# Supplementary material for: Comparative proteomics analysis reveals the difference during antler regeneration stage between red deer and sika deer
Source: PeerJ. 2019 Jul 17;7:e7299. doi: 10.7717/peerj.7299 (PMC6642628; doi:10.7717/peerj.7299)
Supplement: Table S2 [file peerj-07-7299-s002.xlsx]

## Sheet: shared differentially expressed
Table S2. Differentially expressed proteins between sika deer and red deer.
Protein	ProteinGroup	FastaHeaders	Proteins	Peptides	UniquePeptides	RazorUniquePeptides	Coverage	MolWeight	LFQ intensity SD1-1	LFQ intensity SD1-2	LFQ intensity SD1-3	average SD1	LFQ intensity RD2-1	LFQ intensity RD2-2	LFQ intensity RD2-3	average RD2	p-value	log 2(SD1/RD2)
A0A212CZ96	A0A212CZ96	tr|A0A212CZ96|A0A212CZ96_CEREH HBA OS=Cervus elaphus hippelaphus OX=46360 GN=Celaphus_00006696 PE=3 SV=1	1	12	4	4	29.6	42.766	17627000000	7463100000	18839000000	1.4643e+10	1307500000	521960000	756800000	8.62087e+08	0.0188962	4.08623
A0A220IGB1	A0A220IGB1;A0A220IG98;A0A220IG97;A0A212DIY7	tr|A0A220IGB1|A0A220IGB1_CEREL Adult beta-globin OS=Cervus elaphus OX=9860 PE=3 SV=1;tr|A0A220IG98|A0A220IG98_CEREL Adult beta-globin OS=Cervus elaphus bactrianus OX=164931 PE=3 SV=1;tr|A0A220IG97|A0A220IG97_CERNI Adult beta-globin OS=Cervus nippon OX=9863	4	17	8	8	95.9	15.939	48183000000	53934000000	35552000000	4.58897e+10	5744500000	2833500000	2493000000	3.69033e+09	0.00157947	3.63634
A0A212CK12	A0A212CK12	tr|A0A212CK12|A0A212CK12_CEREH CALU OS=Cervus elaphus hippelaphus OX=46360 GN=Celaphus_00012231 PE=4 SV=1	1	9	9	9	26.8	49.36		219630000	252920000	236275000	41929000	17120000		29524500	0.00993125	3.00048
A0A212DFL6	A0A212DFL6;A0A212DFF1;A0A212DEG2;CON__Q7RTS7;CON__Q32MB2;CON__P19013;CON__Q8N1N4-2;CON__Q7RTT2	tr|A0A212DFL6|A0A212DFL6_CEREH Uncharacterized protein OS=Cervus elaphus hippelaphus OX=46360 GN=Celaphus_00011443 PE=3 SV=1	8	27	7	17	45.5	60.663	378360000	507660000	479360000	4.55127e+08	65669000	81096000	91204000	79323000	0.000711038	2.52045
A0A212CDE1	A0A212CDE1	tr|A0A212CDE1|A0A212CDE1_CEREH Uncharacterized protein (Fragment) OS=Cervus elaphus hippelaphus OX=46360 GN=Celaphus_00013978 PE=4 SV=1	1	15	14	14	19.7	112.71	176350000	345600000	223330000	2.48427e+08	49699000	35254000	53632000	46195000	0.0163373	2.42701
A0A212CCX5	A0A212CCX5	tr|A0A212CCX5|A0A212CCX5_CEREH Uncharacterized protein OS=Cervus elaphus hippelaphus OX=46360 GN=Celaphus_00014154 PE=4 SV=1	1	3	3	3	16.7	22.981		204010000	374680000	289345000	32187000	77808000	62681000	5.75587e+07	0.0390259	2.32969
A0A212CVF8	A0A212CVF8	tr|A0A212CVF8|A0A212CVF8_CEREH REEP5 (Fragment) OS=Cervus elaphus hippelaphus OX=46360 GN=Celaphus_00006682 PE=4 SV=1	1	1	1	1	11.4	7.7051		97646000	82497000	90071500	14557000		21509000	18033000	0.0131209	2.32043
A0A212CEE6	A0A212CEE6	tr|A0A212CEE6|A0A212CEE6_CEREH FABP5 OS=Cervus elaphus hippelaphus OX=46360 GN=Celaphus_00016338 PE=3 SV=1	1	7	7	7	64.2	11.778	79939000	151150000	206600000	1.45896e+08	32198000	43175000	21565000	3.23127e+07	0.0378598	2.17477
A0A212CD52	A0A212CD52;A0A212DC06	tr|A0A212CD52|A0A212CD52_CEREH Uncharacterized protein (Fragment) OS=Cervus elaphus hippelaphus OX=46360 GN=Celaphus_00014132 PE=4 SV=1	2	28	24	28	31.3	120.34	714320000	589700000	584990000	629670000	104330000	175370000	188990000	156230000	0.00068444	2.01092
A0A212C2R1	A0A212C2R1	tr|A0A212C2R1|A0A212C2R1_CEREH SLC25A4 OS=Cervus elaphus hippelaphus OX=46360 GN=Celaphus_00019253 PE=3 SV=1	1	6	2	6	24.2	32.967	147570000	229090000	301130000	225930000	51294000	47758000	71176000	5.67427e+07	0.0197109	1.99337
A0A212CZC1	A0A212CZC1;A0A212CCY0	tr|A0A212CZC1|A0A212CZC1_CEREH Uncharacterized protein OS=Cervus elaphus hippelaphus OX=46360 GN=Celaphus_00006949 PE=3 SV=1	2	5	2	2	12.7	44.277	67435000	48997000	70474000	62302000	8745300	18150000	20372000	1.57558e+07	0.00359636	1.9834
A0A212CIC4	A0A212CIC4;CON__Q58D62	tr|A0A212CIC4|A0A212CIC4_CEREH FETUB (Fragment) OS=Cervus elaphus hippelaphus OX=46360 GN=Celaphus_00012582 PE=4 SV=1	2	12	12	12	37	39.577	1920500000	1069800000	923280000	1.30453e+09	334690000	238170000	478350000	3.50403e+08	0.0401544	1.89644
A0A212D3U8	A0A212D3U8;A0A212D3Q5	tr|A0A212D3U8|A0A212D3U8_CEREH Uncharacterized protein OS=Cervus elaphus hippelaphus OX=46360 GN=Celaphus_00014826 PE=4 SV=1;tr|A0A212D3Q5|A0A212D3Q5_CEREH HMGN2 OS=Cervus elaphus hippelaphus OX=46360 GN=Celaphus_00014699 PE=4 SV=1	2	1	1	1	14.1	7.088	404500000	213090000	233860000	2.83817e+08	112180000	72924000	82871000	89325000	0.0345641	1.66782
A0A212CP34	A0A212CP34	tr|A0A212CP34|A0A212CP34_CEREH VDAC2 (Fragment) OS=Cervus elaphus hippelaphus OX=46360 GN=Celaphus_00008312 PE=4 SV=1	1	5	5	5	14.2	38.582	85400000	95778000	122810000	1.01329e+08	26912000	36722000	34421000	32685000	0.00400359	1.63235
A0A212CSA3	A0A212CSA3	tr|A0A212CSA3|A0A212CSA3_CEREH ACAN OS=Cervus elaphus hippelaphus OX=46360 GN=Celaphus_00015196 PE=4 SV=1	1	33	33	33	19	218	1130200000	1687500000	1259200000	1.35897e+09	436900000	424070000	470780000	4.43917e+08	0.00563879	1.61415
A0A212CRW4	A0A212CRW4	tr|A0A212CRW4|A0A212CRW4_CEREH SERPINA3-7 OS=Cervus elaphus hippelaphus OX=46360 GN=Celaphus_00015514 PE=3 SV=1	1	4	3	3	21	34.075		216440000	297440000	256940000	100730000	92009000	70683000	8.78073e+07	0.0135684	1.54902
A0A212CIW6	A0A212CIW6	tr|A0A212CIW6|A0A212CIW6_CEREH RBP1 (Fragment) OS=Cervus elaphus hippelaphus OX=46360 GN=Celaphus_00012985 PE=3 SV=1	1	2	2	2	11.9	22.996	24832000	18920000		21876000	7572700		7625200	7598950	0.0402976	1.52548
A0A212CD55	A0A212CD55	tr|A0A212CD55|A0A212CD55_CEREH MYH9 OS=Cervus elaphus hippelaphus OX=46360 GN=Celaphus_00014127 PE=3 SV=1	1	5	4	5	39.8	19.093	79519000	66533000	71104000	7.23853e+07	25695000	32577000	22777000	2.70163e+07	0.000690815	1.42187
A0A212DA24	A0A212DA24;CON__Q6IFX2;CON__P08779;CON__P19001;A0A212CQN9	tr|A0A212DA24|A0A212DA24_CEREH Uncharacterized protein (Fragment) OS=Cervus elaphus hippelaphus OX=46360 GN=Celaphus_00001321 PE=3 SV=1	5	30	7	30	25.8	122.56	2174900000	3002300000	2773100000	2650100000	1189000000	1003500000	852970000	1.01516e+09	0.00350926	1.38434
A0A212D552	A0A212D552	tr|A0A212D552|A0A212D552_CEREH ABCF1 OS=Cervus elaphus hippelaphus OX=46360 GN=Celaphus_00014488 PE=4 SV=1	1	1	1	1	1.9	87.707	104180000	54735000	99746000	8.62203e+07	30775000	28120000	41291000	3.33953e+07	0.0316414	1.36838
A0A212C5S3	A0A212C5S3	tr|A0A212C5S3|A0A212C5S3_CEREH LAMA4 (Fragment) OS=Cervus elaphus hippelaphus OX=46360 GN=Celaphus_00018845 PE=4 SV=1	1	2	2	2	7.8	39.161		35448000	31638000	33543000		12361000	14534000	13447500	0.0117011	1.31867
A0A212CAE3	A0A212CAE3;A0A212CRF4	tr|A0A212CAE3|A0A212CAE3_CEREH DSTN OS=Cervus elaphus hippelaphus OX=46360 GN=Celaphus_00007571 PE=3 SV=1;tr|A0A212CRF4|A0A212CRF4_CEREH Uncharacterized protein OS=Cervus elaphus hippelaphus OX=46360 GN=Celaphus_00010791 PE=3 SV=1	2	5	4	5	24.9	22.997	213290000	194240000	156240000	1.87923e+08	47578000	114680000	65069000	7.57757e+07	0.0128	1.31034
A0A212D173	A0A212D173	tr|A0A212D173|A0A212D173_CEREH MATR3 (Fragment) OS=Cervus elaphus hippelaphus OX=46360 GN=Celaphus_00003643 PE=4 SV=1	1	3	3	3	6	110.92		21720000	24331000	23025500	10228000		8383700	9305850	0.0133021	1.30702
A0A212CIR2	A0A212CIR2	tr|A0A212CIR2|A0A212CIR2_CEREH RPL35A (Fragment) OS=Cervus elaphus hippelaphus OX=46360 GN=Celaphus_00012665 PE=4 SV=1	1	3	3	3	32.4	8.1913	140320000	70415000	128360000	1.13032e+08	50583000	44492000	50407000	48494000	0.0408604	1.22085
A0A212D9R7	A0A212D9R7	tr|A0A212D9R7|A0A212D9R7_CEREH Clathrin heavy chain OS=Cervus elaphus hippelaphus OX=46360 GN=Celaphus_00000641 PE=3 SV=1	1	18	18	18	16.8	157.72	130620000	160780000	181910000	157770000	66952000	65958000	75830000	69580000	0.00439943	1.18108
A0A212CDI8	A0A212CDI8	tr|A0A212CDI8|A0A212CDI8_CEREH Uncharacterized protein (Fragment) OS=Cervus elaphus hippelaphus OX=46360 GN=Celaphus_00013979 PE=4 SV=1	1	1	1	1	5.1	20.226		30874000	34404000	32639000	10981000	18007000		14494000	0.0438788	1.17114
A0A212D3A3	A0A212D3A3;A0A212CSI7;A0A212C0Y4;A0A212CB03	tr|A0A212D3A3|A0A212D3A3_CEREH Tubulin alpha chain OS=Cervus elaphus hippelaphus OX=46360 GN=Celaphus_00015018 PE=3 SV=1	4	12	1	12	28.6	50.007	953540000	795690000	870790000	873340000	444990000	345710000	379830000	3.90177e+08	0.000868804	1.16242
A0A212CGQ3	A0A212CGQ3	tr|A0A212CGQ3|A0A212CGQ3_CEREH Uncharacterized protein (Fragment) OS=Cervus elaphus hippelaphus OX=46360 GN=Celaphus_00002496 PE=4 SV=1	1	1	1	1	4	28.248	68915000	77822000	80827000	7.58547e+07	26287000	45039000	34749000	3.53583e+07	0.00337156	1.10119
A0A212D9C4	A0A212D9C4	tr|A0A212D9C4|A0A212D9C4_CEREH Anion exchange protein OS=Cervus elaphus hippelaphus OX=46360 GN=Celaphus_00001234 PE=3 SV=1	1	23	23	23	30.3	105.62	954120000	1713500000	1607900000	1.42517e+09	747400000	636430000	642020000	6.75283e+08	0.0354683	1.07757
A0A212D8X9	A0A212D8X9;A0A212CLY1	tr|A0A212D8X9|A0A212D8X9_CEREH Tubulin alpha chain (Fragment) OS=Cervus elaphus hippelaphus OX=46360 GN=Celaphus_00000049 PE=3 SV=1	2	9	1	4	28.3	44.594	238330000	170680000	192440000	2.00483e+08	90365000	104550000	90223000	95046000	0.00677253	1.07679
A0A212CAT6	A0A212CAT6	tr|A0A212CAT6|A0A212CAT6_CEREH PSMF1 OS=Cervus elaphus hippelaphus OX=46360 GN=Celaphus_00007833 PE=4 SV=1	1	1	1	1	15.8	11.12	16449000	36422000	21048000	2.46397e+07	39151000	60304000	49028000	4.94943e+07	0.0444285	-1.00628
A0A212C171	A0A212C171	tr|A0A212C171|A0A212C171_CEREH Peptidylprolyl isomerase OS=Cervus elaphus hippelaphus OX=46360 GN=Celaphus_00015722 PE=4 SV=1	1	5	5	5	19.4	26.663	65249000	85625000	100030000	8.36347e+07	156490000	145560000	203460000	1.68503e+08	0.0142049	-1.0106
A0A212CE91	A0A212CE91	tr|A0A212CE91|A0A212CE91_CEREH CA3 OS=Cervus elaphus hippelaphus OX=46360 GN=Celaphus_00016458 PE=4 SV=1	1	13	13	13	55.4	33.182	299430000	310700000	276780000	2.95637e+08	551760000	772500000	490680000	604980000	0.0229677	-1.03306
A0A220IGA3	A0A220IGA3	tr|A0A220IGA3|A0A220IGA3_9CETA Adult beta-globin OS=Cervus canadensis OX=1574408 PE=3 SV=1	1	20	4	20	97.2	16.011	114340000000	118300000000	96567000000	1.09736e+11	250800000000	234190000000	211830000000	2.32273e+11	0.000731681	-1.08179
A0A212D0Y3	A0A212D0Y3	tr|A0A212D0Y3|A0A212D0Y3_CEREH VCAN (Fragment) OS=Cervus elaphus hippelaphus OX=46360 GN=Celaphus_00003850 PE=4 SV=1	1	7	7	7	6.5	119.27	161500000	261690000	267270000	2.30153e+08	437040000	540660000	502750000	4.93483e+08	0.00453471	-1.10041
A0A212BZP0	A0A212BZP0	tr|A0A212BZP0|A0A212BZP0_CEREH Biglycan OS=Cervus elaphus hippelaphus OX=46360 GN=Celaphus_00009647 PE=3 SV=1	1	14	14	14	44.9	45.07	2073700000	2000900000	2211900000	2095500000	4671300000	4249600000	4867900000	4.59627e+09	0.000202998	-1.13317
A0A172ZQ52	A0A172ZQ52;A0A0U1Z9A3;Q9MQJ9;Q85J31;Q53U58;Q4R1D5;Q2V095;Q001D8;J9JD41;G8DNT7;D3KCM3;D3KCL0;D3KCJ7;A0A172ITF8;A0A0M3R6T9	tr|A0A172ZQ52|A0A172ZQ52_CEREL ATP synthase protein 8 OS=Cervus elaphus alxaicus OX=1851208 GN=ATP8 PE=3 SV=1;tr|A0A0U1Z9A3|A0A0U1Z9A3_CEREL ATP synthase protein 8 OS=Cervus elaphus OX=9860 GN=ATP8 PE=3 SV=1;sp|Q9MQJ9|ATP8_CEREH ATP synthase protein 8 OS=C	15	2	2	2	33.3	7.9404	37991000	17115000	15414000	2.35067e+07	48864000	56619000	51945000	52476000	0.0189182	-1.15859
A0A212C922	A0A212C922	tr|A0A212C922|A0A212C922_CEREH ITIH1 (Fragment) OS=Cervus elaphus hippelaphus OX=46360 GN=Celaphus_00010455 PE=4 SV=1	1	11	6	6	57.4	32.305	77612000	309130000	390810000	259184000	540870000	571360000	690700000	6.00977e+08	0.0306282	-1.21333
A0A212D8U5	A0A212D8U5	tr|A0A212D8U5|A0A212D8U5_CEREH SERPINF1 (Fragment) OS=Cervus elaphus hippelaphus OX=46360 GN=Celaphus_00000839 PE=3 SV=1	1	14	8	14	51.5	37.069	3050600000	3112500000	3009700000	3057600000	6210900000	8486800000	7147000000	7.28157e+09	0.0030801	-1.25185
A0A212C6Y8	A0A212C6Y8	tr|A0A212C6Y8|A0A212C6Y8_CEREH Transthyretin OS=Cervus elaphus hippelaphus OX=46360 GN=Celaphus_00017633 PE=3 SV=1	1	6	6	6	53.1	15.969	585640000	1150700000	1691700000	1142680000	2674400000	3326600000	2483700000	2.82823e+09	0.0145701	-1.30748
A0A212CHT9	A0A212CHT9	tr|A0A212CHT9|A0A212CHT9_CEREH Glutathione S-transferase OS=Cervus elaphus hippelaphus OX=46360 GN=Celaphus_00002221 PE=3 SV=1	1	13	10	11	59.6	26.818		148210000	190720000	169465000	423250000	381210000	549360000	4.51273e+08	0.024655	-1.41301
A0A212CM83	A0A212CM83	tr|A0A212CM83|A0A212CM83_CEREH OGN OS=Cervus elaphus hippelaphus OX=46360 GN=Celaphus_00017025 PE=4 SV=1	1	10	10	10	37.2	33.991	526880000	670630000	603220000	6.00243e+08	1727600000	1431300000	1729400000	1.62943e+09	0.000663106	-1.44075
A0A212C7N9	A0A212C7N9	tr|A0A212C7N9|A0A212C7N9_CEREH EZR (Fragment) OS=Cervus elaphus hippelaphus OX=46360 GN=Celaphus_00019145 PE=4 SV=1	1	2	2	2	36.6	9.7222	17934000	48480000	54269000	4.02277e+07	132350000	98410000	106020000	112260000	0.00916278	-1.48058
A0A212CWY8	A0A212CWY8	tr|A0A212CWY8|A0A212CWY8_CEREH Uncharacterized protein OS=Cervus elaphus hippelaphus OX=46360 GN=Celaphus_00005190 PE=3 SV=1	1	7	7	7	36.2	22.897		23131000	46211000	34671000	117610000	101820000	98368000	1.05933e+08	0.00848521	-1.61135
A0A212CNC6	A0A212CNC6;CON__Q3SZR3	tr|A0A212CNC6|A0A212CNC6_CEREH ORM1 OS=Cervus elaphus hippelaphus OX=46360 GN=Celaphus_00016902 PE=4 SV=1	2	12	12	12	50	23.283	155510000	947690000	907280000	670160000	2351800000	2315800000	2035300000	2234300000	0.00480198	-1.73725
A0A212CXI6	A0A212CXI6	tr|A0A212CXI6|A0A212CXI6_CEREH SPR OS=Cervus elaphus hippelaphus OX=46360 GN=Celaphus_00005749 PE=4 SV=1	1	3	3	3	16.5	28.959	15052000	21105000	4408300	1.35218e+07	45579000	45566000	48401000	4.65153e+07	0.00267318	-1.78242
A0A212CGS9	A0A212CGS9	tr|A0A212CGS9|A0A212CGS9_CEREH SELENBP1 OS=Cervus elaphus hippelaphus OX=46360 GN=Celaphus_00002029 PE=4 SV=1	1	6	6	6	19.9	47.402	12716000	20350000	51531000	28199000	93890000	125250000	73101000	9.74137e+07	0.02286	-1.78848

## Sheet: exlusively expressed
Protein	ProteinGroup	FastaHeaders	Proteins	Peptides	UniquePeptides	RazorUniquePeptides	Coverage	MolWeight	LFQ intensity SD1-1	LFQ intensity SD1-2	LFQ intensity SD1-3	LFQ intensity RD2-1	LFQ intensity RD2-2	LFQ intensity RD2-3
A0A212C015	A0A212C015	tr|A0A212C015|A0A212C015_CEREH NONO OS=Cervus elaphus hippelaphus OX=46360 GN=Celaphus_00009862 PE=4 SV=1	1	4	4	4	13.2	54.121		24368000	18228000
A0A212C032	A0A212C032	tr|A0A212C032|A0A212C032_CEREH BCAP31 OS=Cervus elaphus hippelaphus OX=46360 GN=Celaphus_00009652 PE=4 SV=1	1	3	3	3	22.8	14.241	22082000		14725000
A0A212C0K1	A0A212C0K1	tr|A0A212C0K1|A0A212C0K1_CEREH SLC25A5 OS=Cervus elaphus hippelaphus OX=46360 GN=Celaphus_00009470 PE=3 SV=1	1	6	2	2	24.7	32.528	58804000	43395000	31252000
A0A212C0M2	A0A212C0M2	tr|A0A212C0M2|A0A212C0M2_CEREH RBM3 (Fragment) OS=Cervus elaphus hippelaphus OX=46360 GN=Celaphus_00009920 PE=4 SV=1	1	3	3	3	27.3	19.946		85091000	53224000
A0A212C1U6	A0A212C1U6	tr|A0A212C1U6|A0A212C1U6_CEREH ACTR3 OS=Cervus elaphus hippelaphus OX=46360 GN=Celaphus_00015933 PE=4 SV=1	1	1	1	1	13.3	10.382		14712000	22389000
A0A212C2D7	A0A212C2D7	tr|A0A212C2D7|A0A212C2D7_CEREH Uncharacterized protein OS=Cervus elaphus hippelaphus OX=46360 GN=Celaphus_00015701 PE=4 SV=1	1	2	2	2	7.5	27.336		29080000	25317000
A0A212C2T2	A0A212C2T2	tr|A0A212C2T2|A0A212C2T2_CEREH Uncharacterized protein OS=Cervus elaphus hippelaphus OX=46360 GN=Celaphus_00019369 PE=4 SV=1	1	1	1	1	4	26.561		25585000	31615000
A0A212C320	A0A212C320	tr|A0A212C320|A0A212C320_CEREH Uncharacterized protein OS=Cervus elaphus hippelaphus OX=46360 GN=Celaphus_00019370 PE=4 SV=1	1	2	2	2	3.8	70.023		41230000	20640000
A0A212C3W6	A0A212C3W6;A0A212C3Y7;A0A212C4G2;A0A212C474;A0A212CPL1;A0A212CZI1;A0A212D4I9	tr|A0A212C3W6|A0A212C3W6_CEREH Uncharacterized protein (Fragment) OS=Cervus elaphus hippelaphus OX=46360 GN=Celaphus_00016742 PE=4 SV=1;tr|A0A212C3Y7|A0A212C3Y7_CEREH Uncharacterized protein (Fragment) OS=Cervus elaphus hippelaphus OX=46360 GN=Celaphus_000	7	2	2	2	12.9	13.034	39013000	25896000	19315000
A0A212C414	A0A212C414	tr|A0A212C414|A0A212C414_CEREH Uncharacterized protein (Fragment) OS=Cervus elaphus hippelaphus OX=46360 GN=Celaphus_00016734 PE=4 SV=1	1	4	2	4	17.1	27.702	117990000	90011000	129850000
A0A212C4D8	A0A212C4D8;A0A212C4J1;A0A212C4Q8	tr|A0A212C4D8|A0A212C4D8_CEREH Uncharacterized protein (Fragment) OS=Cervus elaphus hippelaphus OX=46360 GN=Celaphus_00016744 PE=4 SV=1;tr|A0A212C4J1|A0A212C4J1_CEREH Uncharacterized protein (Fragment) OS=Cervus elaphus hippelaphus OX=46360 GN=Celaphus_000	3	3	0	1	9.8	37.711	10756000	31892000	30759000
A0A212C4E1	A0A212C4E1	tr|A0A212C4E1|A0A212C4E1_CEREH Uncharacterized protein (Fragment) OS=Cervus elaphus hippelaphus OX=46360 GN=Celaphus_00016753 PE=4 SV=1	1	2	1	1	13	26.602	42247000	45237000	60292000
A0A212C4P6	A0A212C4P6	tr|A0A212C4P6|A0A212C4P6_CEREH Uncharacterized protein (Fragment) OS=Cervus elaphus hippelaphus OX=46360 GN=Celaphus_00016719 PE=4 SV=1	1	1	1	1	3.2	31.328		21016000	26981000
A0A212C4W5	A0A212C4W5;A0A212CGG7	tr|A0A212C4W5|A0A212C4W5_CEREH Uncharacterized protein OS=Cervus elaphus hippelaphus OX=46360 GN=Celaphus_00016690 PE=4 SV=1;tr|A0A212CGG7|A0A212CGG7_CEREH Calponin OS=Cervus elaphus hippelaphus OX=46360 GN=Celaphus_00002300 PE=3 SV=1	2	2	1	1	11.9	19.942		12597000	20186000
A0A212C5J9	A0A212C5J9	tr|A0A212C5J9|A0A212C5J9_CEREH Clathrin light chain OS=Cervus elaphus hippelaphus OX=46360 GN=Celaphus_00018433 PE=3 SV=1	1	2	2	2	7.4	25.336	24926000		7557300
A0A212C5P6	A0A212C5P6	tr|A0A212C5P6|A0A212C5P6_CEREH ECHDC1 OS=Cervus elaphus hippelaphus OX=46360 GN=Celaphus_00018786 PE=4 SV=1	1	4	4	4	11.9	47.302	218320000	72333000	70525000
A0A212C632	A0A212C632	tr|A0A212C632|A0A212C632_CEREH LAMA4 (Fragment) OS=Cervus elaphus hippelaphus OX=46360 GN=Celaphus_00018844 PE=4 SV=1	1	1	1	1	5.2	25.415		14672000	9826400
A0A212C6B1	A0A212C6B1	tr|A0A212C6B1|A0A212C6B1_CEREH Uncharacterized protein OS=Cervus elaphus hippelaphus OX=46360 GN=Celaphus_00018733 PE=4 SV=1	1	7	7	7	18.9	60.601	58057000	159480000	160540000
A0A212C756	A0A212C756	tr|A0A212C756|A0A212C756_CEREH ACAA2 OS=Cervus elaphus hippelaphus OX=46360 GN=Celaphus_00017784 PE=3 SV=1	1	3	3	3	10.1	42.02	48352000	27698000	26039000
A0A212C7H7	A0A212C7H7	tr|A0A212C7H7|A0A212C7H7_CEREH Uncharacterized protein OS=Cervus elaphus hippelaphus OX=46360 GN=Celaphus_00017772 PE=4 SV=1	1	1	1	1	6	21.778	26009000		18681000
A0A212C8F9	A0A212C8F9	tr|A0A212C8F9|A0A212C8F9_CEREH NNT (Fragment) OS=Cervus elaphus hippelaphus OX=46360 GN=Celaphus_00018012 PE=4 SV=1	1	1	1	1	9.3	19.766	13590000	30569000	30585000
A0A212C8K3	A0A212C8K3	tr|A0A212C8K3|A0A212C8K3_CEREH SUB1 OS=Cervus elaphus hippelaphus OX=46360 GN=Celaphus_00018079 PE=4 SV=1	1	3	3	3	29.9	14.404	34772000	19729000	22420000
A0A212C8P0	A0A212C8P0	tr|A0A212C8P0|A0A212C8P0_CEREH Glutathione peroxidase OS=Cervus elaphus hippelaphus OX=46360 GN=Celaphus_00017986 PE=3 SV=1	1	3	3	3	17.8	29.382		34753000	28761000
A0A212C909	A0A212C909	tr|A0A212C909|A0A212C909_CEREH Microtubule-associated protein OS=Cervus elaphus hippelaphus OX=46360 GN=Celaphus_00010591 PE=4 SV=1	1	3	3	3	5.7	78.591	57822000	16689000
A0A212C9H1	A0A212C9H1	tr|A0A212C9H1|A0A212C9H1_CEREH PDHB (Fragment) OS=Cervus elaphus hippelaphus OX=46360 GN=Celaphus_00010408 PE=4 SV=1	1	1	1	1	2.6	45.361		15479000	12761000
A0A212C9I4	A0A212C9I4	tr|A0A212C9I4|A0A212C9I4_CEREH MGLL (Fragment) OS=Cervus elaphus hippelaphus OX=46360 GN=Celaphus_00010689 PE=4 SV=1	1	3	3	3	17.2	22.878		47544000	70194000
A0A212C9V7	A0A212C9V7	tr|A0A212C9V7|A0A212C9V7_CEREH Uncharacterized protein OS=Cervus elaphus hippelaphus OX=46360 GN=Celaphus_00010672 PE=4 SV=1	1	2	2	2	5.5	66.268		13616000	8364600
A0A212CA05	A0A212CA05	tr|A0A212CA05|A0A212CA05_CEREH UQCRC1 (Fragment) OS=Cervus elaphus hippelaphus OX=46360 GN=Celaphus_00010572 PE=4 SV=1	1	1	1	1	12.8	24.826		22770000	17337000
A0A212CA59	A0A212CA59	tr|A0A212CA59|A0A212CA59_CEREH Uncharacterized protein OS=Cervus elaphus hippelaphus OX=46360 GN=Celaphus_00010666 PE=4 SV=1	1	2	2	2	19.6	11.845		38442000	31578000
A0A212CAB6	A0A212CAB6	tr|A0A212CAB6|A0A212CAB6_CEREH ACAA1 OS=Cervus elaphus hippelaphus OX=46360 GN=Celaphus_00010248 PE=4 SV=1	1	1	1	1	16.3	13.032		1929500	3452200
A0A212CB75	A0A212CB75	tr|A0A212CB75|A0A212CB75_CEREH RSU1 (Fragment) OS=Cervus elaphus hippelaphus OX=46360 GN=Celaphus_00007524 PE=4 SV=1	1	3	3	3	22.6	17.582		34594000	28879000
A0A212CBC1	A0A212CBC1	tr|A0A212CBC1|A0A212CBC1_CEREH NSFL1C OS=Cervus elaphus hippelaphus OX=46360 GN=Celaphus_00007827 PE=4 SV=1	1	2	2	2	6.4	37.944	13185000	10520000	13505000
A0A212CBF2	A0A212CBF2	tr|A0A212CBF2|A0A212CBF2_CEREH Uncharacterized protein (Fragment) OS=Cervus elaphus hippelaphus OX=46360 GN=Celaphus_00007909 PE=4 SV=1	1	2	2	2	34.7	10.858	61602000	31193000	27344000
A0A212CCE9	A0A212CCE9	tr|A0A212CCE9|A0A212CCE9_CEREH MGST1 (Fragment) OS=Cervus elaphus hippelaphus OX=46360 GN=Celaphus_00014035 PE=4 SV=1	1	1	1	1	18.3	8.1464		23779000	19980000
A0A212CCS7	A0A212CCS7	tr|A0A212CCS7|A0A212CCS7_CEREH MYH9 OS=Cervus elaphus hippelaphus OX=46360 GN=Celaphus_00014129 PE=3 SV=1	1	2	2	2	16.6	22.574	23216000	23864000	30900000
A0A212CCX6	A0A212CCX6	tr|A0A212CCX6|A0A212CCX6_CEREH Uncharacterized protein OS=Cervus elaphus hippelaphus OX=46360 GN=Celaphus_00014155 PE=4 SV=1	1	2	2	2	24.3	16.09		73123000	79527000
A0A212CCZ3	A0A212CCZ3	tr|A0A212CCZ3|A0A212CCZ3_CEREH TOMM22 (Fragment) OS=Cervus elaphus hippelaphus OX=46360 GN=Celaphus_00013796 PE=4 SV=1	1	1	1	1	8.8	13.839	17942000	14731000	17020000
A0A212CD21	A0A212CD21	tr|A0A212CD21|A0A212CD21_CEREH ATP6V1E1 OS=Cervus elaphus hippelaphus OX=46360 GN=Celaphus_00013832 PE=4 SV=1	1	2	2	2	16	14.993	27184000	33291000	33483000
A0A212CD44	A0A212CD44;A0A212CLV5	tr|A0A212CD44|A0A212CD44_CEREH RPL3 (Fragment) OS=Cervus elaphus hippelaphus OX=46360 GN=Celaphus_00013784 PE=3 SV=1	2	4	1	4	11.6	52.562		18313000	35201000
A0A212CDF2	A0A212CDF2	tr|A0A212CDF2|A0A212CDF2_CEREH MYH9 OS=Cervus elaphus hippelaphus OX=46360 GN=Celaphus_00014131 PE=3 SV=1	1	3	1	1	27	12.783		48972000	17340000
A0A212CE28	A0A212CE28	tr|A0A212CE28|A0A212CE28_CEREH Uncharacterized protein OS=Cervus elaphus hippelaphus OX=46360 GN=Celaphus_00016408 PE=4 SV=1	1	2	2	2	14.6	11.77	46387000	25982000	24174000
A0A212CEK9	A0A212CEK9	tr|A0A212CEK9|A0A212CEK9_CEREH SDR16C6 OS=Cervus elaphus hippelaphus OX=46360 GN=Celaphus_00016266 PE=4 SV=1	1	4	4	4	17.3	30.534	88081000	49268000	48589000
A0A212CEZ8	A0A212CEZ8	tr|A0A212CEZ8|A0A212CEZ8_CEREH CTHRC1 (Fragment) OS=Cervus elaphus hippelaphus OX=46360 GN=Celaphus_00016387 PE=4 SV=1	1	3	3	3	14.3	21.303	33173000	43607000	47943000
A0A212CF60	A0A212CF60	tr|A0A212CF60|A0A212CF60_CEREH UBQLN4 OS=Cervus elaphus hippelaphus OX=46360 GN=Celaphus_00001912 PE=4 SV=1	1	1	1	1	3.8	45.961		16489000	7917400
A0A212CF73	A0A212CF73	tr|A0A212CF73|A0A212CF73_CEREH GNG12 OS=Cervus elaphus hippelaphus OX=46360 GN=Celaphus_00002440 PE=4 SV=1	1	1	1	1	18.6	6.6716		14233000	9958700
A0A212CFD7	A0A212CFD7	tr|A0A212CFD7|A0A212CFD7_CEREH Uncharacterized protein OS=Cervus elaphus hippelaphus OX=46360 GN=Celaphus_00002694 PE=4 SV=1	1	2	2	2	4.5	57.172		13612000	16717000
A0A212CFX7	A0A212CFX7	tr|A0A212CFX7|A0A212CFX7_CEREH Uncharacterized protein (Fragment) OS=Cervus elaphus hippelaphus OX=46360 GN=Celaphus_00002442 PE=4 SV=1	1	1	1	1	2.9	60.416		16465000	20790000
A0A212CGM4	A0A212CGM4;A0A212DAS9;A0A212CCH0	tr|A0A212CGM4|A0A212CGM4_CEREH YBX1 OS=Cervus elaphus hippelaphus OX=46360 GN=Celaphus_00002669 PE=4 SV=1	3	4	4	4	21.1	30.495	100560000	82135000
A0A212CGR6	A0A212CGR6	tr|A0A212CGR6|A0A212CGR6_CEREH MYCBP (Fragment) OS=Cervus elaphus hippelaphus OX=46360 GN=Celaphus_00002714 PE=4 SV=1	1	2	2	2	25.5	16.55		9827000	17969000
A0A212CH34	A0A212CH34;A0A212CWZ7	tr|A0A212CH34|A0A212CH34_CEREH RPL5 OS=Cervus elaphus hippelaphus OX=46360 GN=Celaphus_00002320 PE=3 SV=1;tr|A0A212CWZ7|A0A212CWZ7_CEREH ROCK2 (Fragment) OS=Cervus elaphus hippelaphus OX=46360 GN=Celaphus_00005298 PE=4 SV=1	2	3	2	3	12.4	29.765		37583000	38978000
A0A212CI20	A0A212CI20	tr|A0A212CI20|A0A212CI20_CEREH CRYZ (Fragment) OS=Cervus elaphus hippelaphus OX=46360 GN=Celaphus_00002422 PE=4 SV=1	1	1	1	1	7.6	15.636	31672000		21354000
A0A212CL29	A0A212CL29	tr|A0A212CL29|A0A212CL29_CEREH Uncharacterized protein OS=Cervus elaphus hippelaphus OX=46360 GN=Celaphus_00012189 PE=4 SV=1	1	2	1	1	9.7	28.864		24229000	16515000
A0A212CL93	A0A212CL93	tr|A0A212CL93|A0A212CL93_CEREH Uncharacterized protein OS=Cervus elaphus hippelaphus OX=46360 GN=Celaphus_00012149 PE=3 SV=1	1	3	2	2	17.1	24.969		16857000	18213000
A0A212CNY4	A0A212CNY4	tr|A0A212CNY4|A0A212CNY4_CEREH COL17A1 OS=Cervus elaphus hippelaphus OX=46360 GN=Celaphus_00008654 PE=4 SV=1	1	1	1	1	0.6	137.26		22044000	23699000
A0A212CP07	A0A212CP07	tr|A0A212CP07|A0A212CP07_CEREH Transmembrane 9 superfamily member OS=Cervus elaphus hippelaphus OX=46360 GN=Celaphus_00008542 PE=3 SV=1	1	1	1	1	2.2	53.396		12140000	17065000
A0A212CP82	A0A212CP82	tr|A0A212CP82|A0A212CP82_CEREH HK1 (Fragment) OS=Cervus elaphus hippelaphus OX=46360 GN=Celaphus_00008235 PE=3 SV=1	1	1	1	1	2.3	72.708		3806900	2628900
A0A212CQV1	A0A212CQV1;CON__ENSEMBL:ENSBTAP00000034412	tr|A0A212CQV1|A0A212CQV1_CEREH C4BPA OS=Cervus elaphus hippelaphus OX=46360 GN=Celaphus_00010776 PE=4 SV=1	2	5	5	5	27.7	22.008	81165000	68946000	73302000
A0A212CR36	A0A212CR36	tr|A0A212CR36|A0A212CR36_CEREH Uncharacterized protein (Fragment) OS=Cervus elaphus hippelaphus OX=46360 GN=Celaphus_00010775 PE=4 SV=1	1	2	1	1	22.1	9.8132	78713000	51423000	31350000
A0A212CRI8	A0A212CRI8	tr|A0A212CRI8|A0A212CRI8_CEREH C4BPA OS=Cervus elaphus hippelaphus OX=46360 GN=Celaphus_00010774 PE=4 SV=1	1	3	2	2	42.7	8.3226		25364000	17259000
A0A212CRV5	A0A212CRV5	tr|A0A212CRV5|A0A212CRV5_CEREH CFH (Fragment) OS=Cervus elaphus hippelaphus OX=46360 GN=Celaphus_00010781 PE=4 SV=1	1	5	2	2	20.4	38.264		26868000	10703000
A0A212CSV2	A0A212CSV2	tr|A0A212CSV2|A0A212CSV2_CEREH SERPINA3-5 (Fragment) OS=Cervus elaphus hippelaphus OX=46360 GN=Celaphus_00015515 PE=3 SV=1	1	5	3	3	18.7	35.27	899100000	662300000	674330000
A0A212CT83	A0A212CT83	tr|A0A212CT83|A0A212CT83_CEREH Uncharacterized protein OS=Cervus elaphus hippelaphus OX=46360 GN=Celaphus_00015333 PE=4 SV=1	1	3	3	3	11.8	27.669		25559000	21961000
A0A212CTW7	A0A212CTW7	tr|A0A212CTW7|A0A212CTW7_CEREH FBN1 OS=Cervus elaphus hippelaphus OX=46360 GN=Celaphus_00006169 PE=4 SV=1	1	3	3	3	1.3	251.18		12857000	14642000
A0A212CV82	A0A212CV82	tr|A0A212CV82|A0A212CV82_CEREH Dolichyl-diphosphooligosaccharide--protein glycosyltransferase subunit DAD1 OS=Cervus elaphus hippelaphus OX=46360 GN=Celaphus_00006465 PE=3 SV=1	1	3	3	3	26.4	13.511	29893000	26453000	44033000
A0A212CVE3	A0A212CVE3	tr|A0A212CVE3|A0A212CVE3_CEREH RPL4 OS=Cervus elaphus hippelaphus OX=46360 GN=Celaphus_00006592 PE=4 SV=1	1	3	1	1	12	32.975		10107000	23143000
A0A212CVI7	A0A212CVI7;G5CW09	tr|A0A212CVI7|A0A212CVI7_CEREH Uncharacterized protein OS=Cervus elaphus hippelaphus OX=46360 GN=Celaphus_00005334 PE=4 SV=1	2	4	4	4	1.3	490.88		19586000	23835000
A0A212CVR5	A0A212CVR5	tr|A0A212CVR5|A0A212CVR5_CEREH Uncharacterized protein OS=Cervus elaphus hippelaphus OX=46360 GN=Celaphus_00005210 PE=4 SV=1	1	1	1	1	3.7	76.61		4580900	4078800
A0A212CVR6	A0A212CVR6	tr|A0A212CVR6|A0A212CVR6_CEREH Proteasome subunit beta type OS=Cervus elaphus hippelaphus OX=46360 GN=Celaphus_00006451 PE=3 SV=1	1	6	6	6	26.6	28.655		69674000	62100000
A0A212CX07	A0A212CX07	tr|A0A212CX07|A0A212CX07_CEREH UGP2 OS=Cervus elaphus hippelaphus OX=46360 GN=Celaphus_00005474 PE=4 SV=1	1	3	3	3	6.7	43.314		2450700	15959000
A0A212CXQ1	A0A212CXQ1	tr|A0A212CXQ1|A0A212CXQ1_CEREH SET (Fragment) OS=Cervus elaphus hippelaphus OX=46360 GN=Celaphus_00005175 PE=3 SV=1	1	1	1	1	9.4	13.749	20800000	34328000
A0A212CXU5	A0A212CXU5	tr|A0A212CXU5|A0A212CXU5_CEREH CAPG (Fragment) OS=Cervus elaphus hippelaphus OX=46360 GN=Celaphus_00005506 PE=4 SV=1	1	5	5	5	22	32.653	84458000	67304000	32977000
A0A212CXX1	A0A212CXX1	tr|A0A212CXX1|A0A212CXX1_CEREH Uncharacterized protein (Fragment) OS=Cervus elaphus hippelaphus OX=46360 GN=Celaphus_00005024 PE=4 SV=1	1	1	1	1	8.4	25.514		11021000	6705300
A0A212CYB8	A0A212CYB8	tr|A0A212CYB8|A0A212CYB8_CEREH AHSP (Fragment) OS=Cervus elaphus hippelaphus OX=46360 GN=Celaphus_00007134 PE=4 SV=1	1	1	1	1	10.8	11.887		16197000	18384000
A0A212CYL1	A0A212CYL1	tr|A0A212CYL1|A0A212CYL1_CEREH AP5Z1 OS=Cervus elaphus hippelaphus OX=46360 GN=Celaphus_00007350 PE=4 SV=1	1	2	2	2	3.1	91.104		11896000	5320000
A0A212CZ38	A0A212CZ38	tr|A0A212CZ38|A0A212CZ38_CEREH MVP (Fragment) OS=Cervus elaphus hippelaphus OX=46360 GN=Celaphus_00007089 PE=4 SV=1	1	1	1	1	4.6	76.897		8843000	12793000
A0A212CZT5	A0A212CZT5	tr|A0A212CZT5|A0A212CZT5_CEREH AZGP1 OS=Cervus elaphus hippelaphus OX=46360 GN=Celaphus_00007280 PE=3 SV=1	1	2	2	2	10.3	36.591		14025000	11878000
A0A212D039	A0A212D039	tr|A0A212D039|A0A212D039_CEREH Uncharacterized protein OS=Cervus elaphus hippelaphus OX=46360 GN=Celaphus_00002911 PE=4 SV=1	1	4	2	2	30.4	10.705		23125000	35167000
A0A212D070	A0A212D070	tr|A0A212D070|A0A212D070_CEREH COMP OS=Cervus elaphus hippelaphus OX=46360 GN=Celaphus_00002947 PE=4 SV=1	1	6	2	6	12.5	75.418		23724000	45525000
A0A212D0R4	A0A212D0R4	tr|A0A212D0R4|A0A212D0R4_CEREH H2AFY (Fragment) OS=Cervus elaphus hippelaphus OX=46360 GN=Celaphus_00003607 PE=4 SV=1	1	3	3	3	19.7	22.681		32428000	23122000
A0A212D157	A0A212D157	tr|A0A212D157|A0A212D157_CEREH TIMM13 OS=Cervus elaphus hippelaphus OX=46360 GN=Celaphus_00003367 PE=3 SV=1	1	2	2	2	26.3	10.47		19061000	17560000
A0A212D1P4	A0A212D1P4	tr|A0A212D1P4|A0A212D1P4_CEREH Clathrin light chain OS=Cervus elaphus hippelaphus OX=46360 GN=Celaphus_00003458 PE=3 SV=1	1	2	2	2	12.3	17.987	5552400	15095000
A0A212D229	A0A212D229;Q4KTX2	tr|A0A212D229|A0A212D229_CEREH HAPLN1 OS=Cervus elaphus hippelaphus OX=46360 GN=Celaphus_00003852 PE=4 SV=1	2	16	16	16	52.4	37.294	420870000	638120000	605890000
A0A212D2Z5	A0A212D2Z5	tr|A0A212D2Z5|A0A212D2Z5_CEREH FABP3 OS=Cervus elaphus hippelaphus OX=46360 GN=Celaphus_00014888 PE=3 SV=1	1	1	1	1	9.4	10.797	38456000	28164000
A0A212D3D4	A0A212D3D4	tr|A0A212D3D4|A0A212D3D4_CEREH Adenylate kinase 2, mitochondrial OS=Cervus elaphus hippelaphus OX=46360 GN=AK2 PE=3 SV=1	1	1	1	1	4.6	26.492	19098000	13848000	14371000
A0A212D3G0	A0A212D3G0	tr|A0A212D3G0|A0A212D3G0_CEREH SH3BGRL3 OS=Cervus elaphus hippelaphus OX=46360 GN=Celaphus_00014819 PE=4 SV=1	1	3	3	3	33.7	10.908	123500000	131160000	55183000
A0A212D3T1	A0A212D3T1	tr|A0A212D3T1|A0A212D3T1_CEREH IDH1 (Fragment) OS=Cervus elaphus hippelaphus OX=46360 GN=Celaphus_00015102 PE=4 SV=1	1	3	2	2	25	16.436		23123000	37085000
A0A212D3X6	A0A212D3X6	tr|A0A212D3X6|A0A212D3X6_CEREH PTMA OS=Cervus elaphus hippelaphus OX=46360 GN=Celaphus_00014950 PE=4 SV=1	1	1	1	1	12.6	12.201		12587000	27237000
A0A212D574	A0A212D574	tr|A0A212D574|A0A212D574_CEREH DDX39B (Fragment) OS=Cervus elaphus hippelaphus OX=46360 GN=Celaphus_00014463 PE=4 SV=1	1	2	1	1	20.4	18.994		11268000	12643000
A0A212D5Y7	A0A212D5Y7	tr|A0A212D5Y7|A0A212D5Y7_CEREH Uncharacterized protein OS=Cervus elaphus hippelaphus OX=46360 GN=Celaphus_00017414 PE=4 SV=1	1	2	2	2	4.5	61.808		44018000	36045000
A0A212D717	A0A212D717	tr|A0A212D717|A0A212D717_CEREH Uncharacterized protein (Fragment) OS=Cervus elaphus hippelaphus OX=46360 GN=Celaphus_00000033 PE=4 SV=1	1	1	1	1	6.3	13.596		22160000	28576000
A0A212D7P1	A0A212D7P1	tr|A0A212D7P1|A0A212D7P1_CEREH ACLY OS=Cervus elaphus hippelaphus OX=46360 GN=Celaphus_00001332 PE=4 SV=1	1	1	1	1	1.4	116		8643300	10981000
A0A212D8C1	A0A212D8C1	tr|A0A212D8C1|A0A212D8C1_CEREH Cytochrome c oxidase subunit 6A, mitochondrial OS=Cervus elaphus hippelaphus OX=46360 GN=Celaphus_00000240 PE=3 SV=1	1	1	1	1	16.5	12.042		27947000	51212000
A0A212D8L4	A0A212D8L4	tr|A0A212D8L4|A0A212D8L4_CEREH Uncharacterized protein OS=Cervus elaphus hippelaphus OX=46360 GN=Celaphus_00001213 PE=4 SV=1	1	2	2	2	17.4	17.345		39894000	53735000
A0A212D8Y9	A0A212D8Y9	tr|A0A212D8Y9|A0A212D8Y9_CEREH UQCR10 OS=Cervus elaphus hippelaphus OX=46360 GN=Celaphus_00000141 PE=4 SV=1	1	2	2	2	39.1	7.3914		22941000	17374000
A0A212D925	A0A212D925	tr|A0A212D925|A0A212D925_CEREH Uncharacterized protein OS=Cervus elaphus hippelaphus OX=46360 GN=Celaphus_00001013 PE=4 SV=1	1	1	1	1	10.5	11.856		8104500	13640000
A0A212D9M9	A0A212D9M9	tr|A0A212D9M9|A0A212D9M9_CEREH Uncharacterized protein OS=Cervus elaphus hippelaphus OX=46360 GN=Celaphus_00000721 PE=4 SV=1	1	1	1	1	2.9	46.972	19577000	7495200	9826300
A0A212DB87	A0A212DB87	tr|A0A212DB87|A0A212DB87_CEREH LASP1 OS=Cervus elaphus hippelaphus OX=46360 GN=Celaphus_00001214 PE=4 SV=1	1	2	2	2	19.5	12.762		23013000	20237000
A0A212DBR8	A0A212DBR8	tr|A0A212DBR8|A0A212DBR8_CEREH SBSN (Fragment) OS=Cervus elaphus hippelaphus OX=46360 GN=Celaphus_00004513 PE=4 SV=1	1	6	6	6	33.6	54.614		192090000	208060000
A0A212DBZ3	A0A212DBZ3	tr|A0A212DBZ3|A0A212DBZ3_CEREH HSPB6 OS=Cervus elaphus hippelaphus OX=46360 GN=Celaphus_00004495 PE=3 SV=1	1	1	1	1	6.6	21.027		18318000	22532000
A0A212DC11	A0A212DC11	tr|A0A212DC11|A0A212DC11_CEREH KRTDAP OS=Cervus elaphus hippelaphus OX=46360 GN=Celaphus_00004515 PE=4 SV=1	1	1	1	1	11.1	10.848	15850000	10511000	12054000
A0A212DDT9	A0A212DDT9	tr|A0A212DDT9|A0A212DDT9_CEREH Amino acid transporter OS=Cervus elaphus hippelaphus OX=46360 GN=Celaphus_00004645 PE=3 SV=1	1	1	1	1	2.1	53.64		7915300	5502800
A0A212DEB7	A0A212DEB7	tr|A0A212DEB7|A0A212DEB7_CEREH SLC25A3 OS=Cervus elaphus hippelaphus OX=46360 GN=Celaphus_00011771 PE=3 SV=1	1	2	2	2	15.6	14.764	55593000	29824000
A0A212DEN6	A0A212DEN6	tr|A0A212DEN6|A0A212DEN6_CEREH Uncharacterized protein OS=Cervus elaphus hippelaphus OX=46360 GN=Celaphus_00011770 PE=4 SV=1	1	1	1	1	7.4	19.692		9254100	14824000
A0A212DEY5	A0A212DEY5	tr|A0A212DEY5|A0A212DEY5_CEREH COL2A1 OS=Cervus elaphus hippelaphus OX=46360 GN=Celaphus_00011558 PE=4 SV=1	1	2	2	2	11.1	22.92		54472000	26959000
A0A212DF15	A0A212DF15	tr|A0A212DF15|A0A212DF15_CEREH Uncharacterized protein OS=Cervus elaphus hippelaphus OX=46360 GN=Celaphus_00011752 PE=4 SV=1	1	1	1	1	3.4	30.063	51721000	29787000	42965000
A0A212DF65	A0A212DF65;CON__Q14CN4-1;CON__Q6IME9	tr|A0A212DF65|A0A212DF65_CEREH KRT75 OS=Cervus elaphus hippelaphus OX=46360 GN=Celaphus_00011457 PE=3 SV=1	3	8	0	1	6.7	112.56		48881000	66328000
A0A212DFD0	A0A212DFD0;A0A212CIH1	tr|A0A212DFD0|A0A212DFD0_CEREH Uncharacterized protein OS=Cervus elaphus hippelaphus OX=46360 GN=Celaphus_00011420 PE=4 SV=1;tr|A0A212CIH1|A0A212CIH1_CEREH PCBP3 OS=Cervus elaphus hippelaphus OX=46360 GN=Celaphus_00012838 PE=4 SV=1	2	3	2	2	9	43.841	65565000	8065400	13956000
A0A212DHC6	A0A212DHC6	tr|A0A212DHC6|A0A212DHC6_CEREH Uncharacterized protein OS=Cervus elaphus hippelaphus OX=46360 GN=Celaphus_00013340 PE=4 SV=1	1	1	1	1	3	49.123	14860000	17445000
A0A212DHJ1	A0A212DHJ1	tr|A0A212DHJ1|A0A212DHJ1_CEREH NUCB2 OS=Cervus elaphus hippelaphus OX=46360 GN=Celaphus_00009047 PE=4 SV=1	1	2	2	2	14.5	29.294		10646000	12069000
A0A212DHT3	A0A212DHT3	tr|A0A212DHT3|A0A212DHT3_CEREH Uncharacterized protein OS=Cervus elaphus hippelaphus OX=46360 GN=Celaphus_00009250 PE=4 SV=1	1	1	1	1	3.5	39.389	21788000		17437000
A0A212DI04	A0A212DI04	tr|A0A212DI04|A0A212DI04_CEREH Eukaryotic translation initiation factor 3 subunit F OS=Cervus elaphus hippelaphus OX=46360 GN=EIF3F PE=3 SV=1	1	2	2	2	7.8	43.142		14539000	21353000
A0A212DI17	A0A212DI17	tr|A0A212DI17|A0A212DI17_CEREH NDUFS3 OS=Cervus elaphus hippelaphus OX=46360 GN=Celaphus_00009386 PE=3 SV=1	1	6	6	6	31.1	30.177		50874000	34622000
E7D7Z2	E7D7Z2;A0A212CLU0	tr|E7D7Z2|E7D7Z2_CERNI Osteopontin OS=Cervus nippon OX=9863 GN=OPN PE=2 SV=1;tr|A0A212CLU0|A0A212CLU0_CEREH SPP1 (Fragment) OS=Cervus elaphus hippelaphus OX=46360 GN=Celaphus_00018637 PE=4 SV=1	2	2	2	2	9	30.993		17629000	11105000
Q8SQ39	Q8SQ39	tr|Q8SQ39|Q8SQ39_CERNI Bucentaur (Fragment) OS=Cervus nippon OX=9863 GN=bcnt PE=4 SV=1	1	1	1	1	3.8	42.12		5434800	9673300
A0A212DGJ0	A0A212DGJ0	tr|A0A212DGJ0|A0A212DGJ0_CEREH DDB1 OS=Cervus elaphus hippelaphus OX=46360 GN=Celaphus_00013416 PE=4 SV=1	1	2	2	2	1.5	122.85				4800000		12353000
A0A212DD90	A0A212DD90	tr|A0A212DD90|A0A212DD90_CEREH AARS OS=Cervus elaphus hippelaphus OX=46360 GN=Celaphus_00003925 PE=4 SV=1	1	1	1	1	22.4	8.944				9038600		11151000
A0A212CIF3	A0A212CIF3	tr|A0A212CIF3|A0A212CIF3_CEREH PLS1 (Fragment) OS=Cervus elaphus hippelaphus OX=46360 GN=Celaphus_00013006 PE=4 SV=1	1	2	2	2	17.8	13.132				11724000	14112000	9824600
A0A212DDG4	A0A212DDG4	tr|A0A212DDG4|A0A212DDG4_CEREH CYB5B OS=Cervus elaphus hippelaphus OX=46360 GN=Celaphus_00004290 PE=3 SV=1	1	1	1	1	11.8	12.275				21563000	20076000	30181000
A0A212D2W0	A0A212D2W0	tr|A0A212D2W0|A0A212D2W0_CEREH Histone H2A (Fragment) OS=Cervus elaphus hippelaphus OX=46360 GN=Celaphus_00003608 PE=3 SV=1	1	2	1	1	35.6	10.987				22873000		17195000
A0A212CML8	A0A212CML8	tr|A0A212CML8|A0A212CML8_CEREH Uncharacterized protein OS=Cervus elaphus hippelaphus OX=46360 GN=Celaphus_00016923 PE=3 SV=1	1	2	2	2	8	31.674				24297000	39352000	36846000
A0A212D1I8	A0A212D1I8	tr|A0A212D1I8|A0A212D1I8_CEREH Uncharacterized protein (Fragment) OS=Cervus elaphus hippelaphus OX=46360 GN=Celaphus_00003145 PE=4 SV=1	1	1	1	1	7.3	33.027				24332000		25436000
A0A212C923	A0A212C923	tr|A0A212C923|A0A212C923_CEREH AZI2 OS=Cervus elaphus hippelaphus OX=46360 GN=Celaphus_00010194 PE=4 SV=1	1	1	1	1	4.4	41.849				36333000	29576000
A0A212CD85	A0A212CD85	tr|A0A212CD85|A0A212CD85_CEREH FBLN1 (Fragment) OS=Cervus elaphus hippelaphus OX=46360 GN=Celaphus_00013693 PE=4 SV=1	1	6	3	3	11.1	67.312				38692000	45249000	59899000
A0A212CXR2	A0A212CXR2	tr|A0A212CXR2|A0A212CXR2_CEREH AK1 (Fragment) OS=Cervus elaphus hippelaphus OX=46360 GN=Celaphus_00005199 PE=3 SV=1	1	1	1	1	7.4	20.788				41565000	36063000	38688000
A0A212CNV8	A0A212CNV8	tr|A0A212CNV8|A0A212CNV8_CEREH ACTN2 (Fragment) OS=Cervus elaphus hippelaphus OX=46360 GN=Celaphus_00008161 PE=4 SV=1	1	4	1	2	14.9	33.784				48421000	23634000	34129000
A0A212DIJ0	A0A212DIJ0;A0A212DH97	tr|A0A212DIJ0|A0A212DIJ0_CEREH CD59 (Fragment) OS=Cervus elaphus hippelaphus OX=46360 GN=Celaphus_00009297 PE=4 SV=1;tr|A0A212DH97|A0A212DH97_CEREH Uncharacterized protein OS=Cervus elaphus hippelaphus OX=46360 GN=Celaphus_00013202 PE=4 SV=1	2	2	2	2	33.8	8.4475				54253000	62924000	37602000
Q30352	Q30352	tr|Q30352|Q30352_CEREL MHC class I allele Ceel*03 (Fragment) OS=Cervus elaphus OX=9860 PE=2 SV=1	1	3	3	3	64.3	9.2812				75604000	46160000	73822000
A0A212CAJ2	A0A212CAJ2	tr|A0A212CAJ2|A0A212CAJ2_CEREH CSE1L OS=Cervus elaphus hippelaphus OX=46360 GN=Celaphus_00008068 PE=4 SV=1	1	2	2	2	3.4	110.65				2882400000	103930000	196500000
A0A212D9X8	A0A212D9X8	tr|A0A212D9X8|A0A212D9X8_CEREH Phospholipase B-like OS=Cervus elaphus hippelaphus OX=46360 GN=Celaphus_00000277 PE=3 SV=1	1	1	1	1	3.6	52.843					7493400	8111200
A0A212CMX1	A0A212CMX1	tr|A0A212CMX1|A0A212CMX1_CEREH PPP2R2A (Fragment) OS=Cervus elaphus hippelaphus OX=46360 GN=Celaphus_00017115 PE=4 SV=1	1	1	1	1	6.6	25.022					16594000	9868800
A0A212CGG5	A0A212CGG5	tr|A0A212CGG5|A0A212CGG5_CEREH Uncharacterized protein OS=Cervus elaphus hippelaphus OX=46360 GN=Celaphus_00001817 PE=4 SV=1	1	1	1	1	14.6	15.04					17952000	7266300
A0A212C9K1	A0A212C9K1	tr|A0A212C9K1|A0A212C9K1_CEREH Uncharacterized protein OS=Cervus elaphus hippelaphus OX=46360 GN=Celaphus_00010598 PE=3 SV=1	1	1	1	1	6.8	21.249					19791000	20258000
A0A212D3M2	A0A212D3M2	tr|A0A212D3M2|A0A212D3M2_CEREH C1QA OS=Cervus elaphus hippelaphus OX=46360 GN=Celaphus_00014757 PE=4 SV=1	1	2	2	2	8.6	26.159					35993000	13759000
