# Supplementary material for: Comparative proteomics analysis reveals the difference during antler regeneration stage between red deer and sika deer
Source: PeerJ. 2019 Jul 17;7:e7299. doi: 10.7717/peerj.7299 (PMC6642628; doi:10.7717/peerj.7299)
Supplement: Table S3 [file peerj-07-7299-s003.xlsx]

## Sheet: Biological Process
Table S3. GO annotation for differentially expressed proteins between sika deer and red deer
Level	GO_ID	Term	Type	Seqs_Num	Sequences
1	GO:0008150	biological_process	Biological Process	70	A0A212D3A3,A0A212D8X9,A0A212CGG5,A0A212CA59,E7D7Z2,A0A212C756,A0A212C9H1,A0A212CAB6,A0A212CHT9,A0A212CP82,A0A212DI04,A0A212DIJ0,A0A212CIW6,A0A212CNC6,A0A212CYB8,A0A212DF15,A0A212CXQ1,A0A212CXU5,A0A212CAE3,A0A212C9K1,A0A212C5J9,A0A212D1P4,A0A212D9R7,A0A212CSA3,A0A212D070,A0A212D0Y3,A0A212D229,A0A212CX07,A0A212D7P1,A0A212D3T1,A0A212CI20,A0A212D8Y9,A0A212D3G0,A0A212CXR2,A0A212D3D4,A0A212DGJ0,A0A212C…
2	GO:0008152	metabolic process	Biological Process	33	A0A212CA59,A0A212DI04,A0A212DIJ0,A0A212CIW6,A0A212CX07,A0A212D7P1,A0A212CP82,A0A212D3T1,A0A212CI20,A0A212D8Y9,A0A212CXR2,A0A212D3D4,A0A212DGJ0,A0A212C8K3,A0A212CGM4,A0A212CGR6,A0A212CD44,A0A212CH34,A0A212CIR2,A0A212CL29,A0A212CVE3,A0A212CV82,A0A212CXI6,A0A212CE91,A0A212D3M2,A0A172ZQ52,A0A212D9X8,A0A212C6Y8,A0A212CVR6,A0A212C756,A0A212C9H1,A0A212CAB6,A0A212CHT9
2	GO:0002376	immune system process	Biological Process	4	A0A212DIJ0,A0A212CNC6,A0A212D3M2,A0A212CYB8
2	GO:0009987	cellular process	Biological Process	49	A0A212D3A3,A0A212D8X9,A0A212CGG5,A0A212CA59,A0A212CP82,A0A212DI04,A0A212DIJ0,A0A212CIW6,A0A212CYB8,A0A212DF15,A0A212CXQ1,A0A212CXU5,A0A212CAE3,A0A212CX07,A0A212D7P1,A0A212D3T1,A0A212D8Y9,A0A212D3G0,A0A212CXR2,A0A212D3D4,A0A212DGJ0,A0A212C8K3,A0A212CGM4,A0A212CGR6,A0A212CD44,A0A212CH34,A0A212CIR2,A0A212CL29,A0A212CVE3,A0A212CV82,A0A212CXI6,A0A212CE91,A0A212CBF2,A0A212CD55,A0A212CDF2,A0A212CZC1,A0A…
2	GO:0022610	biological adhesion	Biological Process	7	A0A212CSA3,A0A212D070,A0A212D0Y3,A0A212D229,E7D7Z2,A0A212C5S3,A0A212C632
2	GO:0023052	signaling	Biological Process	1	A0A212CF73
2	GO:0032501	multicellular organismal process	Biological Process	4	E7D7Z2,A0A212CYB8,A0A212C5S3,A0A212C632
2	GO:0032502	developmental process	Biological Process	3	A0A212CYB8,A0A212C5S3,A0A212C632
2	GO:0040011	locomotion	Biological Process	2	A0A212C5S3,A0A212C632
2	GO:0048518	positive regulation of biological process	Biological Process	4	A0A212DIJ0,A0A212D3M2,A0A212CAE3,A0A212C1U6
2	GO:0048519	negative regulation of biological process	Biological Process	4	A0A212CGG5,A0A212CA59,A0A212DIJ0,A0A212CXU5
2	GO:0050789	regulation of biological process	Biological Process	15	A0A212CGG5,A0A212CA59,A0A212DIJ0,A0A212CNC6,A0A212CXU5,A0A212D3G0,A0A212C8K3,A0A212CGM4,A0A212CGR6,A0A212D3M2,A0A212CF73,A0A212C5S3,A0A212C632,A0A212CAE3,A0A212C1U6
2	GO:0050896	response to stimulus	Biological Process	8	A0A212CGG5,A0A212DIJ0,A0A212C9K1,A0A212DGJ0,A0A212DF15,A0A212D3M2,A0A212C8P0,A0A212CF73
2	GO:0051179	localization	Biological Process	12	A0A212C5J9,A0A212D1P4,A0A212D9R7,A0A212C032,A0A212CAJ2,A0A212CCZ3,A0A212D157,A0A172ZQ52,A0A212CD21,A0A212C5S3,A0A212C632,A0A212C6Y8
2	GO:0065007	biological regulation	Biological Process	19	A0A212CGG5,A0A212CA59,A0A212CP82,A0A212DIJ0,A0A212CIW6,A0A212CNC6,A0A212CXU5,A0A212D3G0,A0A212C8K3,A0A212CGM4,A0A212CGR6,A0A212D3M2,A0A212CF73,A0A212CYB8,A0A212C5S3,A0A212C632,A0A212CAE3,A0A212C1U6,A0A212C6Y8
2	GO:0071840	cellular component organization or biogenesis	Biological Process	11	A0A212DI04,A0A212CXQ1,A0A212CXU5,A0A212CAE3,A0A212C9V7,A0A212CD85,A0A212D070,A0A212C4W5,A0A212C1U6,A0A212D9M9,A0A212D9R7
3	GO:0055114	oxidation-reduction process	Biological Process	2	A0A212D8Y9,A0A212CI20
3	GO:0006807	nitrogen compound metabolic process	Biological Process	22	A0A212CA59,A0A212DI04,A0A212DIJ0,A0A212CX07,A0A212CP82,A0A212D8Y9,A0A212CXR2,A0A212D3D4,A0A212DGJ0,A0A212C8K3,A0A212CGM4,A0A212CGR6,A0A212CD44,A0A212CH34,A0A212CIR2,A0A212CL29,A0A212CVE3,A0A212CV82,A0A212CXI6,A0A212D3M2,A0A172ZQ52,A0A212CVR6
3	GO:0009056	catabolic process	Biological Process	4	A0A212CA59,A0A212CP82,A0A212D9X8,A0A212CVR6
3	GO:0009058	biosynthetic process	Biological Process	15	A0A212DI04,A0A212CIW6,A0A212D7P1,A0A212D3D4,A0A212C8K3,A0A212CGM4,A0A212CGR6,A0A212CD44,A0A212CH34,A0A212CIR2,A0A212CL29,A0A212CVE3,A0A212CV82,A0A212CXI6,A0A172ZQ52
3	GO:0009892	negative regulation of metabolic process	Biological Process	2	A0A212CA59,A0A212DIJ0
3	GO:0019222	regulation of metabolic process	Biological Process	5	A0A212CA59,A0A212DIJ0,A0A212C8K3,A0A212CGM4,A0A212CGR6
3	GO:0042445	hormone metabolic process	Biological Process	2	A0A212CIW6,A0A212C6Y8
3	GO:0044237	cellular metabolic process	Biological Process	26	A0A212CA59,A0A212DI04,A0A212DIJ0,A0A212CIW6,A0A212CX07,A0A212D7P1,A0A212CP82,A0A212D3T1,A0A212D8Y9,A0A212CXR2,A0A212D3D4,A0A212DGJ0,A0A212C8K3,A0A212CGM4,A0A212CGR6,A0A212CD44,A0A212CH34,A0A212CIR2,A0A212CL29,A0A212CVE3,A0A212CV82,A0A212CXI6,A0A212CE91,A0A172ZQ52,A0A212C6Y8,A0A212CVR6
3	GO:0044238	primary metabolic process	Biological Process	24	A0A212CA59,A0A212DI04,A0A212DIJ0,A0A212CIW6,A0A212CX07,A0A212CP82,A0A212D8Y9,A0A212CXR2,A0A212D3D4,A0A212DGJ0,A0A212C8K3,A0A212CGM4,A0A212CGR6,A0A212CD44,A0A212CH34,A0A212CIR2,A0A212CL29,A0A212CVE3,A0A212CV82,A0A212D3M2,A0A172ZQ52,A0A212D9X8,A0A212C6Y8,A0A212CVR6
3	GO:0044281	small molecule metabolic process	Biological Process	10	A0A212CIW6,A0A212CP82,A0A212D7P1,A0A212D3T1,A0A212D8Y9,A0A212D3D4,A0A212CXI6,A0A212CE91,A0A172ZQ52,A0A212C6Y8
3	GO:0070085	glycosylation	Biological Process	1	A0A212CV82
3	GO:0071704	organic substance metabolic process	Biological Process	27	A0A212CA59,A0A212DI04,A0A212DIJ0,A0A212CIW6,A0A212CX07,A0A212D7P1,A0A212CP82,A0A212D3T1,A0A212D8Y9,A0A212CXR2,A0A212D3D4,A0A212DGJ0,A0A212C8K3,A0A212CGM4,A0A212CGR6,A0A212CD44,A0A212CH34,A0A212CIR2,A0A212CL29,A0A212CVE3,A0A212CV82,A0A212CXI6,A0A212D3M2,A0A172ZQ52,A0A212D9X8,A0A212C6Y8,A0A212CVR6
3	GO:0002252	immune effector process	Biological Process	2	A0A212DIJ0,A0A212D3M2
3	GO:0002253	activation of immune response	Biological Process	2	A0A212DIJ0,A0A212D3M2
3	GO:0002262	myeloid cell homeostasis	Biological Process	1	A0A212CYB8
3	GO:0002520	immune system development	Biological Process	1	A0A212CYB8
3	GO:0002682	regulation of immune system process	Biological Process	3	A0A212DIJ0,A0A212D3M2,A0A212CNC6
3	GO:0002683	negative regulation of immune system process	Biological Process	1	A0A212DIJ0
3	GO:0002684	positive regulation of immune system process	Biological Process	2	A0A212DIJ0,A0A212D3M2
3	GO:0006955	immune response	Biological Process	2	A0A212DIJ0,A0A212D3M2
3	GO:0007017	microtubule-based process	Biological Process	6	A0A212CBF2,A0A212CD55,A0A212CDF2,A0A212CZC1,A0A212D3A3,A0A212D8X9
3	GO:0000075	cell cycle checkpoint	Biological Process	1	A0A212CGG5
3	GO:0006457	protein folding	Biological Process	2	A0A212CYB8,A0A212DF15
3	GO:0007165	signal transduction	Biological Process	1	A0A212CF73
3	GO:0006928	movement of cell or subcellular component	Biological Process	6	A0A212CBF2,A0A212CD55,A0A212CDF2,A0A212CZC1,A0A212C5S3,A0A212C632
3	GO:0007049	cell cycle	Biological Process	1	A0A212CGG5
3	GO:0007154	cell communication	Biological Process	1	A0A212CF73
3	GO:0008219	cell death	Biological Process	1	A0A212CGG5
3	GO:0016043	cellular component organization	Biological Process	11	A0A212DI04,A0A212CXQ1,A0A212CXU5,A0A212CAE3,A0A212C9V7,A0A212CD85,A0A212D070,A0A212C4W5,A0A212C1U6,A0A212D9M9,A0A212D9R7
3	GO:0019725	cellular homeostasis	Biological Process	2	A0A212CP82,A0A212D3G0
3	GO:0030029	actin filament-based process	Biological Process	4	A0A212CXU5,A0A212CAE3,A0A212C4W5,A0A212C1U6
3	GO:0048522	positive regulation of cellular process	Biological Process	2	A0A212CAE3,A0A212C1U6
3	GO:0048523	negative regulation of cellular process	Biological Process	3	A0A212CGG5,A0A212DIJ0,A0A212CXU5
3	GO:0048869	cellular developmental process	Biological Process	1	A0A212CYB8
3	GO:0050794	regulation of cellular process	Biological Process	12	A0A212CGG5,A0A212DIJ0,A0A212CXU5,A0A212D3G0,A0A212C8K3,A0A212CGM4,A0A212CGR6,A0A212CF73,A0A212C5S3,A0A212C632,A0A212CAE3,A0A212C1U6
3	GO:0051716	cellular response to stimulus	Biological Process	3	A0A212CGG5,A0A212DGJ0,A0A212CF73
3	GO:0007155	cell adhesion	Biological Process	7	A0A212C5S3,A0A212C632,A0A212CSA3,A0A212D070,A0A212D0Y3,A0A212D229,E7D7Z2
3	GO:0001503	ossification	Biological Process	1	E7D7Z2
3	GO:0007275	multicellular organism development	Biological Process	3	A0A212CYB8,A0A212C5S3,A0A212C632
3	GO:0051239	regulation of multicellular organismal process	Biological Process	2	A0A212C5S3,A0A212C632
3	GO:0048856	anatomical structure development	Biological Process	3	A0A212CYB8,A0A212C5S3,A0A212C632
3	GO:0050793	regulation of developmental process	Biological Process	2	A0A212C5S3,A0A212C632
3	GO:0040012	regulation of locomotion	Biological Process	2	A0A212C5S3,A0A212C632
3	GO:0048870	cell motility	Biological Process	2	A0A212C5S3,A0A212C632
3	GO:0044089	positive regulation of cellular component biogenesis	Biological Process	1	A0A212C1U6
3	GO:0048584	positive regulation of response to stimulus	Biological Process	2	A0A212DIJ0,A0A212D3M2
3	GO:0048585	negative regulation of response to stimulus	Biological Process	1	A0A212DIJ0
3	GO:0030155	regulation of cell adhesion	Biological Process	2	A0A212C5S3,A0A212C632
3	GO:0032879	regulation of localization	Biological Process	2	A0A212C5S3,A0A212C632
3	GO:0044087	regulation of cellular component biogenesis	Biological Process	2	A0A212CXU5,A0A212C1U6
3	GO:0048583	regulation of response to stimulus	Biological Process	2	A0A212DIJ0,A0A212D3M2
3	GO:0006950	response to stress	Biological Process	6	A0A212CGG5,A0A212DIJ0,A0A212C9K1,A0A212DGJ0,A0A212C8P0,A0A212DF15
3	GO:0009605	response to external stimulus	Biological Process	1	A0A212DIJ0
3	GO:0072376	protein activation cascade	Biological Process	2	A0A212DIJ0,A0A212D3M2
3	GO:0033036	macromolecule localization	Biological Process	7	A0A212C032,A0A212C5J9,A0A212CAJ2,A0A212CCZ3,A0A212D1P4,A0A212D9R7,A0A212D157
3	GO:0051234	establishment of localization	Biological Process	10	A0A212C5J9,A0A212D1P4,A0A212D9R7,A0A212C032,A0A212CAJ2,A0A212CCZ3,A0A212D157,A0A172ZQ52,A0A212CD21,A0A212C6Y8
3	GO:0051641	cellular localization	Biological Process	6	A0A212C032,A0A212C5J9,A0A212CAJ2,A0A212CCZ3,A0A212D1P4,A0A212D9R7
3	GO:0051674	localization of cell	Biological Process	2	A0A212C5S3,A0A212C632
3	GO:0065008	regulation of biological quality	Biological Process	8	A0A212CP82,A0A212CIW6,A0A212CXU5,A0A212D3G0,A0A212CYB8,A0A212CAE3,A0A212C1U6,A0A212C6Y8
3	GO:0044085	cellular component biogenesis	Biological Process	6	A0A212DI04,A0A212CXQ1,A0A212CXU5,A0A212C1U6,A0A212D9M9,A0A212D9R7
4	GO:0022900	electron transport chain	Biological Process	1	A0A212D8Y9
4	GO:0015980	energy derivation by oxidation of organic compounds	Biological Process	1	A0A212D8Y9
4	GO:0034641	cellular nitrogen compound metabolic process	Biological Process	18	A0A212CA59,A0A212DI04,A0A212CX07,A0A212CP82,A0A212D8Y9,A0A212CXR2,A0A212D3D4,A0A212DGJ0,A0A212C8K3,A0A212CGM4,A0A212CGR6,A0A212CD44,A0A212CH34,A0A212CIR2,A0A212CL29,A0A212CVE3,A0A212CXI6,A0A172ZQ52
4	GO:0051171	regulation of nitrogen compound metabolic process	Biological Process	4	A0A212DIJ0,A0A212C8K3,A0A212CGM4,A0A212CGR6
4	GO:0051172	negative regulation of nitrogen compound metabolic process	Biological Process	1	A0A212DIJ0
4	GO:1901564	organonitrogen compound metabolic process	Biological Process	15	A0A212DI04,A0A212DIJ0,A0A212CP82,A0A212D8Y9,A0A212D3D4,A0A212CD44,A0A212CH34,A0A212CIR2,A0A212CL29,A0A212CVE3,A0A212CV82,A0A212CXI6,A0A212D3M2,A0A172ZQ52,A0A212CVR6
4	GO:0044248	cellular catabolic process	Biological Process	2	A0A212CA59,A0A212CVR6
4	GO:1901575	organic substance catabolic process	Biological Process	4	A0A212CA59,A0A212CP82,A0A212D9X8,A0A212CVR6
4	GO:0009889	regulation of biosynthetic process	Biological Process	3	A0A212C8K3,A0A212CGM4,A0A212CGR6
4	GO:0044249	cellular biosynthetic process	Biological Process	15	A0A212DI04,A0A212CIW6,A0A212D7P1,A0A212D3D4,A0A212C8K3,A0A212CGM4,A0A212CGR6,A0A212CD44,A0A212CH34,A0A212CIR2,A0A212CL29,A0A212CVE3,A0A212CV82,A0A212CXI6,A0A172ZQ52
4	GO:0044283	small molecule biosynthetic process	Biological Process	2	A0A212CIW6,A0A212CXI6
4	GO:1901576	organic substance biosynthetic process	Biological Process	15	A0A212DI04,A0A212CIW6,A0A212D7P1,A0A212D3D4,A0A212C8K3,A0A212CGM4,A0A212CGR6,A0A212CD44,A0A212CH34,A0A212CIR2,A0A212CL29,A0A212CVE3,A0A212CV82,A0A212CXI6,A0A172ZQ52
4	GO:0010605	negative regulation of macromolecule metabolic process	Biological Process	2	A0A212CA59,A0A212DIJ0
4	GO:0031324	negative regulation of cellular metabolic process	Biological Process	1	A0A212DIJ0
4	GO:0031323	regulation of cellular metabolic process	Biological Process	4	A0A212DIJ0,A0A212C8K3,A0A212CGM4,A0A212CGR6
4	GO:0060255	regulation of macromolecule metabolic process	Biological Process	5	A0A212CA59,A0A212DIJ0,A0A212C8K3,A0A212CGM4,A0A212CGR6
4	GO:0080090	regulation of primary metabolic process	Biological Process	4	A0A212DIJ0,A0A212C8K3,A0A212CGM4,A0A212CGR6
4	GO:0034754	cellular hormone metabolic process	Biological Process	2	A0A212CIW6,A0A212C6Y8
4	GO:0006790	sulfur compound metabolic process	Biological Process	1	A0A212D7P1
4	GO:0006082	organic acid metabolic process	Biological Process	4	A0A212CIW6,A0A212CP82,A0A212D7P1,A0A212D3T1
4	GO:0006091	generation of precursor metabolites and energy	Biological Process	2	A0A212CP82,A0A212D8Y9
4	GO:0006413	translational initiation	Biological Process	1	A0A212DI04
4	GO:0006725	cellular aromatic compound metabolic process	Biological Process	12	A0A212CA59,A0A212CX07,A0A212CP82,A0A212D8Y9,A0A212CXR2,A0A212D3D4,A0A212DGJ0,A0A212C8K3,A0A212CGM4,A0A212CGR6,A0A212CXI6,A0A172ZQ52
4	GO:0006730	one-carbon metabolic process	Biological Process	1	A0A212CE91
4	GO:0006793	phosphorus metabolic process	Biological Process	6	A0A212CX07,A0A212D7P1,A0A212CP82,A0A212D8Y9,A0A212D3D4,A0A172ZQ52
4	GO:0044255	cellular lipid metabolic process	Biological Process	2	A0A212CIW6,A0A212C6Y8
4	GO:0044260	cellular macromolecule metabolic process	Biological Process	14	A0A212CA59,A0A212DI04,A0A212DIJ0,A0A212DGJ0,A0A212C8K3,A0A212CGM4,A0A212CGR6,A0A212CD44,A0A212CH34,A0A212CIR2,A0A212CL29,A0A212CVE3,A0A212CV82,A0A212CVR6
4	GO:0046483	heterocycle metabolic process	Biological Process	12	A0A212CA59,A0A212CX07,A0A212CP82,A0A212D8Y9,A0A212CXR2,A0A212D3D4,A0A212DGJ0,A0A212C8K3,A0A212CGM4,A0A212CGR6,A0A212CXI6,A0A172ZQ52
4	GO:0051186	cofactor metabolic process	Biological Process	3	A0A212D7P1,A0A212CP82,A0A212CXI6
4	GO:0005975	carbohydrate metabolic process	Biological Process	1	A0A212CP82
4	GO:0006139	nucleobase-containing compound metabolic process	Biological Process	11	A0A212CA59,A0A212CX07,A0A212CP82,A0A212D8Y9,A0A212D3D4,A0A212DGJ0,A0A212C8K3,A0A212CGM4,A0A212CGR6,A0A172ZQ52,A0A212CXR2
4	GO:0006629	lipid metabolic process	Biological Process	3	A0A212CIW6,A0A212D9X8,A0A212C6Y8
4	GO:0019538	protein metabolic process	Biological Process	10	A0A212DI04,A0A212DIJ0,A0A212CD44,A0A212CH34,A0A212CIR2,A0A212CL29,A0A212CVE3,A0A212CV82,A0A212D3M2,A0A212CVR6
4	GO:0006066	alcohol metabolic process	Biological Process	2	A0A212CXI6,A0A212C6Y8
4	GO:0006766	vitamin metabolic process	Biological Process	1	A0A212CIW6
4	GO:0055086	nucleobase-containing small molecule metabolic process	Biological Process	4	A0A212CP82,A0A212D8Y9,A0A212D3D4,A0A172ZQ52
4	GO:0043413	macromolecule glycosylation	Biological Process	1	A0A212CV82
4	GO:0019637	organophosphate metabolic process	Biological Process	4	A0A212CP82,A0A212D8Y9,A0A212D3D4,A0A172ZQ52
4	GO:0035383	thioester metabolic process	Biological Process	1	A0A212D7P1
4	GO:0043170	macromolecule metabolic process	Biological Process	15	A0A212CA59,A0A212DI04,A0A212DIJ0,A0A212DGJ0,A0A212C8K3,A0A212CGM4,A0A212CGR6,A0A212CD44,A0A212CH34,A0A212CIR2,A0A212CL29,A0A212CVE3,A0A212CV82,A0A212D3M2,A0A212CVR6
4	GO:1901135	carbohydrate derivative metabolic process	Biological Process	6	A0A212CX07,A0A212CP82,A0A212D8Y9,A0A212D3D4,A0A212CV82,A0A172ZQ52
4	GO:1901360	organic cyclic compound metabolic process	Biological Process	12	A0A212CA59,A0A212CX07,A0A212CP82,A0A212D8Y9,A0A212CXR2,A0A212D3D4,A0A212DGJ0,A0A212C8K3,A0A212CGM4,A0A212CGR6,A0A212CXI6,A0A172ZQ52
4	GO:1901615	organic hydroxy compound metabolic process	Biological Process	2	A0A212CXI6,A0A212C6Y8
4	GO:0002443	leukocyte mediated immunity	Biological Process	1	A0A212D3M2
4	GO:0002697	regulation of immune effector process	Biological Process	1	A0A212DIJ0
4	GO:0002698	negative regulation of immune effector process	Biological Process	1	A0A212DIJ0
4	GO:0006956	complement activation	Biological Process	2	A0A212DIJ0,A0A212D3M2
4	GO:0034101	erythrocyte homeostasis	Biological Process	1	A0A212CYB8
4	GO:0048534	hematopoietic or lymphoid organ development	Biological Process	1	A0A212CYB8
4	GO:0050776	regulation of immune response	Biological Process	2	A0A212DIJ0,A0A212D3M2
4	GO:0050777	negative regulation of immune response	Biological Process	1	A0A212DIJ0
4	GO:0050778	positive regulation of immune response	Biological Process	2	A0A212DIJ0,A0A212D3M2
4	GO:0002250	adaptive immune response	Biological Process	1	A0A212D3M2
4	GO:0006959	humoral immune response	Biological Process	2	A0A212DIJ0,A0A212D3M2
4	GO:0007018	microtubule-based movement	Biological Process	4	A0A212CBF2,A0A212CD55,A0A212CDF2,A0A212CZC1
4	GO:0031570	DNA integrity checkpoint	Biological Process	1	A0A212CGG5
4	GO:0007186	G-protein coupled receptor signaling pathway	Biological Process	1	A0A212CF73
4	GO:0051270	regulation of cellular component movement	Biological Process	2	A0A212C5S3,A0A212C632
4	GO:0051726	regulation of cell cycle	Biological Process	1	A0A212CGG5
4	GO:0045786	negative regulation of cell cycle	Biological Process	1	A0A212CGG5
4	GO:0012501	programmed cell death	Biological Process	1	A0A212CGG5
4	GO:0010941	regulation of cell death	Biological Process	1	A0A212CGG5
4	GO:0006325	chromatin organization	Biological Process	1	A0A212CXQ1
4	GO:0006996	organelle organization	Biological Process	5	A0A212CXQ1,A0A212CXU5,A0A212CAE3,A0A212C4W5,A0A212C1U6
4	GO:0022607	cellular component assembly	Biological Process	6	A0A212DI04,A0A212CXQ1,A0A212CXU5,A0A212C1U6,A0A212D9M9,A0A212D9R7
4	GO:0022411	cellular component disassembly	Biological Process	2	A0A212CXU5,A0A212CAE3
4	GO:0032535	regulation of cellular component size	Biological Process	3	A0A212CXU5,A0A212CAE3,A0A212C1U6
4	GO:0043062	extracellular structure organization	Biological Process	3	A0A212C9V7,A0A212CD85,A0A212D070
4	GO:0043933	macromolecular complex subunit organization	Biological Process	7	A0A212DI04,A0A212CXQ1,A0A212CXU5,A0A212CAE3,A0A212C1U6,A0A212D9M9,A0A212D9R7
4	GO:0051128	regulation of cellular component organization	Biological Process	3	A0A212CXU5,A0A212CAE3,A0A212C1U6
4	GO:0051129	negative regulation of cellular component organization	Biological Process	1	A0A212CXU5
4	GO:0051130	positive regulation of cellular component organization	Biological Process	2	A0A212CAE3,A0A212C1U6
4	GO:0097435	supramolecular fiber organization	Biological Process	3	A0A212CXU5,A0A212CAE3,A0A212C1U6
4	GO:0045454	cell redox homeostasis	Biological Process	1	A0A212D3G0
4	GO:0055082	cellular chemical homeostasis	Biological Process	1	A0A212CP82
4	GO:0051014	actin filament severing	Biological Process	1	A0A212CAE3
4	GO:0030036	actin cytoskeleton organization	Biological Process	4	A0A212CXU5,A0A212CAE3,A0A212C4W5,A0A212C1U6
4	GO:0032970	regulation of actin filament-based process	Biological Process	3	A0A212CXU5,A0A212CAE3,A0A212C1U6
4	GO:0030154	cell differentiation	Biological Process	1	A0A212CYB8
4	GO:0033554	cellular response to stress	Biological Process	2	A0A212CGG5,A0A212DGJ0
4	GO:0009790	embryo development	Biological Process	2	A0A212C5S3,A0A212C632
4	GO:0048731	system development	Biological Process	1	A0A212CYB8
4	GO:2000026	regulation of multicellular organismal development	Biological Process	2	A0A212C5S3,A0A212C632
4	GO:0048513	animal organ development	Biological Process	1	A0A212CYB8
4	GO:2000145	regulation of cell motility	Biological Process	2	A0A212C5S3,A0A212C632
4	GO:0016477	cell migration	Biological Process	2	A0A212C5S3,A0A212C632
4	GO:0031334	positive regulation of protein complex assembly	Biological Process	1	A0A212C1U6
4	GO:2000258	negative regulation of protein activation cascade	Biological Process	1	A0A212DIJ0
4	GO:0043254	regulation of protein complex assembly	Biological Process	2	A0A212CXU5,A0A212C1U6
4	GO:0032101	regulation of response to external stimulus	Biological Process	1	A0A212DIJ0
4	GO:0080134	regulation of response to stress	Biological Process	1	A0A212DIJ0
4	GO:2000257	regulation of protein activation cascade	Biological Process	1	A0A212DIJ0
4	GO:0006952	defense response	Biological Process	2	A0A212DIJ0,A0A212C9K1
4	GO:0006979	response to oxidative stress	Biological Process	1	A0A212C8P0
4	GO:0008104	protein localization	Biological Process	7	A0A212C032,A0A212C5J9,A0A212CAJ2,A0A212CCZ3,A0A212D1P4,A0A212D9R7,A0A212D157
4	GO:0070727	cellular macromolecule localization	Biological Process	6	A0A212C032,A0A212C5J9,A0A212CAJ2,A0A212CCZ3,A0A212D1P4,A0A212D9R7
4	GO:0006810	transport	Biological Process	10	A0A212C5J9,A0A212D1P4,A0A212D9R7,A0A212C032,A0A212CAJ2,A0A212CCZ3,A0A212D157,A0A172ZQ52,A0A212CD21,A0A212C6Y8
4	GO:0045184	establishment of protein localization	Biological Process	7	A0A212C032,A0A212C5J9,A0A212CAJ2,A0A212CCZ3,A0A212D1P4,A0A212D9R7,A0A212D157
4	GO:0051649	establishment of localization in cell	Biological Process	6	A0A212C032,A0A212C5J9,A0A212CAJ2,A0A212CCZ3,A0A212D1P4,A0A212D9R7
4	GO:0046907	intracellular transport	Biological Process	6	A0A212C032,A0A212C5J9,A0A212CAJ2,A0A212CCZ3,A0A212D1P4,A0A212D9R7
4	GO:0010817	regulation of hormone levels	Biological Process	2	A0A212CIW6,A0A212C6Y8
4	GO:0031647	regulation of protein stability	Biological Process	1	A0A212CYB8
4	GO:0042592	homeostatic process	Biological Process	3	A0A212CP82,A0A212D3G0,A0A212CYB8
4	GO:0090066	regulation of anatomical structure size	Biological Process	3	A0A212CXU5,A0A212CAE3,A0A212C1U6
4	GO:0022613	ribonucleoprotein complex biogenesis	Biological Process	1	A0A212DI04
4	GO:0070271	protein complex biogenesis	Biological Process	4	A0A212CXU5,A0A212C1U6,A0A212D9M9,A0A212D9R7
5	GO:0022904	respiratory electron transport chain	Biological Process	1	A0A212D8Y9
5	GO:0045333	cellular respiration	Biological Process	1	A0A212D8Y9
5	GO:0043603	cellular amide metabolic process	Biological Process	6	A0A212DI04,A0A212CD44,A0A212CH34,A0A212CIR2,A0A212CL29,A0A212CVE3
5	GO:0044270	cellular nitrogen compound catabolic process	Biological Process	1	A0A212CA59
5	GO:0044271	cellular nitrogen compound biosynthetic process	Biological Process	12	A0A212DI04,A0A212D3D4,A0A212C8K3,A0A212CGM4,A0A212CGR6,A0A212CD44,A0A212CH34,A0A212CIR2,A0A212CL29,A0A212CVE3,A0A212CXI6,A0A172ZQ52
5	GO:0072521	purine-containing compound metabolic process	Biological Process	4	A0A212CP82,A0A212D8Y9,A0A212D3D4,A0A172ZQ52
5	GO:0072524	pyridine-containing compound metabolic process	Biological Process	1	A0A212CP82
5	GO:0019219	regulation of nucleobase-containing compound metabolic process	Biological Process	3	A0A212C8K3,A0A212CGM4,A0A212CGR6
5	GO:0051246	regulation of protein metabolic process	Biological Process	1	A0A212DIJ0
5	GO:0051248	negative regulation of protein metabolic process	Biological Process	1	A0A212DIJ0
5	GO:0006518	peptide metabolic process	Biological Process	6	A0A212DI04,A0A212CD44,A0A212CH34,A0A212CIR2,A0A212CL29,A0A212CVE3
5	GO:0042558	pteridine-containing compound metabolic process	Biological Process	1	A0A212CXI6
5	GO:1901565	organonitrogen compound catabolic process	Biological Process	1	A0A212CVR6
5	GO:1901566	organonitrogen compound biosynthetic process	Biological Process	10	A0A212DI04,A0A212D3D4,A0A212CD44,A0A212CH34,A0A212CIR2,A0A212CL29,A0A212CVE3,A0A212CV82,A0A212CXI6,A0A172ZQ52
5	GO:0019439	aromatic compound catabolic process	Biological Process	1	A0A212CA59
5	GO:0044265	cellular macromolecule catabolic process	Biological Process	2	A0A212CA59,A0A212CVR6
5	GO:0046700	heterocycle catabolic process	Biological Process	1	A0A212CA59
5	GO:0009057	macromolecule catabolic process	Biological Process	2	A0A212CA59,A0A212CVR6
5	GO:0016042	lipid catabolic process	Biological Process	1	A0A212D9X8
5	GO:0016052	carbohydrate catabolic process	Biological Process	1	A0A212CP82
5	GO:1901361	organic cyclic compound catabolic process	Biological Process	1	A0A212CA59
5	GO:0010556	regulation of macromolecule biosynthetic process	Biological Process	3	A0A212C8K3,A0A212CGM4,A0A212CGR6
5	GO:0031326	regulation of cellular biosynthetic process	Biological Process	3	A0A212C8K3,A0A212CGM4,A0A212CGR6
5	GO:0008299	isoprenoid biosynthetic process	Biological Process	1	A0A212CIW6
5	GO:0016053	organic acid biosynthetic process	Biological Process	1	A0A212CIW6
5	GO:0018130	heterocycle biosynthetic process	Biological Process	6	A0A212D3D4,A0A212C8K3,A0A212CGM4,A0A212CGR6,A0A212CXI6,A0A172ZQ52
5	GO:0019438	aromatic compound biosynthetic process	Biological Process	6	A0A212D3D4,A0A212C8K3,A0A212CGM4,A0A212CGR6,A0A212CXI6,A0A172ZQ52
5	GO:0034645	cellular macromolecule biosynthetic process	Biological Process	10	A0A212DI04,A0A212C8K3,A0A212CGM4,A0A212CGR6,A0A212CD44,A0A212CH34,A0A212CIR2,A0A212CL29,A0A212CVE3,A0A212CV82
5	GO:0044272	sulfur compound biosynthetic process	Biological Process	1	A0A212D7P1
5	GO:0051188	cofactor biosynthetic process	Biological Process	2	A0A212D7P1,A0A212CXI6
5	GO:0046165	alcohol biosynthetic process	Biological Process	1	A0A212CXI6
5	GO:0008610	lipid biosynthetic process	Biological Process	1	A0A212CIW6
5	GO:0009059	macromolecule biosynthetic process	Biological Process	10	A0A212DI04,A0A212C8K3,A0A212CGM4,A0A212CGR6,A0A212CD44,A0A212CH34,A0A212CIR2,A0A212CL29,A0A212CVE3,A0A212CV82
5	GO:0035384	thioester biosynthetic process	Biological Process	1	A0A212D7P1
5	GO:0090407	organophosphate biosynthetic process	Biological Process	2	A0A212D3D4,A0A172ZQ52
5	GO:1901137	carbohydrate derivative biosynthetic process	Biological Process	3	A0A212D3D4,A0A212CV82,A0A172ZQ52
5	GO:1901362	organic cyclic compound biosynthetic process	Biological Process	6	A0A212D3D4,A0A212C8K3,A0A212CGM4,A0A212CGR6,A0A212CXI6,A0A172ZQ52
5	GO:1901617	organic hydroxy compound biosynthetic process	Biological Process	1	A0A212CXI6
5	GO:0010629	negative regulation of gene expression	Biological Process	2	A0A212CA59,A0A212DIJ0
5	GO:0032269	negative regulation of cellular protein metabolic process	Biological Process	1	A0A212DIJ0
5	GO:0032268	regulation of cellular protein metabolic process	Biological Process	1	A0A212DIJ0
5	GO:0010468	regulation of gene expression	Biological Process	5	A0A212CA59,A0A212DIJ0,A0A212C8K3,A0A212CGM4,A0A212CGR6
5	GO:0051252	regulation of RNA metabolic process	Biological Process	3	A0A212C8K3,A0A212CGM4,A0A212CGR6
5	GO:0042572	retinol metabolic process	Biological Process	1	A0A212C6Y8
5	GO:0042573	retinoic acid metabolic process	Biological Process	1	A0A212CIW6
5	GO:0043436	oxoacid metabolic process	Biological Process	4	A0A212CIW6,A0A212CP82,A0A212D7P1,A0A212D3T1
5	GO:0006119	oxidative phosphorylation	Biological Process	1	A0A212D8Y9
5	GO:0006757	ATP generation from ADP	Biological Process	1	A0A212CP82
5	GO:0002183	cytoplasmic translational initiation	Biological Process	1	A0A212DI04
5	GO:0006011	UDP-glucose metabolic process	Biological Process	1	A0A212CX07
5	GO:0006637	acyl-CoA metabolic process	Biological Process	1	A0A212D7P1
5	GO:0006796	phosphate-containing compound metabolic process	Biological Process	4	A0A212CP82,A0A212D8Y9,A0A212D3D4,A0A172ZQ52
5	GO:0006720	isoprenoid metabolic process	Biological Process	2	A0A212CIW6,A0A212C6Y8
5	GO:0006259	DNA metabolic process	Biological Process	1	A0A212DGJ0
5	GO:0009100	glycoprotein metabolic process	Biological Process	1	A0A212CV82
5	GO:0016070	RNA metabolic process	Biological Process	4	A0A212CA59,A0A212C8K3,A0A212CGM4,A0A212CGR6
5	GO:0044267	cellular protein metabolic process	Biological Process	9	A0A212DI04,A0A212DIJ0,A0A212CD44,A0A212CH34,A0A212CIR2,A0A212CL29,A0A212CVE3,A0A212CV82,A0A212CVR6
5	GO:0006732	coenzyme metabolic process	Biological Process	3	A0A212D7P1,A0A212CP82,A0A212CXI6
5	GO:0009225	nucleotide-sugar metabolic process	Biological Process	1	A0A212CX07
5	GO:0034654	nucleobase-containing compound biosynthetic process	Biological Process	5	A0A212D3D4,A0A212C8K3,A0A212CGM4,A0A212CGR6,A0A172ZQ52
5	GO:0034655	nucleobase-containing compound catabolic process	Biological Process	1	A0A212CA59
5	GO:0090304	nucleic acid metabolic process	Biological Process	5	A0A212CA59,A0A212DGJ0,A0A212C8K3,A0A212CGM4,A0A212CGR6
5	GO:0006508	proteolysis	Biological Process	2	A0A212DIJ0,A0A212CVR6
5	GO:0030163	protein catabolic process	Biological Process	1	A0A212CVR6
5	GO:0036211	protein modification process	Biological Process	1	A0A212CV82
5	GO:0051604	protein maturation	Biological Process	1	A0A212DIJ0
5	GO:0019751	polyol metabolic process	Biological Process	1	A0A212CXI6
5	GO:0034308	primary alcohol metabolic process	Biological Process	1	A0A212C6Y8
5	GO:0006775	fat-soluble vitamin metabolic process	Biological Process	1	A0A212CIW6
5	GO:0006753	nucleoside phosphate metabolic process	Biological Process	4	A0A212CP82,A0A212D8Y9,A0A212D3D4,A0A172ZQ52
5	GO:0006486	protein glycosylation	Biological Process	1	A0A212CV82
5	GO:0019693	ribose phosphate metabolic process	Biological Process	4	A0A212CP82,A0A212D8Y9,A0A212D3D4,A0A172ZQ52
5	GO:0010467	gene expression	Biological Process	11	A0A212CA59,A0A212DI04,A0A212DIJ0,A0A212C8K3,A0A212CGM4,A0A212CGR6,A0A212CD44,A0A212CH34,A0A212CIR2,A0A212CL29,A0A212CVE3
5	GO:0043412	macromolecule modification	Biological Process	1	A0A212CV82
5	GO:0002449	lymphocyte mediated immunity	Biological Process	1	A0A212D3M2
5	GO:0030449	regulation of complement activation	Biological Process	1	A0A212DIJ0
5	GO:0045916	negative regulation of complement activation	Biological Process	1	A0A212DIJ0
5	GO:0001905	activation of membrane attack complex	Biological Process	1	A0A212DIJ0
5	GO:0006958	complement activation, classical pathway	Biological Process	1	A0A212D3M2
5	GO:0030218	erythrocyte differentiation	Biological Process	1	A0A212CYB8
5	GO:0030097	hemopoiesis	Biological Process	1	A0A212CYB8
5	GO:0002920	regulation of humoral immune response	Biological Process	1	A0A212DIJ0
5	GO:0002921	negative regulation of humoral immune response	Biological Process	1	A0A212DIJ0
5	GO:0002460	adaptive immune response based on somatic recombination of immune receptors built from immunoglobulin superfamily domains	Biological Process	1	A0A212D3M2
5	GO:0002455	humoral immune response mediated by circulating immunoglobulin	Biological Process	1	A0A212D3M2
5	GO:0000077	DNA damage checkpoint	Biological Process	1	A0A212CGG5
5	GO:0006915	apoptotic process	Biological Process	1	A0A212CGG5
5	GO:0043067	regulation of programmed cell death	Biological Process	1	A0A212CGG5
5	GO:0006333	chromatin assembly or disassembly	Biological Process	1	A0A212CXQ1
5	GO:0034728	nucleosome organization	Biological Process	1	A0A212CXQ1
5	GO:0051276	chromosome organization	Biological Process	1	A0A212CXQ1
5	GO:0007010	cytoskeleton organization	Biological Process	4	A0A212CXU5,A0A212CAE3,A0A212C4W5,A0A212C1U6
5	GO:0010638	positive regulation of organelle organization	Biological Process	2	A0A212CAE3,A0A212C1U6
5	GO:0010639	negative regulation of organelle organization	Biological Process	1	A0A212CXU5
5	GO:0033043	regulation of organelle organization	Biological Process	3	A0A212CXU5,A0A212CAE3,A0A212C1U6
5	GO:0031497	chromatin assembly	Biological Process	1	A0A212CXQ1
5	GO:0065003	macromolecular complex assembly	Biological Process	6	A0A212DI04,A0A212CXQ1,A0A212CXU5,A0A212C1U6,A0A212D9M9,A0A212D9R7
5	GO:0032984	macromolecular complex disassembly	Biological Process	2	A0A212CXU5,A0A212CAE3
5	GO:0030832	regulation of actin filament length	Biological Process	3	A0A212CXU5,A0A212CAE3,A0A212C1U6
5	GO:0030198	extracellular matrix organization	Biological Process	3	A0A212C9V7,A0A212CD85,A0A212D070
5	GO:0071822	protein complex subunit organization	Biological Process	5	A0A212CXU5,A0A212CAE3,A0A212C1U6,A0A212D9M9,A0A212D9R7
5	GO:0071824	protein-DNA complex subunit organization	Biological Process	1	A0A212CXQ1
5	GO:0071826	ribonucleoprotein complex subunit organization	Biological Process	1	A0A212DI04
5	GO:0043244	regulation of protein complex disassembly	Biological Process	2	A0A212CXU5,A0A212CAE3
5	GO:1902903	regulation of supramolecular fiber organization	Biological Process	3	A0A212CXU5,A0A212CAE3,A0A212C1U6
5	GO:0031333	negative regulation of protein complex assembly	Biological Process	1	A0A212CXU5
5	GO:0043242	negative regulation of protein complex disassembly	Biological Process	1	A0A212CXU5
5	GO:1902904	negative regulation of supramolecular fiber organization	Biological Process	1	A0A212CXU5
5	GO:0043243	positive regulation of protein complex disassembly	Biological Process	1	A0A212CAE3
5	GO:1902905	positive regulation of supramolecular fiber organization	Biological Process	2	A0A212CAE3,A0A212C1U6
5	GO:0007015	actin filament organization	Biological Process	3	A0A212CXU5,A0A212CAE3,A0A212C1U6
5	GO:0001678	cellular glucose homeostasis	Biological Process	1	A0A212CP82
5	GO:0031032	actomyosin structure organization	Biological Process	1	A0A212C4W5
5	GO:0032956	regulation of actin cytoskeleton organization	Biological Process	3	A0A212CXU5,A0A212CAE3,A0A212C1U6
5	GO:0030099	myeloid cell differentiation	Biological Process	1	A0A212CYB8
5	GO:0006974	cellular response to DNA damage stimulus	Biological Process	2	A0A212CGG5,A0A212DGJ0
5	GO:0045995	regulation of embryonic development	Biological Process	2	A0A212C5S3,A0A212C632
5	GO:0030334	regulation of cell migration	Biological Process	2	A0A212C5S3,A0A212C632
5	GO:0032273	positive regulation of protein polymerization	Biological Process	1	A0A212C1U6
5	GO:0032271	regulation of protein polymerization	Biological Process	2	A0A212CXU5,A0A212C1U6
5	GO:0050727	regulation of inflammatory response	Biological Process	1	A0A212DIJ0
5	GO:0031347	regulation of defense response	Biological Process	1	A0A212DIJ0
5	GO:0006954	inflammatory response	Biological Process	1	A0A212DIJ0
5	GO:0034613	cellular protein localization	Biological Process	6	A0A212C032,A0A212C5J9,A0A212CAJ2,A0A212CCZ3,A0A212D1P4,A0A212D9R7
5	GO:0016192	vesicle-mediated transport	Biological Process	3	A0A212C5J9,A0A212D1P4,A0A212D9R7
5	GO:0006811	ion transport	Biological Process	2	A0A172ZQ52,A0A212CD21
5	GO:0006818	hydrogen transport	Biological Process	2	A0A172ZQ52,A0A212CD21
5	GO:0009914	hormone transport	Biological Process	1	A0A212C6Y8
5	GO:0055085	transmembrane transport	Biological Process	2	A0A172ZQ52,A0A212CD21
5	GO:0071702	organic substance transport	Biological Process	7	A0A212C032,A0A212C5J9,A0A212CAJ2,A0A212CCZ3,A0A212D1P4,A0A212D9R7,A0A212D157
5	GO:0071705	nitrogen compound transport	Biological Process	7	A0A212C032,A0A212C5J9,A0A212CAJ2,A0A212CCZ3,A0A212D1P4,A0A212D9R7,A0A212D157
5	GO:0015031	protein transport	Biological Process	7	A0A212C032,A0A212C5J9,A0A212CAJ2,A0A212CCZ3,A0A212D1P4,A0A212D9R7,A0A212D157
5	GO:0006886	intracellular protein transport	Biological Process	6	A0A212C032,A0A212C5J9,A0A212CAJ2,A0A212CCZ3,A0A212D1P4,A0A212D9R7
5	GO:0050821	protein stabilization	Biological Process	1	A0A212CYB8
5	GO:0048872	homeostasis of number of cells	Biological Process	1	A0A212CYB8
5	GO:0048878	chemical homeostasis	Biological Process	1	A0A212CP82
5	GO:0022618	ribonucleoprotein complex assembly	Biological Process	1	A0A212DI04
5	GO:0006461	protein complex assembly	Biological Process	4	A0A212CXU5,A0A212C1U6,A0A212D9M9,A0A212D9R7
6	GO:0006122	mitochondrial electron transport, ubiquinol to cytochrome c	Biological Process	1	A0A212D8Y9
6	GO:0042773	ATP synthesis coupled electron transport	Biological Process	1	A0A212D8Y9
6	GO:0043604	amide biosynthetic process	Biological Process	6	A0A212DI04,A0A212CD44,A0A212CH34,A0A212CIR2,A0A212CL29,A0A212CVE3
6	GO:0042559	pteridine-containing compound biosynthetic process	Biological Process	1	A0A212CXI6
6	GO:0072522	purine-containing compound biosynthetic process	Biological Process	2	A0A212D3D4,A0A172ZQ52
6	GO:0006163	purine nucleotide metabolic process	Biological Process	4	A0A212CP82,A0A212D8Y9,A0A212D3D4,A0A172ZQ52
6	GO:0019362	pyridine nucleotide metabolic process	Biological Process	1	A0A212CP82
6	GO:0030162	regulation of proteolysis	Biological Process	1	A0A212DIJ0
6	GO:1903317	regulation of protein maturation	Biological Process	1	A0A212DIJ0
6	GO:1903318	negative regulation of protein maturation	Biological Process	1	A0A212DIJ0
6	GO:0043043	peptide biosynthetic process	Biological Process	6	A0A212DI04,A0A212CD44,A0A212CH34,A0A212CIR2,A0A212CL29,A0A212CVE3
6	GO:0046146	tetrahydrobiopterin metabolic process	Biological Process	1	A0A212CXI6
6	GO:0009101	glycoprotein biosynthetic process	Biological Process	1	A0A212CV82
6	GO:0006401	RNA catabolic process	Biological Process	1	A0A212CA59
6	GO:0043632	modification-dependent macromolecule catabolic process	Biological Process	1	A0A212CVR6
6	GO:0044257	cellular protein catabolic process	Biological Process	1	A0A212CVR6
6	GO:0006096	glycolytic process	Biological Process	1	A0A212CP82
6	GO:2000112	regulation of cellular macromolecule biosynthetic process	Biological Process	3	A0A212C8K3,A0A212CGM4,A0A212CGR6
6	GO:2001141	regulation of RNA biosynthetic process	Biological Process	3	A0A212C8K3,A0A212CGM4,A0A212CGR6
6	GO:0016114	terpenoid biosynthetic process	Biological Process	1	A0A212CIW6
6	GO:0046394	carboxylic acid biosynthetic process	Biological Process	1	A0A212CIW6
6	GO:0006351	transcription, DNA-templated	Biological Process	3	A0A212C8K3,A0A212CGM4,A0A212CGR6
6	GO:0006412	translation	Biological Process	6	A0A212DI04,A0A212CD44,A0A212CH34,A0A212CIR2,A0A212CL29,A0A212CVE3
6	GO:0009108	coenzyme biosynthetic process	Biological Process	2	A0A212D7P1,A0A212CXI6
6	GO:0046173	polyol biosynthetic process	Biological Process	1	A0A212CXI6
6	GO:0032774	RNA biosynthetic process	Biological Process	3	A0A212C8K3,A0A212CGM4,A0A212CGR6
6	GO:0071616	acyl-CoA biosynthetic process	Biological Process	1	A0A212D7P1
6	GO:0046390	ribose phosphate biosynthetic process	Biological Process	2	A0A212D3D4,A0A172ZQ52
6	GO:1901293	nucleoside phosphate biosynthetic process	Biological Process	2	A0A212D3D4,A0A172ZQ52
6	GO:0006402	mRNA catabolic process	Biological Process	1	A0A212CA59
6	GO:0045861	negative regulation of proteolysis	Biological Process	1	A0A212DIJ0
6	GO:0006355	regulation of transcription, DNA-templated	Biological Process	3	A0A212C8K3,A0A212CGM4,A0A212CGR6
6	GO:0002138	retinoic acid biosynthetic process	Biological Process	1	A0A212CIW6
6	GO:0019752	carboxylic acid metabolic process	Biological Process	4	A0A212CIW6,A0A212CP82,A0A212D7P1,A0A212D3T1
6	GO:0001732	formation of cytoplasmic translation initiation complex	Biological Process	1	A0A212DI04
6	GO:0006084	acetyl-CoA metabolic process	Biological Process	1	A0A212D7P1
6	GO:0016310	phosphorylation	Biological Process	2	A0A212CP82,A0A212D8Y9
6	GO:0006721	terpenoid metabolic process	Biological Process	2	A0A212CIW6,A0A212C6Y8
6	GO:0006281	DNA repair	Biological Process	1	A0A212DGJ0
6	GO:0006396	RNA processing	Biological Process	1	A0A212CA59
6	GO:0016071	mRNA metabolic process	Biological Process	1	A0A212CA59
6	GO:0006464	cellular protein modification process	Biological Process	1	A0A212CV82
6	GO:0006733	oxidoreduction coenzyme metabolic process	Biological Process	1	A0A212CP82
6	GO:0016485	protein processing	Biological Process	1	A0A212DIJ0
6	GO:0051603	proteolysis involved in cellular protein catabolic process	Biological Process	1	A0A212CVR6
6	GO:0010498	proteasomal protein catabolic process	Biological Process	1	A0A212CVR6
6	GO:0034311	diol metabolic process	Biological Process	1	A0A212CXI6
6	GO:0006776	vitamin A metabolic process	Biological Process	1	A0A212CIW6
6	GO:0009117	nucleotide metabolic process	Biological Process	4	A0A212CP82,A0A212D8Y9,A0A212D3D4,A0A172ZQ52
6	GO:0009123	nucleoside monophosphate metabolic process	Biological Process	4	A0A212CP82,A0A212D8Y9,A0A212D3D4,A0A172ZQ52
6	GO:0009132	nucleoside diphosphate metabolic process	Biological Process	2	A0A212CP82,A0A212D3D4
6	GO:0009141	nucleoside triphosphate metabolic process	Biological Process	4	A0A212CP82,A0A212D8Y9,A0A172ZQ52,A0A212D3D4
6	GO:0009259	ribonucleotide metabolic process	Biological Process	4	A0A212CP82,A0A212D8Y9,A0A212D3D4,A0A172ZQ52
6	GO:0019724	B cell mediated immunity	Biological Process	1	A0A212D3M2
6	GO:0001969	regulation of activation of membrane attack complex	Biological Process	1	A0A212DIJ0
6	GO:0001971	negative regulation of activation of membrane attack complex	Biological Process	1	A0A212DIJ0
6	GO:0042981	regulation of apoptotic process	Biological Process	1	A0A212CGG5
6	GO:0006334	nucleosome assembly	Biological Process	1	A0A212CXQ1
6	GO:0071103	DNA conformation change	Biological Process	1	A0A212CXQ1
6	GO:0051493	regulation of cytoskeleton organization	Biological Process	3	A0A212CXU5,A0A212CAE3,A0A212C1U6
6	GO:0051494	negative regulation of cytoskeleton organization	Biological Process	1	A0A212CXU5
6	GO:0051495	positive regulation of cytoskeleton organization	Biological Process	2	A0A212CAE3,A0A212C1U6
6	GO:0034622	cellular macromolecular complex assembly	Biological Process	6	A0A212DI04,A0A212CXQ1,A0A212CXU5,A0A212C1U6,A0A212D9M9,A0A212D9R7
6	GO:0043241	protein complex disassembly	Biological Process	2	A0A212CXU5,A0A212CAE3
6	GO:0008064	regulation of actin polymerization or depolymerization	Biological Process	3	A0A212CXU5,A0A212CAE3,A0A212C1U6
6	GO:0065004	protein-DNA complex assembly	Biological Process	1	A0A212CXQ1
6	GO:1901879	regulation of protein depolymerization	Biological Process	2	A0A212CXU5,A0A212CAE3
6	GO:0110053	regulation of actin filament organization	Biological Process	3	A0A212CXU5,A0A212CAE3,A0A212C1U6
6	GO:0032272	negative regulation of protein polymerization	Biological Process	1	A0A212CXU5
6	GO:1901880	negative regulation of protein depolymerization	Biological Process	1	A0A212CXU5
6	GO:0030835	negative regulation of actin filament depolymerization	Biological Process	1	A0A212CXU5
6	GO:0030837	negative regulation of actin filament polymerization	Biological Process	1	A0A212CXU5
6	GO:1901881	positive regulation of protein depolymerization	Biological Process	1	A0A212CAE3
6	GO:0030836	positive regulation of actin filament depolymerization	Biological Process	1	A0A212CAE3
6	GO:0030838	positive regulation of actin filament polymerization	Biological Process	1	A0A212C1U6
6	GO:0008154	actin polymerization or depolymerization	Biological Process	3	A0A212CXU5,A0A212CAE3,A0A212C1U6
6	GO:0045010	actin nucleation	Biological Process	1	A0A212C1U6
6	GO:0030833	regulation of actin filament polymerization	Biological Process	2	A0A212CXU5,A0A212C1U6
6	GO:0002673	regulation of acute inflammatory response	Biological Process	1	A0A212DIJ0
6	GO:0002526	acute inflammatory response	Biological Process	1	A0A212DIJ0
6	GO:0006812	cation transport	Biological Process	2	A0A172ZQ52,A0A212CD21
6	GO:0034220	ion transmembrane transport	Biological Process	2	A0A172ZQ52,A0A212CD21
6	GO:0015992	proton transport	Biological Process	2	A0A172ZQ52,A0A212CD21
6	GO:0070327	thyroid hormone transport	Biological Process	1	A0A212C6Y8
6	GO:0090662	ATP hydrolysis coupled transmembrane transport	Biological Process	1	A0A212CD21
6	GO:0015833	peptide transport	Biological Process	7	A0A212C032,A0A212C5J9,A0A212CAJ2,A0A212CCZ3,A0A212D1P4,A0A212D9R7,A0A212D157
6	GO:0042886	amide transport	Biological Process	7	A0A212C032,A0A212C5J9,A0A212CAJ2,A0A212CCZ3,A0A212D1P4,A0A212D9R7,A0A212D157
6	GO:0033500	carbohydrate homeostasis	Biological Process	1	A0A212CP82
6	GO:0043623	cellular protein complex assembly	Biological Process	4	A0A212CXU5,A0A212C1U6,A0A212D9M9,A0A212D9R7
7	GO:0042775	mitochondrial ATP synthesis coupled electron transport	Biological Process	1	A0A212D8Y9
7	GO:0006729	tetrahydrobiopterin biosynthetic process	Biological Process	1	A0A212CXI6
7	GO:0006164	purine nucleotide biosynthetic process	Biological Process	2	A0A212D3D4,A0A172ZQ52
7	GO:0009150	purine ribonucleotide metabolic process	Biological Process	4	A0A212CP82,A0A212D8Y9,A0A212D3D4,A0A172ZQ52
7	GO:0046496	nicotinamide nucleotide metabolic process	Biological Process	1	A0A212CP82
7	GO:0070613	regulation of protein processing	Biological Process	1	A0A212DIJ0
7	GO:0010955	negative regulation of protein processing	Biological Process	1	A0A212DIJ0
7	GO:0019941	modification-dependent protein catabolic process	Biological Process	1	A0A212CVR6
7	GO:1903506	regulation of nucleic acid-templated transcription	Biological Process	3	A0A212C8K3,A0A212CGM4,A0A212CGR6
7	GO:0016102	diterpenoid biosynthetic process	Biological Process	1	A0A212CIW6
7	GO:0072330	monocarboxylic acid biosynthetic process	Biological Process	1	A0A212CIW6
7	GO:0002181	cytoplasmic translation	Biological Process	1	A0A212DI04
7	GO:0034312	diol biosynthetic process	Biological Process	1	A0A212CXI6
7	GO:0097659	nucleic acid-templated transcription	Biological Process	3	A0A212C8K3,A0A212CGM4,A0A212CGR6
7	GO:0006085	acetyl-CoA biosynthetic process	Biological Process	1	A0A212D7P1
7	GO:0009260	ribonucleotide biosynthetic process	Biological Process	2	A0A212D3D4,A0A172ZQ52
7	GO:0009124	nucleoside monophosphate biosynthetic process	Biological Process	2	A0A212D3D4,A0A172ZQ52
7	GO:0009133	nucleoside diphosphate biosynthetic process	Biological Process	1	A0A212D3D4
7	GO:0009142	nucleoside triphosphate biosynthetic process	Biological Process	1	A0A172ZQ52
7	GO:0009165	nucleotide biosynthetic process	Biological Process	2	A0A212D3D4,A0A172ZQ52
7	GO:0000956	nuclear-transcribed mRNA catabolic process	Biological Process	1	A0A212CA59
7	GO:0032787	monocarboxylic acid metabolic process	Biological Process	2	A0A212CIW6,A0A212CP82
7	GO:0072350	tricarboxylic acid metabolic process	Biological Process	2	A0A212D7P1,A0A212D3T1
7	GO:0046939	nucleotide phosphorylation	Biological Process	1	A0A212CP82
7	GO:0016101	diterpenoid metabolic process	Biological Process	2	A0A212CIW6,A0A212C6Y8
7	GO:0006397	mRNA processing	Biological Process	1	A0A212CA59
7	GO:0008380	RNA splicing	Biological Process	1	A0A212CA59
7	GO:0043161	proteasome-mediated ubiquitin-dependent protein catabolic process	Biological Process	1	A0A212CVR6
7	GO:0009126	purine nucleoside monophosphate metabolic process	Biological Process	4	A0A212CP82,A0A212D8Y9,A0A212D3D4,A0A172ZQ52
7	GO:0009161	ribonucleoside monophosphate metabolic process	Biological Process	4	A0A212CP82,A0A212D8Y9,A0A212D3D4,A0A172ZQ52
7	GO:0006165	nucleoside diphosphate phosphorylation	Biological Process	1	A0A212CP82
7	GO:0009135	purine nucleoside diphosphate metabolic process	Biological Process	2	A0A212CP82,A0A212D3D4
7	GO:0009185	ribonucleoside diphosphate metabolic process	Biological Process	2	A0A212CP82,A0A212D3D4
7	GO:0009144	purine nucleoside triphosphate metabolic process	Biological Process	4	A0A212CP82,A0A212D8Y9,A0A172ZQ52,A0A212D3D4
7	GO:0009199	ribonucleoside triphosphate metabolic process	Biological Process	4	A0A212CP82,A0A212D8Y9,A0A172ZQ52,A0A212D3D4
7	GO:0016064	immunoglobulin mediated immune response	Biological Process	1	A0A212D3M2
7	GO:0006323	DNA packaging	Biological Process	1	A0A212CXQ1
7	GO:0043624	cellular protein complex disassembly	Biological Process	2	A0A212CXU5,A0A212CAE3
7	GO:0030834	regulation of actin filament depolymerization	Biological Process	2	A0A212CXU5,A0A212CAE3
7	GO:0051693	actin filament capping	Biological Process	1	A0A212CXU5
7	GO:0030042	actin filament depolymerization	Biological Process	2	A0A212CXU5,A0A212CAE3
7	GO:0030041	actin filament polymerization	Biological Process	2	A0A212CXU5,A0A212C1U6
7	GO:0034314	Arp2/3 complex-mediated actin nucleation	Biological Process	1	A0A212C1U6
7	GO:0015672	monovalent inorganic cation transport	Biological Process	2	A0A172ZQ52,A0A212CD21
7	GO:0098655	cation transmembrane transport	Biological Process	2	A0A172ZQ52,A0A212CD21
7	GO:0098660	inorganic ion transmembrane transport	Biological Process	2	A0A172ZQ52,A0A212CD21
7	GO:1902600	hydrogen ion transmembrane transport	Biological Process	2	A0A172ZQ52,A0A212CD21
7	GO:0099131	ATP hydrolysis coupled ion transmembrane transport	Biological Process	1	A0A212CD21
7	GO:0042593	glucose homeostasis	Biological Process	1	A0A212CP82
7	GO:0043248	proteasome assembly	Biological Process	1	A0A212D9M9
7	GO:0048268	clathrin coat assembly	Biological Process	1	A0A212D9R7
7	GO:0051258	protein polymerization	Biological Process	2	A0A212CXU5,A0A212C1U6
8	GO:0009152	purine ribonucleotide biosynthetic process	Biological Process	2	A0A212D3D4,A0A172ZQ52
8	GO:0046033	AMP metabolic process	Biological Process	1	A0A212D3D4
8	GO:0046031	ADP metabolic process	Biological Process	2	A0A212CP82,A0A212D3D4
8	GO:0046034	ATP metabolic process	Biological Process	4	A0A212CP82,A0A212D8Y9,A0A172ZQ52,A0A212D3D4
8	GO:0006511	ubiquitin-dependent protein catabolic process	Biological Process	1	A0A212CVR6
8	GO:0009127	purine nucleoside monophosphate biosynthetic process	Biological Process	2	A0A212D3D4,A0A172ZQ52
8	GO:0009156	ribonucleoside monophosphate biosynthetic process	Biological Process	2	A0A212D3D4,A0A172ZQ52
8	GO:0009136	purine nucleoside diphosphate biosynthetic process	Biological Process	1	A0A212D3D4
8	GO:0009188	ribonucleoside diphosphate biosynthetic process	Biological Process	1	A0A212D3D4
8	GO:0009145	purine nucleoside triphosphate biosynthetic process	Biological Process	1	A0A172ZQ52
8	GO:0009201	ribonucleoside triphosphate biosynthetic process	Biological Process	1	A0A172ZQ52
8	GO:0006090	pyruvate metabolic process	Biological Process	1	A0A212CP82
8	GO:0006101	citrate metabolic process	Biological Process	1	A0A212D7P1
8	GO:0006102	isocitrate metabolic process	Biological Process	1	A0A212D3T1
8	GO:0001523	retinoid metabolic process	Biological Process	2	A0A212CIW6,A0A212C6Y8
8	GO:0000398	mRNA splicing, via spliceosome	Biological Process	1	A0A212CA59
8	GO:0000375	RNA splicing, via transesterification reactions	Biological Process	1	A0A212CA59
8	GO:0009167	purine ribonucleoside monophosphate metabolic process	Biological Process	4	A0A212CP82,A0A212D8Y9,A0A212D3D4,A0A172ZQ52
8	GO:0009179	purine ribonucleoside diphosphate metabolic process	Biological Process	2	A0A212CP82,A0A212D3D4
8	GO:0009205	purine ribonucleoside triphosphate metabolic process	Biological Process	4	A0A212CP82,A0A212D8Y9,A0A172ZQ52,A0A212D3D4
8	GO:0051261	protein depolymerization	Biological Process	2	A0A212CXU5,A0A212CAE3
8	GO:0051016	barbed-end actin filament capping	Biological Process	1	A0A212CXU5
8	GO:0098662	inorganic cation transmembrane transport	Biological Process	2	A0A172ZQ52,A0A212CD21
8	GO:0015985	energy coupled proton transport, down electrochemical gradient	Biological Process	1	A0A172ZQ52
8	GO:0015988	energy coupled proton transmembrane transport, against electrochemical gradient	Biological Process	1	A0A212CD21
8	GO:0099132	ATP hydrolysis coupled cation transmembrane transport	Biological Process	1	A0A212CD21
9	GO:0006172	ADP biosynthetic process	Biological Process	1	A0A212D3D4
9	GO:0006754	ATP biosynthetic process	Biological Process	1	A0A172ZQ52
9	GO:0009168	purine ribonucleoside monophosphate biosynthetic process	Biological Process	2	A0A212D3D4,A0A172ZQ52
9	GO:0009180	purine ribonucleoside diphosphate biosynthetic process	Biological Process	1	A0A212D3D4
9	GO:0009206	purine ribonucleoside triphosphate biosynthetic process	Biological Process	1	A0A172ZQ52
9	GO:0000377	RNA splicing, via transesterification reactions with bulged adenosine as nucleophile	Biological Process	1	A0A212CA59
9	GO:0015986	ATP synthesis coupled proton transport	Biological Process	1	A0A172ZQ52
9	GO:0015991	ATP hydrolysis coupled proton transport	Biological Process	1	A0A212CD21

## Sheet: Molecular Function
Level	GO_ID	Term	Type	Seqs_Num	Sequences
1	GO:0003674	molecular_function	Molecular Function	112	A0A212DF15,A0A212D3G0,A0A212CD21,A0A212D3A3,A0A212D8X9,A0A212C171,A0A212C9V7,A0A212CD85,A0A212CK12,A0A212CSA3,A0A212CT83,A0A212CTW7,A0A212D070,A0A212DHJ1,A0A212CZ96,A0A220IGB1,A0A220IGA3,A0A212DD90,A0A212DGJ0,A0A212C8K3,A0A212CGM4,A0A212D2W0,A0A212CGR6,A0A212C015,A0A212C0M2,A0A212C2D7,A0A212D173,A0A212DFD0,A0A212CFX7,A0A212CD44,A0A212CH34,A0A212CIR2,A0A212CL29,A0A212CVE3,A0A212DI04,A0A212CCS7,A0A…
2	GO:0003824	catalytic activity	Molecular Function	41	A0A212D3G0,A0A212CD21,A0A212D3A3,A0A212D8X9,A0A212C171,A0A212CCS7,A0A212CD52,A0A212D925,A0A212CD55,A0A212CDF2,A0A212CZC1,A0A212D7P1,A0A212CX07,A0A212C414,A0A212C4D8,A0A212C4E1,A0A212C4P6,A0A212D3D4,A0A212CE91,A0A212CE28,A0A212D8C1,A0A212CXX1,A0A212CVR6,A0A212CHT9,A0A212CP82,A0A212D3T1,A0A212CV82,A0A212C8P0,A0A212CXI6,A0A212C8F9,A0A212CEK9,A0A212C3W6,A0A212D552,A0A212DI17,A0A212C756,A0A212CAB6,A0A…
2	GO:0004871	signal transducer activity	Molecular Function	1	A0A212CF73
2	GO:0005198	structural molecule activity	Molecular Function	15	A0A212CD44,A0A212CH34,A0A212CIR2,A0A212CL29,A0A212CVE3,A0A212D3A3,A0A212D8X9,A0A212CTW7,A0A212DEY5,A0A212DBZ3,A0A212C5J9,A0A212D1P4,A0A212DA24,A0A212DF65,A0A212DFL6
2	GO:0005215	transporter activity	Molecular Function	17	A0A212CD21,A0A212CZ96,A0A220IGB1,A0A220IGA3,A0A212C414,A0A212C4D8,A0A212C4E1,A0A212C4P6,A0A212CE28,A0A212D8C1,A0A212C0K1,A0A212C2R1,A0A212CVI7,A0A212D9C4,A0A212CP34,A0A172ZQ52,A0A212DDT9
2	GO:0005488	binding	Molecular Function	68	A0A212DF15,A0A212C171,A0A212C9V7,A0A212CD85,A0A212CK12,A0A212CSA3,A0A212CT83,A0A212CTW7,A0A212D070,A0A212DHJ1,A0A212DD90,A0A212DGJ0,A0A212C8K3,A0A212CGM4,A0A212D2W0,A0A212C015,A0A212C0M2,A0A212C2D7,A0A212D173,A0A212DFD0,A0A212CFX7,A0A212DI04,A0A212C4W5,A0A212CAE3,A0A212CCS7,A0A212CDF2,A0A212CNV8,A0A212CZC1,A0A212CD55,A0A212CXU5,A0A212C5S3,A0A212C632,A0A212CA05,A0A212D157,A0A212DDG4,A0A212CZ96,A0A…
2	GO:0016209	antioxidant activity	Molecular Function	1	A0A212C8P0
2	GO:0098772	molecular function regulator	Molecular Function	4	A0A212CDE1,A0A212CIC4,A0A212CD85,A0A212CMX1
2	GO:0140104	molecular carrier activity	Molecular Function	3	A0A212CZ96,A0A220IGB1,A0A220IGA3
2	GO:0140110	transcription regulator activity	Molecular Function	2	A0A212C8K3,A0A212CGR6
3	GO:0016491	oxidoreductase activity	Molecular Function	9	A0A212D3G0,A0A212CE28,A0A212D8C1,A0A212D3T1,A0A212C8P0,A0A212CXI6,A0A212DI17,A0A212C8F9,A0A212CEK9
3	GO:0016740	transferase activity	Molecular Function	10	A0A212D7P1,A0A212CX07,A0A212D3D4,A0A212CHT9,A0A212CP82,A0A212CV82,A0A212C756,A0A212CAB6,A0A212DHT3,A0A212CXR2
3	GO:0016787	hydrolase activity	Molecular Function	18	A0A212CD21,A0A212D3A3,A0A212D8X9,A0A212CCS7,A0A212CD52,A0A212D925,A0A212CD55,A0A212CDF2,A0A212CZC1,A0A212C414,A0A212C4D8,A0A212C4E1,A0A212C4P6,A0A212CXX1,A0A212CVR6,A0A212C3W6,A0A212D552,A0A212D9X8
3	GO:0016829	lyase activity	Molecular Function	1	A0A212CE91
3	GO:0016853	isomerase activity	Molecular Function	1	A0A212C171
3	GO:0140096	catalytic activity, acting on a protein	Molecular Function	3	A0A212C171,A0A212CXX1,A0A212CVR6
3	GO:0003735	structural constituent of ribosome	Molecular Function	5	A0A212CD44,A0A212CH34,A0A212CIR2,A0A212CL29,A0A212CVE3
3	GO:0005200	structural constituent of cytoskeleton	Molecular Function	2	A0A212D3A3,A0A212D8X9
3	GO:0005201	extracellular matrix structural constituent	Molecular Function	2	A0A212CTW7,A0A212DEY5
3	GO:0005212	structural constituent of eye lens	Molecular Function	1	A0A212DBZ3
3	GO:0005344	oxygen carrier activity	Molecular Function	3	A0A212CZ96,A0A220IGB1,A0A220IGA3
3	GO:0022857	transmembrane transporter activity	Molecular Function	13	A0A212CD21,A0A212C414,A0A212C4D8,A0A212C4E1,A0A212C4P6,A0A212CE28,A0A212D8C1,A0A212D9C4,A0A212CP34,A0A172ZQ52,A0A212DDT9,A0A212C0K1,A0A212C2R1
3	GO:0022892	substrate-specific transporter activity	Molecular Function	7	A0A212CD21,A0A212CE28,A0A212D8C1,A0A212CVI7,A0A212D9C4,A0A212CP34,A0A172ZQ52
3	GO:0005515	protein binding	Molecular Function	16	A0A212DF15,A0A212C4W5,A0A212CAE3,A0A212CCS7,A0A212CDF2,A0A212CNV8,A0A212CZC1,A0A212CD55,A0A212CXU5,A0A212C5S3,A0A212C632,A0A212CAJ2,A0A212C909,A0A212CYB8,A0A212D9R7,A0A212D2W0
3	GO:0030246	carbohydrate binding	Molecular Function	1	A0A212CP82
3	GO:0008289	lipid binding	Molecular Function	3	A0A212CEE6,A0A212CIW6,A0A212D2Z5
3	GO:0008430	selenium binding	Molecular Function	1	A0A212CGS9
3	GO:0019825	oxygen binding	Molecular Function	3	A0A212CZ96,A0A220IGB1,A0A220IGA3
3	GO:0036094	small molecule binding	Molecular Function	23	A0A212C1U6,A0A212C3W6,A0A212C414,A0A212C4D8,A0A212C4E1,A0A212C4P6,A0A212C7H7,A0A212CCS7,A0A212CD55,A0A212CDF2,A0A212CP82,A0A212CXR2,A0A212CZC1,A0A212D3D4,A0A212D552,A0A212DF15,A0A212D3A3,A0A212D8X9,A0A212CSA3,A0A212D0Y3,A0A212D229,A0A212CML8,A0A212CWY8
3	GO:0042562	hormone binding	Molecular Function	1	A0A212C6Y8
3	GO:0043167	ion binding	Molecular Function	37	A0A212C171,A0A212C9V7,A0A212CD85,A0A212CK12,A0A212CSA3,A0A212CT83,A0A212CTW7,A0A212D070,A0A212DHJ1,A0A212CA05,A0A212D157,A0A212DDG4,A0A212CZ96,A0A220IGB1,A0A220IGA3,A0A212C1U6,A0A212C3W6,A0A212C414,A0A212C4D8,A0A212C4E1,A0A212C4P6,A0A212C7H7,A0A212CCS7,A0A212CD55,A0A212CDF2,A0A212CP82,A0A212CXR2,A0A212CZC1,A0A212D3D4,A0A212D552,A0A212DF15,A0A212D3A3,A0A212D8X9,A0A212D0Y3,A0A212D229,A0A212CE91,A0A…
3	GO:0044877	macromolecular complex binding	Molecular Function	2	A0A212CD55,A0A212CXU5
3	GO:0048037	cofactor binding	Molecular Function	1	A0A212D7P1
3	GO:0097159	organic cyclic compound binding	Molecular Function	36	A0A212DD90,A0A212DGJ0,A0A212C8K3,A0A212CGM4,A0A212D2W0,A0A212C015,A0A212C0M2,A0A212C2D7,A0A212D173,A0A212DFD0,A0A212CFX7,A0A212DI04,A0A212C1U6,A0A212C3W6,A0A212C414,A0A212C4D8,A0A212C4E1,A0A212C4P6,A0A212C7H7,A0A212CCS7,A0A212CD55,A0A212CDF2,A0A212CP82,A0A212CXR2,A0A212CZC1,A0A212D3D4,A0A212D552,A0A212DF15,A0A212D3A3,A0A212D8X9,A0A212CH34,A0A212CL29,A0A212CZ96,A0A212DDG4,A0A220IGB1,A0A220IGA3
3	GO:0097367	carbohydrate derivative binding	Molecular Function	21	A0A212C1U6,A0A212C3W6,A0A212C414,A0A212C4D8,A0A212C4E1,A0A212C4P6,A0A212C7H7,A0A212CCS7,A0A212CD55,A0A212CDF2,A0A212CP82,A0A212CXR2,A0A212CZC1,A0A212D3D4,A0A212D552,A0A212DF15,A0A212D3A3,A0A212D8X9,A0A212CSA3,A0A212D0Y3,A0A212D229
3	GO:1901363	heterocyclic compound binding	Molecular Function	36	A0A212DD90,A0A212DGJ0,A0A212C8K3,A0A212CGM4,A0A212D2W0,A0A212C015,A0A212C0M2,A0A212C2D7,A0A212D173,A0A212DFD0,A0A212CFX7,A0A212DI04,A0A212C1U6,A0A212C3W6,A0A212C414,A0A212C4D8,A0A212C4E1,A0A212C4P6,A0A212C7H7,A0A212CCS7,A0A212CD55,A0A212CDF2,A0A212CP82,A0A212CXR2,A0A212CZC1,A0A212D3D4,A0A212D552,A0A212DF15,A0A212D3A3,A0A212D8X9,A0A212CH34,A0A212CL29,A0A212CZ96,A0A212DDG4,A0A220IGB1,A0A220IGA3
3	GO:0004601	peroxidase activity	Molecular Function	1	A0A212C8P0
3	GO:0030234	enzyme regulator activity	Molecular Function	4	A0A212CDE1,A0A212CIC4,A0A212CD85,A0A212CMX1
3	GO:0000988	transcription factor activity, protein binding	Molecular Function	2	A0A212C8K3,A0A212CGR6
4	GO:0009055	electron transfer activity	Molecular Function	3	A0A212CE28,A0A212D8C1,A0A212D3G0
4	GO:0016651	oxidoreductase activity, acting on NAD(P)H	Molecular Function	1	A0A212DI17
4	GO:0015002	heme-copper terminal oxidase activity	Molecular Function	2	A0A212CE28,A0A212D8C1
4	GO:0016614	oxidoreductase activity, acting on CH-OH group of donors	Molecular Function	2	A0A212D3T1,A0A212CXI6
4	GO:0016667	oxidoreductase activity, acting on a sulfur group of donors	Molecular Function	1	A0A212D3G0
4	GO:0016675	oxidoreductase activity, acting on a heme group of donors	Molecular Function	2	A0A212CE28,A0A212D8C1
4	GO:0016684	oxidoreductase activity, acting on peroxide as acceptor	Molecular Function	1	A0A212C8P0
4	GO:0016746	transferase activity, transferring acyl groups	Molecular Function	4	A0A212D7P1,A0A212C756,A0A212CAB6,A0A212DHT3
4	GO:0016757	transferase activity, transferring glycosyl groups	Molecular Function	1	A0A212CV82
4	GO:0016765	transferase activity, transferring alkyl or aryl (other than methyl) groups	Molecular Function	1	A0A212CHT9
4	GO:0016772	transferase activity, transferring phosphorus-containing groups	Molecular Function	4	A0A212CX07,A0A212D3D4,A0A212CP82,A0A212CXR2
4	GO:0008233	peptidase activity	Molecular Function	2	A0A212CXX1,A0A212CVR6
4	GO:0016817	hydrolase activity, acting on acid anhydrides	Molecular Function	15	A0A212CD21,A0A212D3A3,A0A212D8X9,A0A212CCS7,A0A212CD52,A0A212D925,A0A212CD55,A0A212CDF2,A0A212CZC1,A0A212C414,A0A212C4D8,A0A212C4E1,A0A212C4P6,A0A212C3W6,A0A212D552
4	GO:0017171	serine hydrolase activity	Molecular Function	1	A0A212CXX1
4	GO:0016835	carbon-oxygen lyase activity	Molecular Function	1	A0A212CE91
4	GO:0016859	cis-trans isomerase activity	Molecular Function	1	A0A212C171
4	GO:0003755	peptidyl-prolyl cis-trans isomerase activity	Molecular Function	1	A0A212C171
4	GO:0022803	passive transmembrane transporter activity	Molecular Function	1	A0A212CP34
4	GO:0022804	active transmembrane transporter activity	Molecular Function	7	A0A212CD21,A0A212C414,A0A212C4D8,A0A212C4E1,A0A212C4P6,A0A212D9C4,A0A212DDT9
4	GO:0022891	substrate-specific transmembrane transporter activity	Molecular Function	6	A0A212CD21,A0A212CE28,A0A212D8C1,A0A212D9C4,A0A212CP34,A0A172ZQ52
4	GO:0005319	lipid transporter activity	Molecular Function	1	A0A212CVI7
4	GO:0051082	unfolded protein binding	Molecular Function	1	A0A212DF15
4	GO:0005102	receptor binding	Molecular Function	2	A0A212C5S3,A0A212C632
4	GO:0046983	protein dimerization activity	Molecular Function	1	A0A212D2W0
4	GO:0008092	cytoskeletal protein binding	Molecular Function	9	A0A212C4W5,A0A212CAE3,A0A212CCS7,A0A212CDF2,A0A212CNV8,A0A212CZC1,A0A212CD55,A0A212CXU5,A0A212C909
4	GO:0019899	enzyme binding	Molecular Function	1	A0A212CAJ2
4	GO:0030276	clathrin binding	Molecular Function	1	A0A212D9R7
4	GO:0030492	hemoglobin binding	Molecular Function	1	A0A212CYB8
4	GO:0032403	protein complex binding	Molecular Function	2	A0A212CD55,A0A212CXU5
4	GO:0048029	monosaccharide binding	Molecular Function	1	A0A212CP82
4	GO:0000166	nucleotide binding	Molecular Function	18	A0A212C1U6,A0A212C3W6,A0A212C414,A0A212C4D8,A0A212C4E1,A0A212C4P6,A0A212C7H7,A0A212CCS7,A0A212CD55,A0A212CDF2,A0A212CP82,A0A212CXR2,A0A212CZC1,A0A212D3D4,A0A212D552,A0A212DF15,A0A212D3A3,A0A212D8X9
4	GO:0001882	nucleoside binding	Molecular Function	2	A0A212D3A3,A0A212D8X9
4	GO:0043177	organic acid binding	Molecular Function	3	A0A212CSA3,A0A212D0Y3,A0A212D229
4	GO:0070324	thyroid hormone binding	Molecular Function	1	A0A212C6Y8
4	GO:0043168	anion binding	Molecular Function	21	A0A212C1U6,A0A212C3W6,A0A212C414,A0A212C4D8,A0A212C4E1,A0A212C4P6,A0A212C7H7,A0A212CCS7,A0A212CD55,A0A212CDF2,A0A212CP82,A0A212CXR2,A0A212CZC1,A0A212D3D4,A0A212D552,A0A212DF15,A0A212D3A3,A0A212D8X9,A0A212CSA3,A0A212D0Y3,A0A212D229
4	GO:0043169	cation binding	Molecular Function	17	A0A212C171,A0A212C9V7,A0A212CD85,A0A212CK12,A0A212CSA3,A0A212CT83,A0A212CTW7,A0A212D070,A0A212DHJ1,A0A212CA05,A0A212D157,A0A212DDG4,A0A212CZ96,A0A220IGB1,A0A220IGA3,A0A212CE91,A0A212D173
4	GO:0003676	nucleic acid binding	Molecular Function	14	A0A212C8K3,A0A212CGM4,A0A212D2W0,A0A212C015,A0A212C0M2,A0A212C2D7,A0A212D173,A0A212DFD0,A0A212CFX7,A0A212DI04,A0A212CH34,A0A212CL29,A0A212DD90,A0A212DGJ0
4	GO:0046906	tetrapyrrole binding	Molecular Function	4	A0A212CZ96,A0A212DDG4,A0A220IGB1,A0A220IGA3
4	GO:1901265	nucleoside phosphate binding	Molecular Function	18	A0A212C1U6,A0A212C3W6,A0A212C414,A0A212C4D8,A0A212C4E1,A0A212C4P6,A0A212C7H7,A0A212CCS7,A0A212CD55,A0A212CDF2,A0A212CP82,A0A212CXR2,A0A212CZC1,A0A212D3D4,A0A212D552,A0A212DF15,A0A212D3A3,A0A212D8X9
4	GO:0005539	glycosaminoglycan binding	Molecular Function	3	A0A212CSA3,A0A212D0Y3,A0A212D229
4	GO:0032553	ribonucleotide binding	Molecular Function	18	A0A212C1U6,A0A212C3W6,A0A212C414,A0A212C4D8,A0A212C4E1,A0A212C4P6,A0A212C7H7,A0A212CCS7,A0A212CD55,A0A212CDF2,A0A212CP82,A0A212CXR2,A0A212CZC1,A0A212D3D4,A0A212D552,A0A212DF15,A0A212D3A3,A0A212D8X9
4	GO:0004602	glutathione peroxidase activity	Molecular Function	1	A0A212C8P0
4	GO:0004857	enzyme inhibitor activity	Molecular Function	2	A0A212CDE1,A0A212CIC4
4	GO:0008047	enzyme activator activity	Molecular Function	1	A0A212CD85
4	GO:0019208	phosphatase regulator activity	Molecular Function	1	A0A212CMX1
4	GO:0061134	peptidase regulator activity	Molecular Function	3	A0A212CDE1,A0A212CIC4,A0A212CD85
4	GO:0000989	transcription factor activity, transcription factor binding	Molecular Function	2	A0A212C8K3,A0A212CGR6
5	GO:0004129	cytochrome-c oxidase activity	Molecular Function	2	A0A212CE28,A0A212D8C1
5	GO:0003954	NADH dehydrogenase activity	Molecular Function	1	A0A212DI17
5	GO:0016655	oxidoreductase activity, acting on NAD(P)H, quinone or similar compound as acceptor	Molecular Function	1	A0A212DI17
5	GO:0016616	oxidoreductase activity, acting on the CH-OH group of donors, NAD or NADP as acceptor	Molecular Function	2	A0A212D3T1,A0A212CXI6
5	GO:0015036	disulfide oxidoreductase activity	Molecular Function	1	A0A212D3G0
5	GO:0016676	oxidoreductase activity, acting on a heme group of donors, oxygen as acceptor	Molecular Function	2	A0A212CE28,A0A212D8C1
5	GO:0016747	transferase activity, transferring acyl groups other than amino-acyl groups	Molecular Function	3	A0A212C756,A0A212CAB6,A0A212DHT3
5	GO:0046912	transferase activity, transferring acyl groups, acyl groups converted into alkyl on transfer	Molecular Function	1	A0A212D7P1
5	GO:0016758	transferase activity, transferring hexosyl groups	Molecular Function	1	A0A212CV82
5	GO:0004364	glutathione transferase activity	Molecular Function	1	A0A212CHT9
5	GO:0016301	kinase activity	Molecular Function	3	A0A212D3D4,A0A212CP82,A0A212CXR2
5	GO:0016773	phosphotransferase activity, alcohol group as acceptor	Molecular Function	1	A0A212CP82
5	GO:0016776	phosphotransferase activity, phosphate group as acceptor	Molecular Function	1	A0A212D3D4
5	GO:0016779	nucleotidyltransferase activity	Molecular Function	1	A0A212CX07
5	GO:0070011	peptidase activity, acting on L-amino acid peptides	Molecular Function	2	A0A212CXX1,A0A212CVR6
5	GO:0016818	hydrolase activity, acting on acid anhydrides, in phosphorus-containing anhydrides	Molecular Function	15	A0A212CD21,A0A212D3A3,A0A212D8X9,A0A212CCS7,A0A212CD52,A0A212D925,A0A212CD55,A0A212CDF2,A0A212CZC1,A0A212C414,A0A212C4D8,A0A212C4E1,A0A212C4P6,A0A212C3W6,A0A212D552
5	GO:0016820	hydrolase activity, acting on acid anhydrides, catalyzing transmembrane movement of substances	Molecular Function	5	A0A212CD21,A0A212C414,A0A212C4D8,A0A212C4E1,A0A212C4P6
5	GO:0008236	serine-type peptidase activity	Molecular Function	1	A0A212CXX1
5	GO:0016836	hydro-lyase activity	Molecular Function	1	A0A212CE91
5	GO:0015267	channel activity	Molecular Function	1	A0A212CP34
5	GO:0015291	secondary active transmembrane transporter activity	Molecular Function	2	A0A212D9C4,A0A212DDT9
5	GO:0015399	primary active transmembrane transporter activity	Molecular Function	5	A0A212CD21,A0A212C414,A0A212C4D8,A0A212C4E1,A0A212C4P6
5	GO:0022853	active ion transmembrane transporter activity	Molecular Function	1	A0A212CD21
5	GO:0015075	ion transmembrane transporter activity	Molecular Function	6	A0A212CD21,A0A212CE28,A0A212D8C1,A0A212D9C4,A0A212CP34,A0A172ZQ52
5	GO:0022838	substrate-specific channel activity	Molecular Function	1	A0A212CP34
5	GO:0046982	protein heterodimerization activity	Molecular Function	1	A0A212D2W0
5	GO:0003779	actin binding	Molecular Function	8	A0A212CD55,A0A212CXU5,A0A212C4W5,A0A212CAE3,A0A212CCS7,A0A212CDF2,A0A212CNV8,A0A212CZC1
5	GO:0015631	tubulin binding	Molecular Function	4	A0A212CD55,A0A212CDF2,A0A212CZC1,A0A212C909
5	GO:0051020	GTPase binding	Molecular Function	1	A0A212CAJ2
5	GO:0032051	clathrin light chain binding	Molecular Function	1	A0A212D9R7
5	GO:0051015	actin filament binding	Molecular Function	2	A0A212CD55,A0A212CXU5
5	GO:0005536	glucose binding	Molecular Function	1	A0A212CP82
5	GO:0017076	purine nucleotide binding	Molecular Function	18	A0A212C1U6,A0A212C3W6,A0A212C414,A0A212C4D8,A0A212C4E1,A0A212C4P6,A0A212C7H7,A0A212CCS7,A0A212CD55,A0A212CDF2,A0A212CP82,A0A212CXR2,A0A212CZC1,A0A212D3D4,A0A212D552,A0A212DF15,A0A212D3A3,A0A212D8X9
5	GO:0001883	purine nucleoside binding	Molecular Function	2	A0A212D3A3,A0A212D8X9
5	GO:0032549	ribonucleoside binding	Molecular Function	2	A0A212D3A3,A0A212D8X9
5	GO:0031406	carboxylic acid binding	Molecular Function	3	A0A212CSA3,A0A212D0Y3,A0A212D229
5	GO:0035639	purine ribonucleoside triphosphate binding	Molecular Function	18	A0A212C1U6,A0A212C3W6,A0A212C414,A0A212C4D8,A0A212C4E1,A0A212C4P6,A0A212C7H7,A0A212CCS7,A0A212CD55,A0A212CDF2,A0A212CP82,A0A212CXR2,A0A212CZC1,A0A212D3D4,A0A212D552,A0A212DF15,A0A212D3A3,A0A212D8X9
5	GO:0046872	metal ion binding	Molecular Function	17	A0A212C171,A0A212C9V7,A0A212CD85,A0A212CK12,A0A212CSA3,A0A212CT83,A0A212CTW7,A0A212D070,A0A212DHJ1,A0A212CZ96,A0A220IGB1,A0A220IGA3,A0A212CE91,A0A212D173,A0A212CA05,A0A212D157,A0A212DDG4
5	GO:0003677	DNA binding	Molecular Function	3	A0A212C8K3,A0A212CGM4,A0A212D2W0
5	GO:0003723	RNA binding	Molecular Function	9	A0A212CFX7,A0A212DI04,A0A212CH34,A0A212CL29,A0A212C015,A0A212C0M2,A0A212C2D7,A0A212D173,A0A212DFD0
5	GO:0020037	heme binding	Molecular Function	4	A0A212CZ96,A0A212DDG4,A0A220IGB1,A0A220IGA3
5	GO:0005540	hyaluronic acid binding	Molecular Function	3	A0A212CSA3,A0A212D0Y3,A0A212D229
5	GO:0032555	purine ribonucleotide binding	Molecular Function	18	A0A212C1U6,A0A212C3W6,A0A212C414,A0A212C4D8,A0A212C4E1,A0A212C4P6,A0A212C7H7,A0A212CCS7,A0A212CD55,A0A212CDF2,A0A212CP82,A0A212CXR2,A0A212CZC1,A0A212D3D4,A0A212D552,A0A212DF15,A0A212D3A3,A0A212D8X9
5	GO:0030414	peptidase inhibitor activity	Molecular Function	2	A0A212CDE1,A0A212CIC4
5	GO:0016504	peptidase activator activity	Molecular Function	1	A0A212CD85
5	GO:0019888	protein phosphatase regulator activity	Molecular Function	1	A0A212CMX1
5	GO:0061135	endopeptidase regulator activity	Molecular Function	2	A0A212CDE1,A0A212CIC4
5	GO:0003712	transcription cofactor activity	Molecular Function	2	A0A212C8K3,A0A212CGR6
6	GO:0050136	NADH dehydrogenase (quinone) activity	Molecular Function	1	A0A212DI17
6	GO:0004448	isocitrate dehydrogenase activity	Molecular Function	1	A0A212D3T1
6	GO:0004757	sepiapterin reductase activity	Molecular Function	1	A0A212CXI6
6	GO:0015035	protein disulfide oxidoreductase activity	Molecular Function	1	A0A212D3G0
6	GO:0003878	ATP citrate synthase activity	Molecular Function	1	A0A212D7P1
6	GO:0004576	oligosaccharyl transferase activity	Molecular Function	1	A0A212CV82
6	GO:0019200	carbohydrate kinase activity	Molecular Function	1	A0A212CP82
6	GO:0019205	nucleobase-containing compound kinase activity	Molecular Function	2	A0A212D3D4,A0A212CXR2
6	GO:0004396	hexokinase activity	Molecular Function	1	A0A212CP82
6	GO:0004017	adenylate kinase activity	Molecular Function	1	A0A212D3D4
6	GO:0070569	uridylyltransferase activity	Molecular Function	1	A0A212CX07
6	GO:0004175	endopeptidase activity	Molecular Function	1	A0A212CVR6
6	GO:0070003	threonine-type peptidase activity	Molecular Function	1	A0A212CVR6
6	GO:0016462	pyrophosphatase activity	Molecular Function	15	A0A212CD21,A0A212D3A3,A0A212D8X9,A0A212CCS7,A0A212CD52,A0A212D925,A0A212CD55,A0A212CDF2,A0A212CZC1,A0A212C414,A0A212C4D8,A0A212C4E1,A0A212C4P6,A0A212C3W6,A0A212D552
6	GO:0042626	ATPase activity, coupled to transmembrane movement of substances	Molecular Function	5	A0A212CD21,A0A212C414,A0A212C4D8,A0A212C4E1,A0A212C4P6
6	GO:0004089	carbonate dehydratase activity	Molecular Function	1	A0A212CE91
6	GO:0022836	gated channel activity	Molecular Function	1	A0A212CP34
6	GO:0005452	inorganic anion exchanger activity	Molecular Function	1	A0A212D9C4
6	GO:0015293	symporter activity	Molecular Function	1	A0A212DDT9
6	GO:0015405	P-P-bond-hydrolysis-driven transmembrane transporter activity	Molecular Function	5	A0A212CD21,A0A212C414,A0A212C4D8,A0A212C4E1,A0A212C4P6
6	GO:0042625	ATPase coupled ion transmembrane transporter activity	Molecular Function	1	A0A212CD21
6	GO:0005216	ion channel activity	Molecular Function	1	A0A212CP34
6	GO:0008324	cation transmembrane transporter activity	Molecular Function	4	A0A212CD21,A0A212CE28,A0A212D8C1,A0A172ZQ52
6	GO:0008509	anion transmembrane transporter activity	Molecular Function	2	A0A212D9C4,A0A212CP34
6	GO:0008017	microtubule binding	Molecular Function	3	A0A212CD55,A0A212CDF2,A0A212CZC1
6	GO:0031267	small GTPase binding	Molecular Function	1	A0A212CAJ2
6	GO:0019001	guanyl nucleotide binding	Molecular Function	2	A0A212D3A3,A0A212D8X9
6	GO:0030554	adenyl nucleotide binding	Molecular Function	16	A0A212C1U6,A0A212C3W6,A0A212C414,A0A212C4D8,A0A212C4E1,A0A212C4P6,A0A212C7H7,A0A212CCS7,A0A212CD55,A0A212CDF2,A0A212CP82,A0A212CXR2,A0A212CZC1,A0A212D3D4,A0A212D552,A0A212DF15
6	GO:0032550	purine ribonucleoside binding	Molecular Function	2	A0A212D3A3,A0A212D8X9
6	GO:0005524	ATP binding	Molecular Function	16	A0A212C1U6,A0A212C3W6,A0A212C414,A0A212C4D8,A0A212C4E1,A0A212C4P6,A0A212C7H7,A0A212CCS7,A0A212CD55,A0A212CDF2,A0A212CP82,A0A212CXR2,A0A212CZC1,A0A212D3D4,A0A212D552,A0A212DF15
6	GO:0005525	GTP binding	Molecular Function	2	A0A212D3A3,A0A212D8X9
6	GO:0005509	calcium ion binding	Molecular Function	9	A0A212C171,A0A212C9V7,A0A212CD85,A0A212CK12,A0A212CSA3,A0A212CT83,A0A212CTW7,A0A212D070,A0A212DHJ1
6	GO:0046914	transition metal ion binding	Molecular Function	5	A0A212CZ96,A0A220IGB1,A0A220IGA3,A0A212CE91,A0A212D173
6	GO:0003729	mRNA binding	Molecular Function	1	A0A212CFX7
6	GO:0008135	translation factor activity, RNA binding	Molecular Function	1	A0A212DI04
6	GO:0019843	rRNA binding	Molecular Function	2	A0A212CH34,A0A212CL29
6	GO:0032559	adenyl ribonucleotide binding	Molecular Function	16	A0A212C1U6,A0A212C3W6,A0A212C414,A0A212C4D8,A0A212C4E1,A0A212C4P6,A0A212C7H7,A0A212CCS7,A0A212CD55,A0A212CDF2,A0A212CP82,A0A212CXR2,A0A212CZC1,A0A212D3D4,A0A212D552,A0A212DF15
6	GO:0032561	guanyl ribonucleotide binding	Molecular Function	2	A0A212D3A3,A0A212D8X9
6	GO:0004866	endopeptidase inhibitor activity	Molecular Function	2	A0A212CIC4,A0A212CDE1
6	GO:0003713	transcription coactivator activity	Molecular Function	2	A0A212C8K3,A0A212CGR6
7	GO:0008137	NADH dehydrogenase (ubiquinone) activity	Molecular Function	1	A0A212DI17
7	GO:0004450	isocitrate dehydrogenase (NADP+) activity	Molecular Function	1	A0A212D3T1
7	GO:0004579	dolichyl-diphosphooligosaccharide-protein glycotransferase activity	Molecular Function	1	A0A212CV82
7	GO:0019201	nucleotide kinase activity	Molecular Function	1	A0A212D3D4
7	GO:0051748	UTP-monosaccharide-1-phosphate uridylyltransferase activity	Molecular Function	1	A0A212CX07
7	GO:0004298	threonine-type endopeptidase activity	Molecular Function	1	A0A212CVR6
7	GO:0017111	nucleoside-triphosphatase activity	Molecular Function	15	A0A212CD21,A0A212D3A3,A0A212D8X9,A0A212CCS7,A0A212CD52,A0A212D925,A0A212CD55,A0A212CDF2,A0A212CZC1,A0A212C414,A0A212C4D8,A0A212C4E1,A0A212C4P6,A0A212C3W6,A0A212D552
7	GO:0022832	voltage-gated channel activity	Molecular Function	1	A0A212CP34
7	GO:0019829	cation-transporting ATPase activity	Molecular Function	1	A0A212CD21
7	GO:0044769	ATPase activity, coupled to transmembrane movement of ions, rotational mechanism	Molecular Function	1	A0A212CD21
7	GO:0005244	voltage-gated ion channel activity	Molecular Function	1	A0A212CP34
7	GO:0005253	anion channel activity	Molecular Function	1	A0A212CP34
7	GO:0022890	inorganic cation transmembrane transporter activity	Molecular Function	4	A0A212CD21,A0A212CE28,A0A212D8C1,A0A172ZQ52
7	GO:0015103	inorganic anion transmembrane transporter activity	Molecular Function	1	A0A212D9C4
7	GO:0017016	Ras GTPase binding	Molecular Function	1	A0A212CAJ2
7	GO:0005506	iron ion binding	Molecular Function	3	A0A212CZ96,A0A220IGB1,A0A220IGA3
7	GO:0008270	zinc ion binding	Molecular Function	2	A0A212CE91,A0A212D173
7	GO:0003730	mRNA 3'-UTR binding	Molecular Function	1	A0A212CFX7
7	GO:0003743	translation initiation factor activity	Molecular Function	1	A0A212DI04
7	GO:0008097	5S rRNA binding	Molecular Function	2	A0A212CH34,A0A212CL29
7	GO:0004869	cysteine-type endopeptidase inhibitor activity	Molecular Function	1	A0A212CIC4
8	GO:0003983	UTP:glucose-1-phosphate uridylyltransferase activity	Molecular Function	1	A0A212CX07
8	GO:0003924	GTPase activity	Molecular Function	2	A0A212D3A3,A0A212D8X9
8	GO:0003774	motor activity	Molecular Function	6	A0A212CD55,A0A212CDF2,A0A212CZC1,A0A212CCS7,A0A212CD52,A0A212D925
8	GO:0016887	ATPase activity	Molecular Function	7	A0A212CD21,A0A212C414,A0A212C4D8,A0A212C4E1,A0A212C4P6,A0A212C3W6,A0A212D552
8	GO:0036442	hydrogen-exporting ATPase activity	Molecular Function	1	A0A212CD21
8	GO:0046961	proton-transporting ATPase activity, rotational mechanism	Molecular Function	1	A0A212CD21
8	GO:0008308	voltage-gated anion channel activity	Molecular Function	1	A0A212CP34
8	GO:0015077	monovalent inorganic cation transmembrane transporter activity	Molecular Function	4	A0A212CD21,A0A212CE28,A0A212D8C1,A0A172ZQ52
8	GO:0008536	Ran GTPase binding	Molecular Function	1	A0A212CAJ2
9	GO:0003777	microtubule motor activity	Molecular Function	3	A0A212CD55,A0A212CDF2,A0A212CZC1
9	GO:0042623	ATPase activity, coupled	Molecular Function	5	A0A212CD21,A0A212C414,A0A212C4D8,A0A212C4E1,A0A212C4P6
9	GO:0015078	hydrogen ion transmembrane transporter activity	Molecular Function	4	A0A212CD21,A0A212CE28,A0A212D8C1,A0A172ZQ52
10	GO:0043492	ATPase activity, coupled to movement of substances	Molecular Function	5	A0A212CD21,A0A212C414,A0A212C4D8,A0A212C4E1,A0A212C4P6

## Sheet: Cellular Component
Level	GO_ID	Term	Type	Seqs_Num	Sequences
1	GO:0005575	cellular_component	Cellular Component	89	A0A212C6Y8,A0A212C9K1,A0A212CCX5,A0A212CD85,A0A212D3M2,A0A212DC11,A0A212CP82,A0A212D3G0,A0A212CL93,A0A212CDE1,A0A212CIC4,A0A212CNC6,A0A212CRW4,A0A212CSV2,A0A212D8U5,A0A212C9V7,A0A212D070,A0A212CV82,A0A212D9R7,A0A212CMX1,A0A212CCZ3,A0A212CP34,A0A212BZP0,A0A212CTW7,A0A212C0K1,A0A212C2R1,A0A172ZQ52,A0A212C032,A0A212C171,A0A212C414,A0A212C4D8,A0A212C4E1,A0A212C4P6,A0A212C8P0,A0A212CCE9,A0A212CE28,A0A…
2	GO:0016020	membrane	Cellular Component	33	A0A212CL93,A0A212D9R7,A0A212C0K1,A0A212C2R1,A0A212CCZ3,A0A212CP34,A0A212CV82,A0A212C5J9,A0A212D1P4,A0A212CF73,A0A172ZQ52,A0A212C032,A0A212C171,A0A212C414,A0A212C4D8,A0A212C4E1,A0A212C4P6,A0A212C8P0,A0A212CCE9,A0A212CE28,A0A212CNY4,A0A212CP07,A0A212CVF8,A0A212CZT5,A0A212D5Y7,A0A212D8Y9,A0A212D9C4,A0A212DDT9,A0A212DEB7,A0A212DHT3,A0A212D8C1,A0A212CD21,A0A212CYL1
2	GO:0005576	extracellular region	Cellular Component	16	A0A212BZP0,A0A212CTW7,A0A212CDE1,A0A212CIC4,A0A212CNC6,A0A212CRW4,A0A212CSV2,A0A212D8U5,A0A212C9V7,A0A212D070,A0A212C6Y8,A0A212C9K1,A0A212CCX5,A0A212CD85,A0A212D3M2,A0A212DC11
2	GO:0005623	cell	Cellular Component	55	A0A212CMX1,A0A212CF73,A0A172ZQ52,A0A212D2W0,A0A212CBF2,A0A212DA24,A0A212CA59,A0A212CZ38,A0A212D157,A0A212CIW6,A0A212C032,A0A212CD44,A0A212CH34,A0A212CIR2,A0A212CL29,A0A212CVE3,A0A212CAJ2,A0A212CVR6,A0A212CXQ1,A0A212D173,A0A212DGJ0,A0A212C909,A0A212CE91,A0A212D3A3,A0A212CCZ3,A0A212CP34,A0A212C0K1,A0A212C2R1,A0A212D8Y9,A0A212D8C1,A0A212D3D4,A0A212CL93,A0A212CZ96,A0A220IGB1,A0A220IGA3,A0A212DI04,A0A…
2	GO:0031974	membrane-enclosed lumen	Cellular Component	1	A0A212D3D4
2	GO:0032991	macromolecular complex	Cellular Component	34	A0A212D2W0,A0A212CCX5,A0A212D3M2,A0A212CZ96,A0A220IGB1,A0A220IGA3,A0A212CVR6,A0A212DI04,A0A212C1U6,A0A212CCS7,A0A212CD52,A0A212CD55,A0A212CDF2,A0A212CZC1,A0A212D925,A0A212CA59,A0A212CZ38,A0A212CD44,A0A212CH34,A0A212CIR2,A0A212CL29,A0A212CVE3,A0A212CBF2,A0A212CD21,A0A212D9R7,A0A212D8Y9,A0A212D8C1,A0A212CF73,A0A172ZQ52,A0A212C5J9,A0A212D1P4,A0A212CYL1,A0A212CV82,A0A212CMX1
2	GO:0043226	organelle	Cellular Component	42	A0A212D157,A0A212C032,A0A212CAJ2,A0A212CVR6,A0A212CXQ1,A0A212D173,A0A212D2W0,A0A212DGJ0,A0A212CD44,A0A212CH34,A0A212CIR2,A0A212CL29,A0A212CVE3,A0A212C7N9,A0A212CAE3,A0A212C1U6,A0A212CCS7,A0A212CD52,A0A212CD55,A0A212CDF2,A0A212CZC1,A0A212D925,A0A212C909,A0A212D3A3,A0A212D8X9,A0A212DA24,A0A172ZQ52,A0A212CBF2,A0A212CCZ3,A0A212CP34,A0A212C0K1,A0A212C2R1,A0A212D8Y9,A0A212D8C1,A0A212D3D4,A0A212CL93,A0A…
2	GO:0044421	extracellular region part	Cellular Component	10	A0A212CDE1,A0A212CIC4,A0A212CNC6,A0A212CRW4,A0A212CSV2,A0A212D8U5,A0A212C9V7,A0A212D070,A0A212BZP0,A0A212CTW7
2	GO:0044422	organelle part	Cellular Component	28	A0A212D9R7,A0A212C0K1,A0A212C2R1,A0A212CCZ3,A0A212CP34,A0A212D3D4,A0A212D2W0,A0A212DA24,A0A212C909,A0A212D3A3,A0A212D8X9,A0A212C1U6,A0A212CCS7,A0A212CD52,A0A212CD55,A0A212CDF2,A0A212CZC1,A0A212D925,A0A212C5J9,A0A212D1P4,A0A212CL93,A0A212CV82,A0A212DF65,A0A212DFL6,A0A212CBF2,A0A172ZQ52,A0A212D8Y9,A0A212D8C1
2	GO:0044425	membrane part	Cellular Component	32	A0A212CL93,A0A212CV82,A0A172ZQ52,A0A212C032,A0A212C0K1,A0A212C171,A0A212C2R1,A0A212C414,A0A212C4D8,A0A212C4E1,A0A212C4P6,A0A212C8P0,A0A212CCE9,A0A212CCZ3,A0A212CE28,A0A212CNY4,A0A212CP07,A0A212CVF8,A0A212CZT5,A0A212D5Y7,A0A212D8Y9,A0A212D9C4,A0A212DDT9,A0A212DEB7,A0A212DHT3,A0A212D9R7,A0A212CD21,A0A212CYL1,A0A212C5J9,A0A212D1P4,A0A212D8C1,A0A212CF73
2	GO:0044464	cell part	Cellular Component	53	A0A212D9R7,A0A212CMX1,A0A212CF73,A0A212CA59,A0A212CZ38,A0A212C909,A0A212CE91,A0A212CVR6,A0A212D3A3,A0A212CD44,A0A212CH34,A0A212CIR2,A0A212CL29,A0A212CVE3,A0A212DI04,A0A172ZQ52,A0A212C0K1,A0A212C2R1,A0A212CCZ3,A0A212CP34,A0A212D157,A0A212C032,A0A212CAJ2,A0A212CXQ1,A0A212D173,A0A212D2W0,A0A212DGJ0,A0A212C7N9,A0A212CIW6,A0A212D8Y9,A0A212D8C1,A0A212D3D4,A0A212CL93,A0A212CZ96,A0A220IGB1,A0A220IGA3,A0A…
2	GO:0099080	supramolecular complex	Cellular Component	6	A0A212DA24,A0A212C909,A0A212D3A3,A0A212D8X9,A0A212DF65,A0A212DFL6
3	GO:0005886	plasma membrane	Cellular Component	3	A0A212CF73,A0A212C5J9,A0A212D1P4
3	GO:0005789	endoplasmic reticulum membrane	Cellular Component	2	A0A212CV82,A0A212CL93
3	GO:0019867	outer membrane	Cellular Component	2	A0A212CCZ3,A0A212CP34
3	GO:0031090	organelle membrane	Cellular Component	10	A0A212D9R7,A0A212C0K1,A0A212C2R1,A0A212CCZ3,A0A212CP34,A0A212C5J9,A0A212D1P4,A0A172ZQ52,A0A212D8Y9,A0A212D8C1
3	GO:0042175	nuclear outer membrane-endoplasmic reticulum membrane network	Cellular Component	2	A0A212CL93,A0A212CV82
3	GO:0048475	coated membrane	Cellular Component	4	A0A212C5J9,A0A212D1P4,A0A212D9R7,A0A212CYL1
3	GO:0098589	membrane region	Cellular Component	3	A0A212D9R7,A0A212C5J9,A0A212D1P4
3	GO:0098805	whole membrane	Cellular Component	5	A0A212CCZ3,A0A212CP34,A0A212C5J9,A0A212D1P4,A0A212D9R7
3	GO:0043233	organelle lumen	Cellular Component	1	A0A212D3D4
3	GO:0032993	protein-DNA complex	Cellular Component	1	A0A212D2W0
3	GO:0043234	protein complex	Cellular Component	24	A0A212CCX5,A0A212D3M2,A0A212CZ96,A0A220IGB1,A0A220IGA3,A0A212CVR6,A0A212DI04,A0A212C1U6,A0A212CCS7,A0A212CD52,A0A212CD55,A0A212CDF2,A0A212CZC1,A0A212D925,A0A212CD21,A0A212D9R7,A0A212CBF2,A0A212CYL1,A0A212C5J9,A0A212D1P4,A0A172ZQ52,A0A212D8Y9,A0A212D8C1,A0A212CF73
3	GO:0044815	DNA packaging complex	Cellular Component	1	A0A212D2W0
3	GO:1902494	catalytic complex	Cellular Component	6	A0A212CBF2,A0A212CF73,A0A212CV82,A0A212CMX1,A0A212D8Y9,A0A212CVR6
3	GO:1990351	transporter complex	Cellular Component	1	A0A212D8Y9
3	GO:1990904	ribonucleoprotein complex	Cellular Component	8	A0A212CA59,A0A212CZ38,A0A212CD44,A0A212CH34,A0A212CIR2,A0A212CL29,A0A212CVE3,A0A212DI04
3	GO:0043227	membrane-bounded organelle	Cellular Component	21	A0A212D157,A0A212C032,A0A212CAJ2,A0A212CVR6,A0A212CXQ1,A0A212D173,A0A212D2W0,A0A212DGJ0,A0A212CCZ3,A0A212CP34,A0A212C0K1,A0A212C2R1,A0A212D9R7,A0A172ZQ52,A0A212D8Y9,A0A212D8C1,A0A212D3D4,A0A212CL93,A0A212CV82,A0A212C5J9,A0A212D1P4
3	GO:0043228	non-membrane-bounded organelle	Cellular Component	22	A0A212CD44,A0A212CH34,A0A212CIR2,A0A212CL29,A0A212CVE3,A0A212C7N9,A0A212CAE3,A0A212C1U6,A0A212CCS7,A0A212CD52,A0A212CD55,A0A212CDF2,A0A212CZC1,A0A212D925,A0A212C909,A0A212D3A3,A0A212D8X9,A0A212DA24,A0A212D2W0,A0A212CBF2,A0A212DF65,A0A212DFL6
3	GO:0043229	intracellular organelle	Cellular Component	42	A0A212D157,A0A212C032,A0A212CAJ2,A0A212CVR6,A0A212CXQ1,A0A212D173,A0A212D2W0,A0A212DGJ0,A0A212CD44,A0A212CH34,A0A212CIR2,A0A212CL29,A0A212CVE3,A0A212C7N9,A0A212CAE3,A0A212C1U6,A0A212CCS7,A0A212CD52,A0A212CD55,A0A212CDF2,A0A212CZC1,A0A212D925,A0A212C909,A0A212D3A3,A0A212D8X9,A0A212DA24,A0A172ZQ52,A0A212CBF2,A0A212CCZ3,A0A212CP34,A0A212C0K1,A0A212C2R1,A0A212D8Y9,A0A212D8C1,A0A212D3D4,A0A212CL93,A0A…
3	GO:0005615	extracellular space	Cellular Component	6	A0A212CDE1,A0A212CIC4,A0A212CNC6,A0A212CRW4,A0A212CSV2,A0A212D8U5
3	GO:0031012	extracellular matrix	Cellular Component	4	A0A212BZP0,A0A212CTW7,A0A212C9V7,A0A212D070
3	GO:0044446	intracellular organelle part	Cellular Component	28	A0A212D3D4,A0A212D2W0,A0A212C1U6,A0A212CCS7,A0A212CD52,A0A212CD55,A0A212CDF2,A0A212CZC1,A0A212D925,A0A212C5J9,A0A212D1P4,A0A212CL93,A0A212CV82,A0A212D9R7,A0A212CBF2,A0A212CCZ3,A0A212CP34,A0A212C0K1,A0A212C2R1,A0A212DA24,A0A212C909,A0A212D3A3,A0A212D8X9,A0A172ZQ52,A0A212D8Y9,A0A212D8C1,A0A212DF65,A0A212DFL6
3	GO:0019898	extrinsic component of membrane	Cellular Component	1	A0A212CF73
3	GO:0008250	oligosaccharyltransferase complex	Cellular Component	1	A0A212CV82
3	GO:0031224	intrinsic component of membrane	Cellular Component	25	A0A172ZQ52,A0A212C032,A0A212C0K1,A0A212C171,A0A212C2R1,A0A212C414,A0A212C4D8,A0A212C4E1,A0A212C4P6,A0A212C8P0,A0A212CCE9,A0A212CCZ3,A0A212CE28,A0A212CL93,A0A212CNY4,A0A212CP07,A0A212CV82,A0A212CVF8,A0A212CZT5,A0A212D5Y7,A0A212D8Y9,A0A212D9C4,A0A212DDT9,A0A212DEB7,A0A212DHT3
3	GO:0044455	mitochondrial membrane part	Cellular Component	3	A0A172ZQ52,A0A212D8Y9,A0A212D8C1
3	GO:0044459	plasma membrane part	Cellular Component	3	A0A212CF73,A0A212C5J9,A0A212D1P4
3	GO:0070469	respiratory chain	Cellular Component	2	A0A212D8Y9,A0A212D8C1
3	GO:0098552	side of membrane	Cellular Component	1	A0A212CF73
3	GO:0098796	membrane protein complex	Cellular Component	9	A0A212CD21,A0A212D9R7,A0A212CYL1,A0A212CF73,A0A212C5J9,A0A212D1P4,A0A172ZQ52,A0A212D8Y9,A0A212D8C1
3	GO:1902495	transmembrane transporter complex	Cellular Component	1	A0A212D8Y9
3	GO:0005622	intracellular	Cellular Component	53	A0A212CMX1,A0A212CF73,A0A172ZQ52,A0A212D2W0,A0A212CBF2,A0A212DA24,A0A212CA59,A0A212CZ38,A0A212D157,A0A212CIW6,A0A212C032,A0A212CD44,A0A212CH34,A0A212CIR2,A0A212CL29,A0A212CVE3,A0A212CAJ2,A0A212CVR6,A0A212CXQ1,A0A212D173,A0A212DGJ0,A0A212C909,A0A212CE91,A0A212D3A3,A0A212CCZ3,A0A212CP34,A0A212C0K1,A0A212C2R1,A0A212D8Y9,A0A212D8C1,A0A212D3D4,A0A212CL93,A0A212CZ96,A0A220IGB1,A0A220IGA3,A0A212DI04,A0A…
3	GO:0005905	clathrin-coated pit	Cellular Component	3	A0A212C5J9,A0A212D1P4,A0A212D9R7
3	GO:0008287	protein serine/threonine phosphatase complex	Cellular Component	1	A0A212CMX1
3	GO:0012505	endomembrane system	Cellular Component	6	A0A212C032,A0A212D9R7,A0A212C5J9,A0A212D1P4,A0A212CL93,A0A212CV82
3	GO:0031975	envelope	Cellular Component	8	A0A212D3D4,A0A212CCZ3,A0A212CP34,A0A212C0K1,A0A212C2R1,A0A172ZQ52,A0A212D8Y9,A0A212D8C1
3	GO:0044424	intracellular part	Cellular Component	53	A0A212CMX1,A0A212CF73,A0A212CA59,A0A212CZ38,A0A212C909,A0A212CE91,A0A212CVR6,A0A212D3A3,A0A212CD44,A0A212CH34,A0A212CIR2,A0A212CL29,A0A212CVE3,A0A172ZQ52,A0A212C0K1,A0A212C2R1,A0A212CCZ3,A0A212CP34,A0A212D157,A0A212CIW6,A0A212C032,A0A212DI04,A0A212D9R7,A0A212D8Y9,A0A212D8C1,A0A212CAJ2,A0A212CXQ1,A0A212D173,A0A212D2W0,A0A212DGJ0,A0A212CYL1,A0A212C5J9,A0A212D1P4,A0A212D3D4,A0A212C7N9,A0A212CAE3,A0A…
3	GO:0071944	cell periphery	Cellular Component	3	A0A212CF73,A0A212C5J9,A0A212D1P4
3	GO:1990204	oxidoreductase complex	Cellular Component	1	A0A212D8Y9
3	GO:0099081	supramolecular polymer	Cellular Component	6	A0A212DA24,A0A212C909,A0A212D3A3,A0A212D8X9,A0A212DF65,A0A212DFL6
4	GO:0031968	organelle outer membrane	Cellular Component	2	A0A212CCZ3,A0A212CP34
4	GO:0012506	vesicle membrane	Cellular Component	3	A0A212D9R7,A0A212C5J9,A0A212D1P4
4	GO:0019866	organelle inner membrane	Cellular Component	5	A0A212C0K1,A0A212C2R1,A0A172ZQ52,A0A212D8Y9,A0A212D8C1
4	GO:0031966	mitochondrial membrane	Cellular Component	7	A0A212CCZ3,A0A212CP34,A0A212C0K1,A0A212C2R1,A0A172ZQ52,A0A212D8Y9,A0A212D8C1
4	GO:0098588	bounding membrane of organelle	Cellular Component	4	A0A212CCZ3,A0A212CP34,A0A212C5J9,A0A212D1P4
4	GO:0030117	membrane coat	Cellular Component	4	A0A212C5J9,A0A212D1P4,A0A212D9R7,A0A212CYL1
4	GO:0030658	transport vesicle membrane	Cellular Component	2	A0A212C5J9,A0A212D1P4
4	GO:0030660	Golgi-associated vesicle membrane	Cellular Component	2	A0A212C5J9,A0A212D1P4
4	GO:0030662	coated vesicle membrane	Cellular Component	2	A0A212C5J9,A0A212D1P4
4	GO:0070013	intracellular organelle lumen	Cellular Component	1	A0A212D3D4
4	GO:0000786	nucleosome	Cellular Component	1	A0A212D2W0
4	GO:0000502	proteasome complex	Cellular Component	1	A0A212CVR6
4	GO:0005581	collagen trimer	Cellular Component	2	A0A212CCX5,A0A212D3M2
4	GO:0005833	hemoglobin complex	Cellular Component	3	A0A212CZ96,A0A220IGB1,A0A220IGA3
4	GO:0005839	proteasome core complex	Cellular Component	1	A0A212CVR6
4	GO:0005852	eukaryotic translation initiation factor 3 complex	Cellular Component	1	A0A212DI04
4	GO:0005875	microtubule associated complex	Cellular Component	1	A0A212CBF2
4	GO:0005885	Arp2/3 protein complex	Cellular Component	1	A0A212C1U6
4	GO:0016459	myosin complex	Cellular Component	6	A0A212CCS7,A0A212CD52,A0A212CD55,A0A212CDF2,A0A212CZC1,A0A212D925
4	GO:0070069	cytochrome complex	Cellular Component	2	A0A212D8Y9,A0A212D8C1
4	GO:0098798	mitochondrial protein complex	Cellular Component	3	A0A172ZQ52,A0A212D8Y9,A0A212D8C1
4	GO:0030286	dynein complex	Cellular Component	1	A0A212CBF2
4	GO:1903293	phosphatase complex	Cellular Component	1	A0A212CMX1
4	GO:1905360	GTPase complex	Cellular Component	1	A0A212CF73
4	GO:1905368	peptidase complex	Cellular Component	1	A0A212CVR6
4	GO:1990234	transferase complex	Cellular Component	1	A0A212CV82
4	GO:0030529	intracellular ribonucleoprotein complex	Cellular Component	8	A0A212CD44,A0A212CH34,A0A212CIR2,A0A212CL29,A0A212CVE3,A0A212DI04,A0A212CA59,A0A212CZ38
4	GO:0043231	intracellular membrane-bounded organelle	Cellular Component	20	A0A212D157,A0A212C032,A0A212CAJ2,A0A212CVR6,A0A212CXQ1,A0A212D173,A0A212D2W0,A0A212DGJ0,A0A172ZQ52,A0A212CCZ3,A0A212CP34,A0A212C0K1,A0A212C2R1,A0A212D8Y9,A0A212D8C1,A0A212D3D4,A0A212CL93,A0A212CV82,A0A212C5J9,A0A212D1P4
4	GO:0031967	organelle envelope	Cellular Component	8	A0A212D3D4,A0A212C0K1,A0A212C2R1,A0A212CCZ3,A0A212CP34,A0A172ZQ52,A0A212D8Y9,A0A212D8C1
4	GO:0031982	vesicle	Cellular Component	3	A0A212D9R7,A0A212C5J9,A0A212D1P4
4	GO:0031984	organelle subcompartment	Cellular Component	2	A0A212CL93,A0A212CV82
4	GO:0043232	intracellular non-membrane-bounded organelle	Cellular Component	22	A0A212CD44,A0A212CH34,A0A212CIR2,A0A212CL29,A0A212CVE3,A0A212C7N9,A0A212CAE3,A0A212C1U6,A0A212CCS7,A0A212CD52,A0A212CD55,A0A212CDF2,A0A212CZC1,A0A212D925,A0A212C909,A0A212D3A3,A0A212D8X9,A0A212DA24,A0A212D2W0,A0A212CBF2,A0A212DF65,A0A212DFL6
4	GO:0097708	intracellular vesicle	Cellular Component	3	A0A212C5J9,A0A212D1P4,A0A212D9R7
4	GO:0005578	proteinaceous extracellular matrix	Cellular Component	2	A0A212BZP0,A0A212CTW7
4	GO:0031970	organelle envelope lumen	Cellular Component	1	A0A212D3D4
4	GO:0044427	chromosomal part	Cellular Component	1	A0A212D2W0
4	GO:0044429	mitochondrial part	Cellular Component	8	A0A212D3D4,A0A212CCZ3,A0A212CP34,A0A212C0K1,A0A212C2R1,A0A172ZQ52,A0A212D8Y9,A0A212D8C1
4	GO:0044430	cytoskeletal part	Cellular Component	14	A0A212C1U6,A0A212CCS7,A0A212CD52,A0A212CD55,A0A212CDF2,A0A212CZC1,A0A212D925,A0A212DA24,A0A212C909,A0A212D3A3,A0A212D8X9,A0A212DF65,A0A212DFL6,A0A212CBF2
4	GO:0044431	Golgi apparatus part	Cellular Component	2	A0A212C5J9,A0A212D1P4
4	GO:0044432	endoplasmic reticulum part	Cellular Component	2	A0A212CL93,A0A212CV82
4	GO:0044433	cytoplasmic vesicle part	Cellular Component	3	A0A212D9R7,A0A212C5J9,A0A212D1P4
4	GO:0019897	extrinsic component of plasma membrane	Cellular Component	1	A0A212CF73
4	GO:0016021	integral component of membrane	Cellular Component	25	A0A212D8Y9,A0A172ZQ52,A0A212C032,A0A212C0K1,A0A212C171,A0A212C2R1,A0A212C414,A0A212C4D8,A0A212C4E1,A0A212C4P6,A0A212C8P0,A0A212CCE9,A0A212CCZ3,A0A212CE28,A0A212CL93,A0A212CNY4,A0A212CP07,A0A212CV82,A0A212CVF8,A0A212CZT5,A0A212D5Y7,A0A212D9C4,A0A212DDT9,A0A212DEB7,A0A212DHT3
4	GO:0005746	mitochondrial respiratory chain	Cellular Component	2	A0A212D8Y9,A0A212D8C1
4	GO:0098800	inner mitochondrial membrane protein complex	Cellular Component	3	A0A172ZQ52,A0A212D8Y9,A0A212D8C1
4	GO:0009898	cytoplasmic side of plasma membrane	Cellular Component	1	A0A212CF73
4	GO:0098797	plasma membrane protein complex	Cellular Component	3	A0A212CF73,A0A212C5J9,A0A212D1P4
4	GO:0098803	respiratory chain complex	Cellular Component	2	A0A212D8Y9,A0A212D8C1
4	GO:0098562	cytoplasmic side of membrane	Cellular Component	1	A0A212CF73
4	GO:0016469	proton-transporting two-sector ATPase complex	Cellular Component	2	A0A212CD21,A0A172ZQ52
4	GO:0030119	AP-type membrane coat adaptor complex	Cellular Component	1	A0A212CYL1
4	GO:0033177	proton-transporting two-sector ATPase complex, proton-transporting domain	Cellular Component	1	A0A172ZQ52
4	GO:0033178	proton-transporting two-sector ATPase complex, catalytic domain	Cellular Component	1	A0A212CD21
4	GO:0071439	clathrin complex	Cellular Component	1	A0A212D9R7
4	GO:0045275	respiratory chain complex III	Cellular Component	1	A0A212D8Y9
4	GO:0030132	clathrin coat of coated pit	Cellular Component	2	A0A212C5J9,A0A212D1P4
4	GO:0000159	protein phosphatase type 2A complex	Cellular Component	1	A0A212CMX1
4	GO:0005783	endoplasmic reticulum	Cellular Component	3	A0A212CL93,A0A212CV82,A0A212C032
4	GO:0005794	Golgi apparatus	Cellular Component	2	A0A212C5J9,A0A212D1P4
4	GO:0030133	transport vesicle	Cellular Component	2	A0A212C5J9,A0A212D1P4
4	GO:0005834	heterotrimeric G-protein complex	Cellular Component	1	A0A212CF73
4	GO:0005737	cytoplasm	Cellular Component	31	A0A172ZQ52,A0A212D157,A0A212CIW6,A0A212C032,A0A212CD44,A0A212CH34,A0A212CIR2,A0A212CL29,A0A212CVE3,A0A212CCZ3,A0A212CP34,A0A212C0K1,A0A212C2R1,A0A212D8Y9,A0A212D8C1,A0A212D3D4,A0A212CL93,A0A212CZ96,A0A220IGB1,A0A220IGA3,A0A212DI04,A0A212CV82,A0A212C5J9,A0A212D1P4,A0A212D9R7,A0A212CYL1,A0A212C909,A0A212CE91,A0A212CVR6,A0A212CZ38,A0A212D3A3
4	GO:0045263	proton-transporting ATP synthase complex, coupling factor F(o)	Cellular Component	1	A0A172ZQ52
4	GO:0031234	extrinsic component of cytoplasmic side of plasma membrane	Cellular Component	1	A0A212CF73
4	GO:0044444	cytoplasmic part	Cellular Component	26	A0A212D157,A0A212CIW6,A0A212C032,A0A212CD44,A0A212CH34,A0A212CIR2,A0A212CL29,A0A212CVE3,A0A212DI04,A0A212D9R7,A0A212CYL1,A0A212D3D4,A0A212C5J9,A0A212D1P4,A0A212CL93,A0A212CV82,A0A212CZ96,A0A220IGB1,A0A220IGA3,A0A212CCZ3,A0A212CP34,A0A212C0K1,A0A212C2R1,A0A172ZQ52,A0A212D8Y9,A0A212D8C1
4	GO:0045259	proton-transporting ATP synthase complex	Cellular Component	1	A0A172ZQ52
4	GO:0045277	respiratory chain complex IV	Cellular Component	1	A0A212D8C1
4	GO:0099512	supramolecular fiber	Cellular Component	6	A0A212DA24,A0A212C909,A0A212D3A3,A0A212D8X9,A0A212DF65,A0A212DFL6
5	GO:0005741	mitochondrial outer membrane	Cellular Component	2	A0A212CCZ3,A0A212CP34
5	GO:0030659	cytoplasmic vesicle membrane	Cellular Component	3	A0A212C5J9,A0A212D1P4,A0A212D9R7
5	GO:0005743	mitochondrial inner membrane	Cellular Component	5	A0A172ZQ52,A0A212D8Y9,A0A212D8C1,A0A212C0K1,A0A212C2R1
5	GO:0030118	clathrin coat	Cellular Component	3	A0A212C5J9,A0A212D1P4,A0A212D9R7
5	GO:0030120	vesicle coat	Cellular Component	2	A0A212C5J9,A0A212D1P4
5	GO:0012510	trans-Golgi network transport vesicle membrane	Cellular Component	2	A0A212C5J9,A0A212D1P4
5	GO:0030665	clathrin-coated vesicle membrane	Cellular Component	2	A0A212C5J9,A0A212D1P4
5	GO:0005868	cytoplasmic dynein complex	Cellular Component	1	A0A212CBF2
5	GO:1905369	endopeptidase complex	Cellular Component	1	A0A212CVR6
5	GO:0005840	ribosome	Cellular Component	5	A0A212CD44,A0A212CH34,A0A212CIR2,A0A212CL29,A0A212CVE3
5	GO:0070993	translation preinitiation complex	Cellular Component	1	A0A212DI04
5	GO:0005739	mitochondrion	Cellular Component	9	A0A172ZQ52,A0A212CCZ3,A0A212CP34,A0A212C0K1,A0A212C2R1,A0A212D8Y9,A0A212D8C1,A0A212D3D4,A0A212D157
5	GO:0005634	nucleus	Cellular Component	6	A0A212CAJ2,A0A212CVR6,A0A212CXQ1,A0A212D173,A0A212D2W0,A0A212DGJ0
5	GO:0005740	mitochondrial envelope	Cellular Component	8	A0A212D3D4,A0A212CCZ3,A0A212CP34,A0A212C0K1,A0A212C2R1,A0A172ZQ52,A0A212D8Y9,A0A212D8C1
5	GO:0098827	endoplasmic reticulum subcompartment	Cellular Component	2	A0A212CL93,A0A212CV82
5	GO:0005694	chromosome	Cellular Component	1	A0A212D2W0
5	GO:0005856	cytoskeleton	Cellular Component	16	A0A212CAE3,A0A212C1U6,A0A212CCS7,A0A212CD52,A0A212CD55,A0A212CDF2,A0A212CZC1,A0A212D925,A0A212C909,A0A212D3A3,A0A212D8X9,A0A212DA24,A0A212CBF2,A0A212DF65,A0A212DFL6,A0A212C7N9
5	GO:0031410	cytoplasmic vesicle	Cellular Component	3	A0A212C5J9,A0A212D1P4,A0A212D9R7
5	GO:0005758	mitochondrial intermembrane space	Cellular Component	1	A0A212D3D4
5	GO:0000785	chromatin	Cellular Component	1	A0A212D2W0
5	GO:0099513	polymeric cytoskeletal fiber	Cellular Component	6	A0A212DA24,A0A212C909,A0A212D3A3,A0A212D8X9,A0A212DF65,A0A212DFL6
5	GO:0005798	Golgi-associated vesicle	Cellular Component	2	A0A212C5J9,A0A212D1P4
5	GO:0030130	clathrin coat of trans-Golgi network vesicle	Cellular Component	2	A0A212C5J9,A0A212D1P4
5	GO:0005750	mitochondrial respiratory chain complex III	Cellular Component	1	A0A212D8Y9
5	GO:0005751	mitochondrial respiratory chain complex IV	Cellular Component	1	A0A212D8C1
5	GO:0000276	mitochondrial proton-transporting ATP synthase complex, coupling factor F(o)	Cellular Component	1	A0A172ZQ52
5	GO:0005753	mitochondrial proton-transporting ATP synthase complex	Cellular Component	1	A0A172ZQ52
5	GO:0044599	AP-5 adaptor complex	Cellular Component	1	A0A212CYL1
5	GO:0030140	trans-Golgi network transport vesicle	Cellular Component	2	A0A212C5J9,A0A212D1P4
5	GO:0005829	cytosol	Cellular Component	4	A0A212CZ96,A0A220IGB1,A0A220IGA3,A0A212CIW6
5	GO:0044445	cytosolic part	Cellular Component	3	A0A212CZ96,A0A220IGB1,A0A220IGA3
6	GO:0030125	clathrin vesicle coat	Cellular Component	2	A0A212C5J9,A0A212D1P4
6	GO:0016282	eukaryotic 43S preinitiation complex	Cellular Component	1	A0A212DI04
6	GO:0033290	eukaryotic 48S preinitiation complex	Cellular Component	1	A0A212DI04
6	GO:0015629	actin cytoskeleton	Cellular Component	8	A0A212C1U6,A0A212CCS7,A0A212CD52,A0A212CD55,A0A212CDF2,A0A212CZC1,A0A212D925,A0A212CAE3
6	GO:0015630	microtubule cytoskeleton	Cellular Component	4	A0A212C909,A0A212D3A3,A0A212D8X9,A0A212CBF2
6	GO:0045111	intermediate filament cytoskeleton	Cellular Component	3	A0A212DA24,A0A212DF65,A0A212DFL6
6	GO:0030135	coated vesicle	Cellular Component	2	A0A212C5J9,A0A212D1P4
6	GO:0005882	intermediate filament	Cellular Component	3	A0A212DF65,A0A212DFL6,A0A212DA24
6	GO:0005874	microtubule	Cellular Component	3	A0A212C909,A0A212D3A3,A0A212D8X9
7	GO:0030136	clathrin-coated vesicle	Cellular Component	2	A0A212C5J9,A0A212D1P4
7	GO:0045095	keratin filament	Cellular Component	2	A0A212DF65,A0A212DFL6

## Sheet: Enrichment
GO_ID	Term	Category	Test	Ref	TestAll	RefAll	Test_per	Ref_per	Over_Under	TestSeqs	RefSeqs	P value	FDR	richFactor
GO:0016459	myosin complex	C	6	10	180	1060	0.0333333	0.00943396	over	A0A212CCS7,A0A212CD52,A0A212CD55,A0A212CDF2,A0A212CZC1,A0A212D925	A0A212CCS7,A0A212CD52,A0A212CD55,A0A212CDF2,A0A212CZC1,A0A212CZC5,A0A212D765,A0A212D7S6,A0A212D925,A0A212DBH8	0.00255699	0.731038	0.6
GO:0005215	transporter activity	F	17	51	180	1060	0.0944444	0.0481132	over	A0A212CD21,A0A212CZ96,A0A220IGB1,A0A220IGA3,A0A212C414,A0A212C4D8,A0A212C4E1,A0A212C4P6,A0A212CE28,A0A212D8C1,A0A212C0K1,A0A212C2R1,A0A212CVI7,A0A212D9C4,A0A212CP34,A0A172ZQ52,A0A212DDT9	A0A212CD21,A0A212CDU4,A0A212CKI9,A0A212CZ96,A0A220IGB8,A0A212DHR7,A0A212DI67,A0A220IGB1,A0A220IGA3,A0A212C3I7,A0A212C6F7,A0A212CAK0,A0A212D2Q6,A0A212DFN1,A0A212C414,A0A212C4D8,A0A212C4E1,A0A212C4P6,A0A212D4Z9,A0A212CV04,Q15GJ0,A0A212C614,A0A212CE28,A0A212CTQ3,A0A212D8C1,A0A212CI17,A0A212D7K8,A0A212D931,A0A212D556,A0A212C0K1,A0A212C2R1,A0A212CVI7,A0A212CG34,A0A212D9C4,A0A212CF41,A0A212DC86,A0A212C…	0.00268251	0.731038	0.333333
GO:0030198	extracellular matrix organization	P	3	3	180	1060	0.0166667	0.00283019	over	A0A212C9V7,A0A212CD85,A0A212D070	A0A212C9V7,A0A212CD85,A0A212D070	0.00482901	0.731038	1
GO:0005905	clathrin-coated pit	C	3	3	180	1060	0.0166667	0.00283019	over	A0A212C5J9,A0A212D1P4,A0A212D9R7	A0A212C5J9,A0A212D1P4,A0A212D9R7	0.00482901	0.731038	1
GO:0043062	extracellular structure organization	P	3	3	180	1060	0.0166667	0.00283019	over	A0A212C9V7,A0A212CD85,A0A212D070	A0A212C9V7,A0A212CD85,A0A212D070	0.00482901	0.731038	1
GO:0022857	transmembrane transporter activity	F	13	39	180	1060	0.0722222	0.0367925	over	A0A212CD21,A0A212C414,A0A212C4D8,A0A212C4E1,A0A212C4P6,A0A212CE28,A0A212D8C1,A0A212D9C4,A0A212CP34,A0A172ZQ52,A0A212DDT9,A0A212C0K1,A0A212C2R1	A0A212CD21,A0A212CDU4,A0A212CKI9,A0A212C3I7,A0A212C6F7,A0A212CAK0,A0A212D2Q6,A0A212DFN1,A0A212C414,A0A212C4D8,A0A212C4E1,A0A212C4P6,A0A212D4Z9,A0A212CV04,Q15GJ0,A0A212C614,A0A212CE28,A0A212CTQ3,A0A212D8C1,A0A212D556,A0A212CG34,A0A212D9C4,A0A212CF41,A0A212DC86,A0A212C2N7,A0A212CP34,A0A212D042,A0A212D489,A0A172ZQ52,A0A212CG63,A0A212CZZ6,A0A212DA16,A0A212DG84,A0A212DHQ6,A0A212CKI7,A0A212DDT9,A0A212C…	0.00858671	0.731038	0.333333
GO:0005740	mitochondrial envelope	C	8	21	180	1060	0.0444444	0.0198113	over	A0A212D3D4,A0A212CCZ3,A0A212CP34,A0A212C0K1,A0A212C2R1,A0A172ZQ52,A0A212D8Y9,A0A212D8C1	A0A212D3D4,A0A212C2N7,A0A212CCZ3,A0A212CP34,A0A212CY13,A0A212D042,Q15GJ0,A0A212C0K1,A0A212C2R1,A0A212C8H6,A0A212CF41,A0A212D354,A0A212DGI6,A0A212C614,A0A172ZQ52,A0A212CG63,A0A212DA16,A0A212DHQ6,A0A212CE59,A0A212D8Y9,A0A212D8C1	0.0163507	0.731038	0.380952
GO:0003774	motor activity	F	6	14	180	1060	0.0333333	0.0132075	over	A0A212CD55,A0A212CDF2,A0A212CZC1,A0A212CCS7,A0A212CD52,A0A212D925	A0A212C9Z8,A0A212CD55,A0A212CDF2,A0A212CSF5,A0A212CSU3,A0A212CZC1,A0A212D765,A0A212D7S6,A0A212DBH8,A0A212CCS7,A0A212CD52,A0A212CZC5,A0A212D6Q4,A0A212D925	0.0200725	0.731038	0.428571
GO:0022804	active transmembrane transporter activity	F	7	18	180	1060	0.0388889	0.0169811	over	A0A212CD21,A0A212C414,A0A212C4D8,A0A212C4E1,A0A212C4P6,A0A212D9C4,A0A212DDT9	A0A212CD21,A0A212CDU4,A0A212CKI9,A0A212C3I7,A0A212C6F7,A0A212CAK0,A0A212D2Q6,A0A212DFN1,A0A212C414,A0A212C4D8,A0A212C4E1,A0A212C4P6,A0A212D4Z9,A0A212CV04,A0A212CG34,A0A212D9C4,A0A212DDT9,A0A212CBP5	0.0217221	0.731038	0.388889
GO:0031975	envelope	C	8	22	180	1060	0.0444444	0.0207547	over	A0A212D3D4,A0A212CCZ3,A0A212CP34,A0A212C0K1,A0A212C2R1,A0A172ZQ52,A0A212D8Y9,A0A212D8C1	A0A212C0Z9,A0A212D3D4,A0A212C2N7,A0A212CCZ3,A0A212CP34,A0A212CY13,A0A212D042,Q15GJ0,A0A212C0K1,A0A212C2R1,A0A212C8H6,A0A212CF41,A0A212D354,A0A212DGI6,A0A212C614,A0A172ZQ52,A0A212CG63,A0A212DA16,A0A212DHQ6,A0A212CE59,A0A212D8Y9,A0A212D8C1	0.0220437	0.731038	0.363636
GO:0031967	organelle envelope	C	8	22	180	1060	0.0444444	0.0207547	over	A0A212D3D4,A0A212C0K1,A0A212C2R1,A0A212CCZ3,A0A212CP34,A0A172ZQ52,A0A212D8Y9,A0A212D8C1	A0A212C0Z9,A0A212D3D4,Q15GJ0,A0A212C0K1,A0A212C2R1,A0A212C8H6,A0A212CF41,A0A212D354,A0A212DGI6,A0A212C2N7,A0A212CCZ3,A0A212CP34,A0A212CY13,A0A212D042,A0A212C614,A0A172ZQ52,A0A212CG63,A0A212DA16,A0A212DHQ6,A0A212CE59,A0A212D8Y9,A0A212D8C1	0.0220437	0.731038	0.363636
GO:0030155	regulation of cell adhesion	P	2	2	180	1060	0.0111111	0.00188679	over	A0A212C5S3,A0A212C632	A0A212C5S3,A0A212C632	0.0287028	0.731038	1
GO:0009790	embryo development	P	2	2	180	1060	0.0111111	0.00188679	over	A0A212C5S3,A0A212C632	A0A212C5S3,A0A212C632	0.0287028	0.731038	1
GO:0045995	regulation of embryonic development	P	2	2	180	1060	0.0111111	0.00188679	over	A0A212C5S3,A0A212C632	A0A212C5S3,A0A212C632	0.0287028	0.731038	1
GO:0030132	clathrin coat of coated pit	C	2	2	180	1060	0.0111111	0.00188679	over	A0A212C5J9,A0A212D1P4	A0A212C5J9,A0A212D1P4	0.0287028	0.731038	1
GO:0030140	trans-Golgi network transport vesicle	C	2	2	180	1060	0.0111111	0.00188679	over	A0A212C5J9,A0A212D1P4	A0A212C5J9,A0A212D1P4	0.0287028	0.731038	1
GO:0070069	cytochrome complex	C	2	2	180	1060	0.0111111	0.00188679	over	A0A212D8Y9,A0A212D8C1	A0A212D8Y9,A0A212D8C1	0.0287028	0.731038	1
GO:0030125	clathrin vesicle coat	C	2	2	180	1060	0.0111111	0.00188679	over	A0A212C5J9,A0A212D1P4	A0A212C5J9,A0A212D1P4	0.0287028	0.731038	1
GO:0009108	coenzyme biosynthetic process	P	2	2	180	1060	0.0111111	0.00188679	over	A0A212D7P1,A0A212CXI6	A0A212D7P1,A0A212CXI6	0.0287028	0.731038	1
GO:0008097	5S rRNA binding	F	2	2	180	1060	0.0111111	0.00188679	over	A0A212CH34,A0A212CL29	A0A212CH34,A0A212CL29	0.0287028	0.731038	1
GO:0030665	clathrin-coated vesicle membrane	C	2	2	180	1060	0.0111111	0.00188679	over	A0A212C5J9,A0A212D1P4	A0A212C5J9,A0A212D1P4	0.0287028	0.731038	1
GO:0030130	clathrin coat of trans-Golgi network vesicle	C	2	2	180	1060	0.0111111	0.00188679	over	A0A212C5J9,A0A212D1P4	A0A212C5J9,A0A212D1P4	0.0287028	0.731038	1
GO:0012510	trans-Golgi network transport vesicle membrane	C	2	2	180	1060	0.0111111	0.00188679	over	A0A212C5J9,A0A212D1P4	A0A212C5J9,A0A212D1P4	0.0287028	0.731038	1
GO:0030136	clathrin-coated vesicle	C	2	2	180	1060	0.0111111	0.00188679	over	A0A212C5J9,A0A212D1P4	A0A212C5J9,A0A212D1P4	0.0287028	0.731038	1
GO:0044429	mitochondrial part	C	8	23	180	1060	0.0444444	0.0216981	over	A0A212D3D4,A0A212CCZ3,A0A212CP34,A0A212C0K1,A0A212C2R1,A0A172ZQ52,A0A212D8Y9,A0A212D8C1	A0A212D3D4,A0A212C5F0,A0A212CVP2,A0A212C2N7,A0A212CCZ3,A0A212CP34,A0A212CY13,A0A212D042,Q15GJ0,A0A212C0K1,A0A212C2R1,A0A212C8H6,A0A212CF41,A0A212D354,A0A212DGI6,A0A212C614,A0A172ZQ52,A0A212CG63,A0A212DA16,A0A212DHQ6,A0A212CE59,A0A212D8Y9,A0A212D8C1	0.02901	0.731038	0.347826
GO:0098589	membrane region	C	3	5	180	1060	0.0166667	0.00471698	over	A0A212D9R7,A0A212C5J9,A0A212D1P4	A0A212D9R7,A0A212CKF9,A0A212C5J9,A0A212D1P4,A0A212DJ03	0.0369691	0.731038	0.6
GO:0044430	cytoskeletal part	C	14	51	180	1060	0.0777778	0.0481132	over	A0A212C1U6,A0A212CCS7,A0A212CD52,A0A212CD55,A0A212CDF2,A0A212CZC1,A0A212D925,A0A212DA24,A0A212C909,A0A212D3A3,A0A212D8X9,A0A212DF65,A0A212DFL6,A0A212CBF2	A0A212C1D7,A0A212C1U6,A0A212C9M8,A0A212CW37,A0A212CY32,A0A212D454,A0A212D767,A0A212CV09,A0A212CEX5,A0A212CJQ4,A0A212CCS7,A0A212CD52,A0A212CD55,A0A212CDF2,A0A212CZC1,A0A212CZC5,A0A212D765,A0A212D7S6,A0A212D925,A0A212DBH8,A0A212CPN3,A0A212DER9,A0A212D6Q4,A0A212CAC8,A0A212CGY9,A0A212D191,A0A212D2C8,A0A212D426,A0A212D6R3,A0A212D793,A0A212D7M1,A0A212DA24,A0A212C6P2,A0A212C909,A0A212CAW0,A0A212CCS5,A0A…	0.0375872	0.731038	0.27451
GO:0010468	regulation of gene expression	P	5	12	180	1060	0.0277778	0.0113208	over	A0A212CA59,A0A212DIJ0,A0A212C8K3,A0A212CGM4,A0A212CGR6	A0A212CA59,A0A212DIJ0,A0A212C3C2,A0A212C8K3,A0A212CGM4,A0A212CGR6,A0A212CZE3,A0A212D4H4,A0A212DCN6,A0A212CN14,A0A212CR70,A0A212D776	0.0381955	0.731038	0.416667
GO:0016887	ATPase activity	F	7	20	180	1060	0.0388889	0.0188679	over	A0A212CD21,A0A212C414,A0A212C4D8,A0A212C4E1,A0A212C4P6,A0A212C3W6,A0A212D552	A0A212CD21,A0A212CDU4,A0A212CKI9,A0A212C3I7,A0A212C6F7,A0A212CAK0,A0A212D2Q6,A0A212DFN1,A0A212C414,A0A212C4D8,A0A212C4E1,A0A212C4P6,A0A212D4Z9,A0A212CV04,A0A212CG34,A0A212D7N4,A0A212DCQ0,A0A212DHE5,A0A212C3W6,A0A212D552	0.0391449	0.731038	0.35
GO:0031966	mitochondrial membrane	C	7	20	180	1060	0.0388889	0.0188679	over	A0A212CCZ3,A0A212CP34,A0A212C0K1,A0A212C2R1,A0A172ZQ52,A0A212D8Y9,A0A212D8C1	A0A212C2N7,A0A212CCZ3,A0A212CP34,A0A212CY13,A0A212D042,Q15GJ0,A0A212C0K1,A0A212C2R1,A0A212C8H6,A0A212CF41,A0A212D354,A0A212DGI6,A0A212C614,A0A172ZQ52,A0A212CG63,A0A212DA16,A0A212DHQ6,A0A212CE59,A0A212D8Y9,A0A212D8C1	0.0391449	0.731038	0.35
GO:0005856	cytoskeleton	C	16	61	180	1060	0.0888889	0.0575472	over	A0A212CAE3,A0A212C1U6,A0A212CCS7,A0A212CD52,A0A212CD55,A0A212CDF2,A0A212CZC1,A0A212D925,A0A212C909,A0A212D3A3,A0A212D8X9,A0A212DA24,A0A212CBF2,A0A212DF65,A0A212DFL6,A0A212C7N9	A0A212CAE3,A0A212CP99,A0A212CRW2,A0A212DH40,A0A212CPN3,A0A212DER9,A0A212C1D7,A0A212C1U6,A0A212C9M8,A0A212CW37,A0A212CY32,A0A212D454,A0A212D767,A0A212CEX5,A0A212CJQ4,A0A212CCS7,A0A212CD52,A0A212CD55,A0A212CDF2,A0A212CZC1,A0A212CZC5,A0A212D765,A0A212D7S6,A0A212D925,A0A212DBH8,A0A212C6P2,A0A212C909,A0A212CAW0,A0A212CCS5,A0A212CTQ3,A0A212D132,A0A212D310,A0A212D3A3,A0A212D4U4,A0A212D5H4,A0A212D6Q4,A0A…	0.0404633	0.731038	0.262295
GO:0005739	mitochondrion	C	9	29	180	1060	0.05	0.0273585	over	A0A172ZQ52,A0A212CCZ3,A0A212CP34,A0A212C0K1,A0A212C2R1,A0A212D8Y9,A0A212D8C1,A0A212D3D4,A0A212D157	A0A172ZQ52,A0A212CG63,A0A212DA16,A0A212DHQ6,A0A212C2N7,A0A212CCZ3,A0A212CP34,A0A212CY13,A0A212D042,Q15GJ0,A0A212C0K1,A0A212C2R1,A0A212C8H6,A0A212CF41,A0A212D354,A0A212DGI6,A0A212C614,A0A212CE59,A0A212D8Y9,A0A212D8C1,A0A212D3D4,A0A212C5F0,A0A212CVP2,A0A212BZC3,A0A212C2C9,A0A212CD23,A0A212CFN2,A0A212CT84,A0A212D157	0.0435586	0.731038	0.310345
GO:0022610	biological adhesion	P	7	21	180	1060	0.0388889	0.0198113	over	A0A212CSA3,A0A212D070,A0A212D0Y3,A0A212D229,E7D7Z2,A0A212C5S3,A0A212C632	A0A212C189,A0A212C4W7,A0A212CNF4,A0A212CP99,A0A212CS45,A0A212CSA3,A0A212D027,A0A212D070,A0A212D0Y3,A0A212D1Q2,A0A212D229,A0A212DHC1,A0A212DI06,E7D7Z2,A0A212C465,A0A212C6V6,A0A212CBX0,A0A212D8H1,A0A212C5S3,A0A212C632,A0A212D510	0.050542	0.731038	0.333333
GO:0007155	cell adhesion	P	7	21	180	1060	0.0388889	0.0198113	over	A0A212C5S3,A0A212C632,A0A212CSA3,A0A212D070,A0A212D0Y3,A0A212D229,E7D7Z2	A0A212C465,A0A212C6V6,A0A212CBX0,A0A212D8H1,A0A212C5S3,A0A212C632,A0A212D510,A0A212C189,A0A212C4W7,A0A212CNF4,A0A212CP99,A0A212CS45,A0A212CSA3,A0A212D027,A0A212D070,A0A212D0Y3,A0A212D1Q2,A0A212D229,A0A212DHC1,A0A212DI06,E7D7Z2	0.050542	0.731038	0.333333
GO:0015629	actin cytoskeleton	C	8	26	180	1060	0.0444444	0.0245283	over	A0A212C1U6,A0A212CCS7,A0A212CD52,A0A212CD55,A0A212CDF2,A0A212CZC1,A0A212D925,A0A212CAE3	A0A212CPN3,A0A212DER9,A0A212C1D7,A0A212C1U6,A0A212C9M8,A0A212CW37,A0A212CY32,A0A212D454,A0A212D767,A0A212CEX5,A0A212CJQ4,A0A212CCS7,A0A212CD52,A0A212CD55,A0A212CDF2,A0A212CZC1,A0A212CZC5,A0A212D765,A0A212D7S6,A0A212D925,A0A212DBH8,A0A212CV09,A0A212CAE3,A0A212CP99,A0A212CRW2,A0A212DH40	0.058587	0.731038	0.307692
GO:0030118	clathrin coat	C	3	6	180	1060	0.0166667	0.00566038	over	A0A212C5J9,A0A212D1P4,A0A212D9R7	A0A212CJQ0,A0A212D6W5,A0A212DGM9,A0A212C5J9,A0A212D1P4,A0A212D9R7	0.0648196	0.731038	0.5
GO:0005540	hyaluronic acid binding	F	3	6	180	1060	0.0166667	0.00566038	over	A0A212CSA3,A0A212D0Y3,A0A212D229	A0A212CS45,A0A212CSA3,A0A212D027,A0A212D0Y3,A0A212D229,A0A212DHC1	0.0648196	0.731038	0.5
GO:0005344	oxygen carrier activity	F	3	6	180	1060	0.0166667	0.00566038	over	A0A212CZ96,A0A220IGB1,A0A220IGA3	A0A212CZ96,A0A220IGB8,A0A212DHR7,A0A212DI67,A0A220IGB1,A0A220IGA3	0.0648196	0.731038	0.5
GO:0005833	hemoglobin complex	C	3	6	180	1060	0.0166667	0.00566038	over	A0A212CZ96,A0A220IGB1,A0A220IGA3	A0A212CZ96,A0A220IGB8,A0A212DHR7,A0A212DI67,A0A220IGB1,A0A220IGA3	0.0648196	0.731038	0.5
GO:0140104	molecular carrier activity	F	3	6	180	1060	0.0166667	0.00566038	over	A0A212CZ96,A0A220IGB1,A0A220IGA3	A0A212CZ96,A0A220IGB8,A0A212DHR7,A0A212DI67,A0A220IGB1,A0A220IGA3	0.0648196	0.731038	0.5
GO:0019825	oxygen binding	F	3	6	180	1060	0.0166667	0.00566038	over	A0A212CZ96,A0A220IGB1,A0A220IGA3	A0A212CZ96,A0A220IGB8,A0A212DHR7,A0A212DI67,A0A220IGB1,A0A220IGA3	0.0648196	0.731038	0.5
GO:0007018	microtubule-based movement	P	4	10	180	1060	0.0222222	0.00943396	over	A0A212CBF2,A0A212CD55,A0A212CDF2,A0A212CZC1	A0A212C9Z8,A0A212CBF2,A0A212CD55,A0A212CDF2,A0A212CSF5,A0A212CSU3,A0A212CZC1,A0A212D765,A0A212D7S6,A0A212DBH8	0.0729535	0.731038	0.4
GO:0098803	respiratory chain complex	C	2	3	180	1060	0.0111111	0.00283019	over	A0A212D8Y9,A0A212D8C1	A0A212CE59,A0A212D8Y9,A0A212D8C1	0.0764503	0.731038	0.666667
GO:0016101	diterpenoid metabolic process	P	2	3	180	1060	0.0111111	0.00283019	over	A0A212CIW6,A0A212C6Y8	A0A212CIW6,A0A212CSP9,A0A212C6Y8	0.0764503	0.731038	0.666667
GO:0051188	cofactor biosynthetic process	P	2	3	180	1060	0.0111111	0.00283019	over	A0A212D7P1,A0A212CXI6	A0A212D7P1,A0A212CXI6,A0A212CNB3	0.0764503	0.731038	0.666667
GO:0003712	transcription cofactor activity	F	2	3	180	1060	0.0111111	0.00283019	over	A0A212C8K3,A0A212CGR6	A0A212C3C2,A0A212C8K3,A0A212CGR6	0.0764503	0.731038	0.666667
GO:0042445	hormone metabolic process	P	2	3	180	1060	0.0111111	0.00283019	over	A0A212CIW6,A0A212C6Y8	A0A212CIW6,A0A212CSP9,A0A212C6Y8	0.0764503	0.731038	0.666667
GO:0009892	negative regulation of metabolic process	P	2	3	180	1060	0.0111111	0.00283019	over	A0A212CA59,A0A212DIJ0	A0A212CA59,A0A212DIJ0,A0A212CR70	0.0764503	0.731038	0.666667
GO:0003713	transcription coactivator activity	F	2	3	180	1060	0.0111111	0.00283019	over	A0A212C8K3,A0A212CGR6	A0A212C3C2,A0A212C8K3,A0A212CGR6	0.0764503	0.731038	0.666667
GO:0006721	terpenoid metabolic process	P	2	3	180	1060	0.0111111	0.00283019	over	A0A212CIW6,A0A212C6Y8	A0A212CIW6,A0A212CSP9,A0A212C6Y8	0.0764503	0.731038	0.666667
GO:0000989	transcription factor activity, transcription factor binding	F	2	3	180	1060	0.0111111	0.00283019	over	A0A212C8K3,A0A212CGR6	A0A212C3C2,A0A212C8K3,A0A212CGR6	0.0764503	0.731038	0.666667
GO:0015291	secondary active transmembrane transporter activity	F	2	3	180	1060	0.0111111	0.00283019	over	A0A212D9C4,A0A212DDT9	A0A212D9C4,A0A212DDT9,A0A212CBP5	0.0764503	0.731038	0.666667
GO:0000988	transcription factor activity, protein binding	F	2	3	180	1060	0.0111111	0.00283019	over	A0A212C8K3,A0A212CGR6	A0A212C3C2,A0A212C8K3,A0A212CGR6	0.0764503	0.731038	0.666667
GO:0010629	negative regulation of gene expression	P	2	3	180	1060	0.0111111	0.00283019	over	A0A212CA59,A0A212DIJ0	A0A212CA59,A0A212DIJ0,A0A212CR70	0.0764503	0.731038	0.666667
GO:0010605	negative regulation of macromolecule metabolic process	P	2	3	180	1060	0.0111111	0.00283019	over	A0A212CA59,A0A212DIJ0	A0A212CA59,A0A212DIJ0,A0A212CR70	0.0764503	0.731038	0.666667
GO:0001523	retinoid metabolic process	P	2	3	180	1060	0.0111111	0.00283019	over	A0A212CIW6,A0A212C6Y8	A0A212CIW6,A0A212CSP9,A0A212C6Y8	0.0764503	0.731038	0.666667
GO:0034754	cellular hormone metabolic process	P	2	3	180	1060	0.0111111	0.00283019	over	A0A212CIW6,A0A212C6Y8	A0A212CIW6,A0A212CSP9,A0A212C6Y8	0.0764503	0.731038	0.666667
GO:0010817	regulation of hormone levels	P	2	3	180	1060	0.0111111	0.00283019	over	A0A212CIW6,A0A212C6Y8	A0A212CIW6,A0A212CSP9,A0A212C6Y8	0.0764503	0.731038	0.666667
GO:0006720	isoprenoid metabolic process	P	2	3	180	1060	0.0111111	0.00283019	over	A0A212CIW6,A0A212C6Y8	A0A212CIW6,A0A212CSP9,A0A212C6Y8	0.0764503	0.731038	0.666667
GO:0005576	extracellular region	C	16	66	180	1060	0.0888889	0.0622642	over	A0A212BZP0,A0A212CTW7,A0A212CDE1,A0A212CIC4,A0A212CNC6,A0A212CRW4,A0A212CSV2,A0A212D8U5,A0A212C9V7,A0A212D070,A0A212C6Y8,A0A212C9K1,A0A212CCX5,A0A212CD85,A0A212D3M2,A0A212DC11	A0A212D3W4,A0A212D8V0,A0A212DAA2,A0A212BZP0,A0A212CMQ7,A0A212CRF8,A0A212CTW7,A0A212D257,A0A212DEZ1,E7D7Z1,A0A212C4F6,A0A212C4P3,A0A212C9V5,A0A212CD20,A0A212CDE1,A0A212CI11,A0A212CIC4,A0A212CIP3,A0A212CNC6,A0A212CQN3,A0A212CRW4,A0A212CSM8,A0A212CSU9,A0A212CSV2,A0A212CSV5,A0A212CSZ1,A0A212CYZ6,A0A212D1V5,A0A212D2K0,A0A212D458,A0A212D5P0,A0A212D8R5,A0A212D8U5,A0A212DB97,A0A212DCV8,B6D985,X2GM95,A0A2…	0.0771762	0.731038	0.242424
GO:0006928	movement of cell or subcellular component	P	6	19	180	1060	0.0333333	0.0179245	over	A0A212CBF2,A0A212CD55,A0A212CDF2,A0A212CZC1,A0A212C5S3,A0A212C632	A0A212C9Z8,A0A212CBF2,A0A212CD55,A0A212CDF2,A0A212CSF5,A0A212CSU3,A0A212CZC1,A0A212D765,A0A212D7S6,A0A212DBH8,A0A212CMM8,A0A212CMU7,A0A212CYY8,A0A212C5S3,A0A212C632,A0A212D1H2,A0A212D2L7,A0A212D8H1,A0A212DI06	0.0868294	0.731038	0.315789
GO:0044425	membrane part	C	32	151	180	1060	0.177778	0.142453	over	A0A212CL93,A0A212CV82,A0A172ZQ52,A0A212C032,A0A212C0K1,A0A212C171,A0A212C2R1,A0A212C414,A0A212C4D8,A0A212C4E1,A0A212C4P6,A0A212C8P0,A0A212CCE9,A0A212CCZ3,A0A212CE28,A0A212CNY4,A0A212CP07,A0A212CVF8,A0A212CZT5,A0A212D5Y7,A0A212D8Y9,A0A212D9C4,A0A212DDT9,A0A212DEB7,A0A212DHT3,A0A212D9R7,A0A212CD21,A0A212CYL1,A0A212C5J9,A0A212D1P4,A0A212D8C1,A0A212CF73	A0A212C9D9,A0A212CL93,A0A212D225,A0A212D452,A0A212D4H7,A0A212CBC5,A0A212CV82,Q15GJ0,A0A212CF41,A0A172ZQ52,A0A212BZP9,A0A212C032,A0A212C051,A0A212C0K1,A0A212C0T0,A0A212C0Z9,A0A212C171,A0A212C2R1,A0A212C414,A0A212C465,A0A212C4D8,A0A212C4E1,A0A212C4P6,A0A212C614,A0A212C6B8,A0A212C6H9,A0A212C6J5,A0A212C6V6,A0A212C8P0,A0A212C973,A0A212C9E7,A0A212C9U7,A0A212CAD5,A0A212CC82,A0A212CCE9,A0A212CCG8,A0A212C…	0.0873516	0.731038	0.211921
GO:0016021	integral component of membrane	C	25	114	180	1060	0.138889	0.107547	over	A0A212D8Y9,A0A172ZQ52,A0A212C032,A0A212C0K1,A0A212C171,A0A212C2R1,A0A212C414,A0A212C4D8,A0A212C4E1,A0A212C4P6,A0A212C8P0,A0A212CCE9,A0A212CCZ3,A0A212CE28,A0A212CL93,A0A212CNY4,A0A212CP07,A0A212CV82,A0A212CVF8,A0A212CZT5,A0A212D5Y7,A0A212D9C4,A0A212DDT9,A0A212DEB7,A0A212DHT3	A0A212CBP5,A0A212CN58,A0A212CBD3,A0A212C826,A0A212C846,A0A212CEU4,A0A212CG89,A0A212C189,A0A212CBX0,A0A212D8H1,A0A212D8Y9,A0A172ZQ52,Q15GJ0,A0A212BZP9,A0A212C032,A0A212C051,A0A212C0K1,A0A212C0T0,A0A212C0Z9,A0A212C171,A0A212C2R1,A0A212C414,A0A212C465,A0A212C4D8,A0A212C4E1,A0A212C4P6,A0A212C614,A0A212C6B8,A0A212C6H9,A0A212C6J5,A0A212C6V6,A0A212C8P0,A0A212C973,A0A212C9D9,A0A212C9E7,A0A212C9U7,A0A212C…	0.0898803	0.731038	0.219298
GO:0042626	ATPase activity, coupled to transmembrane movement of substances	F	5	15	180	1060	0.0277778	0.0141509	over	A0A212CD21,A0A212C414,A0A212C4D8,A0A212C4E1,A0A212C4P6	A0A212CD21,A0A212CDU4,A0A212CKI9,A0A212C3I7,A0A212C6F7,A0A212CAK0,A0A212D2Q6,A0A212DFN1,A0A212CG34,A0A212C414,A0A212C4D8,A0A212C4E1,A0A212C4P6,A0A212D4Z9,A0A212CV04	0.0942626	0.731038	0.333333
GO:0019866	organelle inner membrane	C	5	15	180	1060	0.0277778	0.0141509	over	A0A212C0K1,A0A212C2R1,A0A172ZQ52,A0A212D8Y9,A0A212D8C1	Q15GJ0,A0A212C0K1,A0A212C2R1,A0A212C8H6,A0A212CF41,A0A212D354,A0A212DGI6,A0A212C614,A0A172ZQ52,A0A212CG63,A0A212DA16,A0A212DHQ6,A0A212CE59,A0A212D8Y9,A0A212D8C1	0.0942626	0.731038	0.333333
GO:0005743	mitochondrial inner membrane	C	5	15	180	1060	0.0277778	0.0141509	over	A0A172ZQ52,A0A212D8Y9,A0A212D8C1,A0A212C0K1,A0A212C2R1	A0A212C614,A0A172ZQ52,A0A212CG63,A0A212DA16,A0A212DHQ6,A0A212CE59,A0A212D8Y9,A0A212D8C1,Q15GJ0,A0A212C0K1,A0A212C2R1,A0A212C8H6,A0A212CF41,A0A212D354,A0A212DGI6	0.0942626	0.731038	0.333333
GO:0016820	hydrolase activity, acting on acid anhydrides, catalyzing transmembrane movement of substances	F	5	15	180	1060	0.0277778	0.0141509	over	A0A212CD21,A0A212C414,A0A212C4D8,A0A212C4E1,A0A212C4P6	A0A212CD21,A0A212CDU4,A0A212CKI9,A0A212C3I7,A0A212C6F7,A0A212CAK0,A0A212D2Q6,A0A212DFN1,A0A212C414,A0A212C4D8,A0A212C4E1,A0A212C4P6,A0A212D4Z9,A0A212CV04,A0A212CG34	0.0942626	0.731038	0.333333
GO:0043492	ATPase activity, coupled to movement of substances	F	5	15	180	1060	0.0277778	0.0141509	over	A0A212CD21,A0A212C414,A0A212C4D8,A0A212C4E1,A0A212C4P6	A0A212CD21,A0A212CDU4,A0A212CKI9,A0A212C3I7,A0A212C6F7,A0A212CAK0,A0A212D2Q6,A0A212DFN1,A0A212C414,A0A212C4D8,A0A212C4E1,A0A212C4P6,A0A212D4Z9,A0A212CV04,A0A212CG34	0.0942626	0.731038	0.333333
GO:0015399	primary active transmembrane transporter activity	F	5	15	180	1060	0.0277778	0.0141509	over	A0A212CD21,A0A212C414,A0A212C4D8,A0A212C4E1,A0A212C4P6	A0A212CD21,A0A212CDU4,A0A212CKI9,A0A212C3I7,A0A212C6F7,A0A212CAK0,A0A212D2Q6,A0A212DFN1,A0A212C414,A0A212C4D8,A0A212C4E1,A0A212C4P6,A0A212D4Z9,A0A212CV04,A0A212CG34	0.0942626	0.731038	0.333333
GO:0015405	P-P-bond-hydrolysis-driven transmembrane transporter activity	F	5	15	180	1060	0.0277778	0.0141509	over	A0A212CD21,A0A212C414,A0A212C4D8,A0A212C4E1,A0A212C4P6	A0A212CD21,A0A212CDU4,A0A212CKI9,A0A212C3I7,A0A212C6F7,A0A212CAK0,A0A212D2Q6,A0A212DFN1,A0A212C414,A0A212C4D8,A0A212C4E1,A0A212C4P6,A0A212D4Z9,A0A212CV04,A0A212CG34	0.0942626	0.731038	0.333333
GO:0031224	intrinsic component of membrane	C	25	115	180	1060	0.138889	0.108491	over	A0A172ZQ52,A0A212C032,A0A212C0K1,A0A212C171,A0A212C2R1,A0A212C414,A0A212C4D8,A0A212C4E1,A0A212C4P6,A0A212C8P0,A0A212CCE9,A0A212CCZ3,A0A212CE28,A0A212CL93,A0A212CNY4,A0A212CP07,A0A212CV82,A0A212CVF8,A0A212CZT5,A0A212D5Y7,A0A212D8Y9,A0A212D9C4,A0A212DDT9,A0A212DEB7,A0A212DHT3	A0A172ZQ52,Q15GJ0,A0A212BZP9,A0A212C032,A0A212C051,A0A212C0K1,A0A212C0T0,A0A212C0Z9,A0A212C171,A0A212C2R1,A0A212C414,A0A212C465,A0A212C4D8,A0A212C4E1,A0A212C4P6,A0A212C614,A0A212C6B8,A0A212C6H9,A0A212C6J5,A0A212C6V6,A0A212C8P0,A0A212C973,A0A212C9D9,A0A212C9E7,A0A212C9U7,A0A212CAD5,A0A212CBC5,A0A212CC82,A0A212CCE9,A0A212CCG8,A0A212CCW5,A0A212CCZ3,A0A212CDR7,A0A212CE28,A0A212CE90,A0A212CFT3,A0A212C…	0.097779	0.731038	0.217391
GO:0098798	mitochondrial protein complex	C	3	7	180	1060	0.0166667	0.00660377	over	A0A172ZQ52,A0A212D8Y9,A0A212D8C1	A0A172ZQ52,A0A212CG63,A0A212DA16,A0A212DHQ6,A0A212CE59,A0A212D8Y9,A0A212D8C1	0.0995798	0.731038	0.428571
GO:0098800	inner mitochondrial membrane protein complex	C	3	7	180	1060	0.0166667	0.00660377	over	A0A172ZQ52,A0A212D8Y9,A0A212D8C1	A0A172ZQ52,A0A212CG63,A0A212DA16,A0A212DHQ6,A0A212CE59,A0A212D8Y9,A0A212D8C1	0.0995798	0.731038	0.428571
GO:0044445	cytosolic part	C	3	7	180	1060	0.0166667	0.00660377	over	A0A212CZ96,A0A220IGB1,A0A220IGA3	A0A212CQF6,A0A212CZ96,A0A220IGB8,A0A212DHR7,A0A212DI67,A0A220IGB1,A0A220IGA3	0.0995798	0.731038	0.428571
GO:0005829	cytosol	C	4	11	180	1060	0.0222222	0.0103774	over	A0A212CZ96,A0A220IGB1,A0A220IGA3,A0A212CIW6	A0A212CQF6,A0A212CZ96,A0A220IGB8,A0A212DHR7,A0A212DI67,A0A220IGB1,A0A220IGA3,A0A212CIW6,A0A212CMR4,P61357,A0A212DDD7	0.0999268	0.731038	0.363636
GO:0044422	organelle part	C	28	133	180	1060	0.155556	0.125472	over	A0A212D9R7,A0A212C0K1,A0A212C2R1,A0A212CCZ3,A0A212CP34,A0A212D3D4,A0A212D2W0,A0A212DA24,A0A212C909,A0A212D3A3,A0A212D8X9,A0A212C1U6,A0A212CCS7,A0A212CD52,A0A212CD55,A0A212CDF2,A0A212CZC1,A0A212D925,A0A212C5J9,A0A212D1P4,A0A212CL93,A0A212CV82,A0A212DF65,A0A212DFL6,A0A212CBF2,A0A172ZQ52,A0A212D8Y9,A0A212D8C1	A0A212D9R7,Q15GJ0,A0A212C0K1,A0A212C2R1,A0A212C8H6,A0A212CF41,A0A212D354,A0A212DGI6,A0A212C3U9,A0A212CGM8,A0A212CKF9,A0A212CSB5,A0A212DIC4,A0A212DIN6,A0A212C2N7,A0A212CCZ3,A0A212CP34,A0A212CY13,A0A212D042,A0A212CZZ6,A0A212C0Z9,A0A212D3D4,A0A212CMR4,A0A212C5F0,A0A212D8Q8,A0A212CDX8,A0A212CU41,A0A212D4C7,P61357,A0A212DBC6,A0A212DBD4,A0A212C941,A0A212CZR4,A0A212D264,A0A212DDZ9,A0A212DIE8,A0A212CF98,…	0.113946	0.731038	0.210526
GO:0044446	intracellular organelle part	C	28	133	180	1060	0.155556	0.125472	over	A0A212D3D4,A0A212D2W0,A0A212C1U6,A0A212CCS7,A0A212CD52,A0A212CD55,A0A212CDF2,A0A212CZC1,A0A212D925,A0A212C5J9,A0A212D1P4,A0A212CL93,A0A212CV82,A0A212D9R7,A0A212CBF2,A0A212CCZ3,A0A212CP34,A0A212C0K1,A0A212C2R1,A0A212DA24,A0A212C909,A0A212D3A3,A0A212D8X9,A0A172ZQ52,A0A212D8Y9,A0A212D8C1,A0A212DF65,A0A212DFL6	A0A212C0Z9,A0A212D3D4,A0A212CDX8,A0A212CU41,A0A212D4C7,P61357,A0A212DBC6,A0A212DBD4,A0A212C941,A0A212CZR4,A0A212D264,A0A212DDZ9,A0A212DIE8,A0A212CF98,A0A212CK98,A0A212CP05,A0A212D0W4,A0A212D2W0,A0A212D477,A0A212D4K0,A0A212D4W6,A0A212D5P4,A0A212DIL1,A0A212CDR9,A0A212D5B8,A0A212DAR1,A0A212CGH4,A0A212D6B1,A0A212C5F0,A0A212CVP2,A0A212C1D7,A0A212C1U6,A0A212C9M8,A0A212CW37,A0A212CY32,A0A212D454,A0A212D…	0.113946	0.731038	0.210526
GO:0019222	regulation of metabolic process	P	5	16	180	1060	0.0277778	0.0150943	over	A0A212CA59,A0A212DIJ0,A0A212C8K3,A0A212CGM4,A0A212CGR6	A0A212CA59,A0A212DJ03,A0A212DIJ0,A0A212C3C2,A0A212C8K3,A0A212CGM4,A0A212CGR6,A0A212CZE3,A0A212D4H4,A0A212DCN6,A0A212CN14,A0A212CJD3,A0A212D8Q9,A0A212CR70,A0A212D776,A0A212CQN3	0.119022	0.731038	0.3125
GO:0060255	regulation of macromolecule metabolic process	P	5	16	180	1060	0.0277778	0.0150943	over	A0A212CA59,A0A212DIJ0,A0A212C8K3,A0A212CGM4,A0A212CGR6	A0A212CA59,A0A212DJ03,A0A212DIJ0,A0A212C3C2,A0A212C8K3,A0A212CGM4,A0A212CGR6,A0A212CZE3,A0A212D4H4,A0A212DCN6,A0A212CN14,A0A212CJD3,A0A212D8Q9,A0A212CR70,A0A212D776,A0A212CQN3	0.119022	0.731038	0.3125
GO:0046906	tetrapyrrole binding	F	4	12	180	1060	0.0222222	0.0113208	over	A0A212CZ96,A0A212DDG4,A0A220IGB1,A0A220IGA3	A0A212CAC7,A0A212CAP9,A0A212CV20,A0A212CZ96,A0A212D2D0,A0A212DDG4,A0A220IGB8,A0A212DHR7,A0A212DI67,A0A220IGB1,A0A220IGA3,G0Z3A2	0.130792	0.731038	0.333333
GO:0015631	tubulin binding	F	4	12	180	1060	0.0222222	0.0113208	over	A0A212CD55,A0A212CDF2,A0A212CZC1,A0A212C909	A0A212C9Z8,A0A212CD55,A0A212CDF2,A0A212CHG3,A0A212CMM8,A0A212CMU7,A0A212CZC1,A0A212D765,A0A212D7S6,A0A212DBH8,A0A212CAW0,A0A212C909	0.130792	0.731038	0.333333
GO:0020037	heme binding	F	4	12	180	1060	0.0222222	0.0113208	over	A0A212CZ96,A0A212DDG4,A0A220IGB1,A0A220IGA3	A0A212CAC7,A0A212CAP9,A0A212CV20,A0A212CZ96,A0A212D2D0,A0A212DDG4,A0A220IGB8,A0A212DHR7,A0A212DI67,A0A220IGB1,A0A220IGA3,G0Z3A2	0.130792	0.731038	0.333333
GO:0031323	regulation of cellular metabolic process	P	4	12	180	1060	0.0222222	0.0113208	over	A0A212DIJ0,A0A212C8K3,A0A212CGM4,A0A212CGR6	A0A212DJ03,A0A212DIJ0,A0A212C3C2,A0A212C8K3,A0A212CGM4,A0A212CGR6,A0A212CZE3,A0A212D4H4,A0A212DCN6,A0A212CN14,A0A212CR70,A0A212D776	0.130792	0.731038	0.333333
GO:0017111	nucleoside-triphosphatase activity	F	15	66	180	1060	0.0833333	0.0622642	over	A0A212CD21,A0A212D3A3,A0A212D8X9,A0A212CCS7,A0A212CD52,A0A212D925,A0A212CD55,A0A212CDF2,A0A212CZC1,A0A212C414,A0A212C4D8,A0A212C4E1,A0A212C4P6,A0A212C3W6,A0A212D552	A0A212CD21,A0A212CDU4,A0A212CKI9,A0A212C2A8,A0A212C6P2,A0A212C8Z8,A0A212C934,A0A212C982,A0A212CAC6,A0A212CAL2,A0A212CCS5,A0A212CCY8,A0A212CFZ8,A0A212CIG5,A0A212CMR4,A0A212CTQ3,A0A212CVB9,A0A212CVR7,A0A212CXE8,A0A212CZH3,A0A212D0A9,A0A212D132,A0A212D2B0,A0A212D310,A0A212D3A3,A0A212D4U4,A0A212D4V2,A0A212D5H4,A0A212D7P9,A0A212D8X9,A0A212D994,A0A212DD20,A0A212DFV1,A0A212DHH5,A0A212CCS7,A0A212CD52,A0A…	0.133631	0.731038	0.227273
GO:0030658	transport vesicle membrane	C	2	4	180	1060	0.0111111	0.00377358	over	A0A212C5J9,A0A212D1P4	A0A212CSB5,A0A212CST5,A0A212C5J9,A0A212D1P4	0.13601	0.731038	0.5
GO:0140110	transcription regulator activity	F	2	4	180	1060	0.0111111	0.00377358	over	A0A212C8K3,A0A212CGR6	A0A212CCB7,A0A212C3C2,A0A212C8K3,A0A212CGR6	0.13601	0.731038	0.5
GO:0005746	mitochondrial respiratory chain	C	2	4	180	1060	0.0111111	0.00377358	over	A0A212D8Y9,A0A212D8C1	A0A212CE59,A0A212D8Y9,A0A212D8C1,A0A212C614	0.13601	0.731038	0.5
GO:0030133	transport vesicle	C	2	4	180	1060	0.0111111	0.00377358	over	A0A212C5J9,A0A212D1P4	A0A212CSB5,A0A212CST5,A0A212C5J9,A0A212D1P4	0.13601	0.731038	0.5
GO:1903506	regulation of nucleic acid-templated transcription	P	3	8	180	1060	0.0166667	0.00754717	over	A0A212C8K3,A0A212CGM4,A0A212CGR6	A0A212C3C2,A0A212C8K3,A0A212CGM4,A0A212CGR6,A0A212CZE3,A0A212D4H4,A0A212DCN6,A0A212CN14	0.140064	0.731038	0.375
GO:0006355	regulation of transcription, DNA-templated	P	3	8	180	1060	0.0166667	0.00754717	over	A0A212C8K3,A0A212CGM4,A0A212CGR6	A0A212CN14,A0A212C3C2,A0A212C8K3,A0A212CGM4,A0A212CGR6,A0A212CZE3,A0A212D4H4,A0A212DCN6	0.140064	0.731038	0.375
GO:0019219	regulation of nucleobase-containing compound metabolic process	P	3	8	180	1060	0.0166667	0.00754717	over	A0A212C8K3,A0A212CGM4,A0A212CGR6	A0A212C3C2,A0A212C8K3,A0A212CGM4,A0A212CGR6,A0A212CZE3,A0A212D4H4,A0A212DCN6,A0A212CN14	0.140064	0.731038	0.375
GO:0051252	regulation of RNA metabolic process	P	3	8	180	1060	0.0166667	0.00754717	over	A0A212C8K3,A0A212CGM4,A0A212CGR6	A0A212C3C2,A0A212C8K3,A0A212CGM4,A0A212CGR6,A0A212CZE3,A0A212D4H4,A0A212DCN6,A0A212CN14	0.140064	0.731038	0.375
GO:0044455	mitochondrial membrane part	C	3	8	180	1060	0.0166667	0.00754717	over	A0A172ZQ52,A0A212D8Y9,A0A212D8C1	A0A212C614,A0A172ZQ52,A0A212CG63,A0A212DA16,A0A212DHQ6,A0A212CE59,A0A212D8Y9,A0A212D8C1	0.140064	0.731038	0.375
GO:2001141	regulation of RNA biosynthetic process	P	3	8	180	1060	0.0166667	0.00754717	over	A0A212C8K3,A0A212CGM4,A0A212CGR6	A0A212C3C2,A0A212C8K3,A0A212CGM4,A0A212CGR6,A0A212CZE3,A0A212D4H4,A0A212DCN6,A0A212CN14	0.140064	0.731038	0.375
GO:0031090	organelle membrane	C	10	41	180	1060	0.0555556	0.0386792	over	A0A212D9R7,A0A212C0K1,A0A212C2R1,A0A212CCZ3,A0A212CP34,A0A212C5J9,A0A212D1P4,A0A172ZQ52,A0A212D8Y9,A0A212D8C1	A0A212D9R7,Q15GJ0,A0A212C0K1,A0A212C2R1,A0A212C8H6,A0A212CF41,A0A212D354,A0A212DGI6,A0A212C2N7,A0A212CCZ3,A0A212CP34,A0A212CY13,A0A212D042,A0A212C3U9,A0A212CGM8,A0A212CKF9,A0A212CSB5,A0A212DIC4,A0A212DIN6,A0A212CZZ6,A0A212C051,A0A212DA96,A0A212C614,A0A212D4Z9,A0A212CST5,A0A212C5J9,A0A212D1P4,A0A212CA55,A0A212CKK1,P61357,A0A212DJ03,A0A172ZQ52,A0A212CG63,A0A212DA16,A0A212DHQ6,A0A212CE59,A0A212D8Y9,…	0.141511	0.731038	0.243902
GO:0016020	membrane	C	33	165	180	1060	0.183333	0.15566	over	A0A212CL93,A0A212D9R7,A0A212C0K1,A0A212C2R1,A0A212CCZ3,A0A212CP34,A0A212CV82,A0A212C5J9,A0A212D1P4,A0A212CF73,A0A172ZQ52,A0A212C032,A0A212C171,A0A212C414,A0A212C4D8,A0A212C4E1,A0A212C4P6,A0A212C8P0,A0A212CCE9,A0A212CE28,A0A212CNY4,A0A212CP07,A0A212CVF8,A0A212CZT5,A0A212D5Y7,A0A212D8Y9,A0A212D9C4,A0A212DDT9,A0A212DEB7,A0A212DHT3,A0A212D8C1,A0A212CD21,A0A212CYL1	A0A212C2A8,A0A212C465,A0A212C6V6,A0A212DGC2,A0A212C9D9,A0A212CL93,A0A212D225,A0A212D452,A0A212D4H7,A0A212D9R7,A0A212CZZ6,A0A212C051,A0A212DA96,Q15GJ0,A0A212C0K1,A0A212C2R1,A0A212C8H6,A0A212CF41,A0A212D354,A0A212DGI6,A0A212C2N7,A0A212CCZ3,A0A212CP34,A0A212CY13,A0A212D042,A0A212C3U9,A0A212CGM8,A0A212CKF9,A0A212CSB5,A0A212DIC4,A0A212DIN6,A0A212C614,A0A212D4Z9,A0A212CBC5,A0A212CV82,A0A212C5J9,A0A212D…	0.155947	0.731038	0.2
GO:0043234	protein complex	C	24	116	180	1060	0.133333	0.109434	over	A0A212CCX5,A0A212D3M2,A0A212CZ96,A0A220IGB1,A0A220IGA3,A0A212CVR6,A0A212DI04,A0A212C1U6,A0A212CCS7,A0A212CD52,A0A212CD55,A0A212CDF2,A0A212CZC1,A0A212D925,A0A212CD21,A0A212D9R7,A0A212CBF2,A0A212CYL1,A0A212C5J9,A0A212D1P4,A0A172ZQ52,A0A212D8Y9,A0A212D8C1,A0A212CF73	A0A212CJD3,A0A212D8Q9,A0A212C4F6,A0A212C4P3,A0A212CCX5,A0A212CJF4,A0A212D384,A0A212D3M2,A0A212D467,A0A212D8V0,A0A212DAA2,A0A212CZ96,A0A220IGB8,A0A212DHR7,A0A212DI67,A0A220IGB1,A0A220IGA3,A0A212C7N0,A0A212CEW6,A0A212CVR6,A0A212DAD9,A0A212CYP8,A0A212DDV8,A0A212DI04,A0A212CDT2,A0A212D9Q0,A0A212CDX3,A0A212C1D7,A0A212C1U6,A0A212C9M8,A0A212CW37,A0A212CY32,A0A212D454,A0A212D767,A0A212D6B1,A0A212CEX5,A0A…	0.159338	0.731038	0.206897
GO:0016462	pyrophosphatase activity	F	15	68	180	1060	0.0833333	0.0641509	over	A0A212CD21,A0A212D3A3,A0A212D8X9,A0A212CCS7,A0A212CD52,A0A212D925,A0A212CD55,A0A212CDF2,A0A212CZC1,A0A212C414,A0A212C4D8,A0A212C4E1,A0A212C4P6,A0A212C3W6,A0A212D552	A0A212CD21,A0A212CDU4,A0A212CKI9,A0A212C2A8,A0A212C6P2,A0A212C8Z8,A0A212C934,A0A212C982,A0A212CAC6,A0A212CAL2,A0A212CCS5,A0A212CCY8,A0A212CFZ8,A0A212CIG5,A0A212CMR4,A0A212CTQ3,A0A212CVB9,A0A212CVR7,A0A212CXE8,A0A212CZH3,A0A212D0A9,A0A212D132,A0A212D2B0,A0A212D310,A0A212D3A3,A0A212D4U4,A0A212D4V2,A0A212D5H4,A0A212D7P9,A0A212D8X9,A0A212D994,A0A212DD20,A0A212DFV1,A0A212DHH5,A0A212CCS7,A0A212CD52,A0A…	0.16153	0.731038	0.220588
GO:0016817	hydrolase activity, acting on acid anhydrides	F	15	68	180	1060	0.0833333	0.0641509	over	A0A212CD21,A0A212D3A3,A0A212D8X9,A0A212CCS7,A0A212CD52,A0A212D925,A0A212CD55,A0A212CDF2,A0A212CZC1,A0A212C414,A0A212C4D8,A0A212C4E1,A0A212C4P6,A0A212C3W6,A0A212D552	A0A212CD21,A0A212CDU4,A0A212CKI9,A0A212C2A8,A0A212C6P2,A0A212C8Z8,A0A212C934,A0A212C982,A0A212CAC6,A0A212CAL2,A0A212CCS5,A0A212CCY8,A0A212CFZ8,A0A212CIG5,A0A212CMR4,A0A212CTQ3,A0A212CVB9,A0A212CVR7,A0A212CXE8,A0A212CZH3,A0A212D0A9,A0A212D132,A0A212D2B0,A0A212D310,A0A212D3A3,A0A212D4U4,A0A212D4V2,A0A212D5H4,A0A212D7P9,A0A212D8X9,A0A212D994,A0A212DD20,A0A212DFV1,A0A212DHH5,A0A212CCS7,A0A212CD52,A0A…	0.16153	0.731038	0.220588
GO:0016818	hydrolase activity, acting on acid anhydrides, in phosphorus-containing anhydrides	F	15	68	180	1060	0.0833333	0.0641509	over	A0A212CD21,A0A212D3A3,A0A212D8X9,A0A212CCS7,A0A212CD52,A0A212D925,A0A212CD55,A0A212CDF2,A0A212CZC1,A0A212C414,A0A212C4D8,A0A212C4E1,A0A212C4P6,A0A212C3W6,A0A212D552	A0A212CD21,A0A212CDU4,A0A212CKI9,A0A212C2A8,A0A212C6P2,A0A212C8Z8,A0A212C934,A0A212C982,A0A212CAC6,A0A212CAL2,A0A212CCS5,A0A212CCY8,A0A212CFZ8,A0A212CIG5,A0A212CMR4,A0A212CTQ3,A0A212CVB9,A0A212CVR7,A0A212CXE8,A0A212CZH3,A0A212D0A9,A0A212D132,A0A212D2B0,A0A212D310,A0A212D3A3,A0A212D4U4,A0A212D4V2,A0A212D5H4,A0A212D7P9,A0A212D8X9,A0A212D994,A0A212DD20,A0A212DFV1,A0A212DHH5,A0A212CCS7,A0A212CD52,A0A…	0.16153	0.731038	0.220588
GO:0048519	negative regulation of biological process	P	4	13	180	1060	0.0222222	0.0122642	over	A0A212CGG5,A0A212CA59,A0A212DIJ0,A0A212CXU5	A0A212CGG5,A0A212CA59,A0A212DIJ0,A0A212CEX5,A0A212CJQ4,A0A212CMV3,A0A212CXU5,A0A212CDC3,A0A212CM16,A0A212DDQ1,A0A212CR70,A0A212CV09,A0A212DB97	0.165035	0.731038	0.307692
GO:0042562	hormone binding	F	1	1	180	1060	0.00555556	0.000943396	over	A0A212C6Y8	A0A212C6Y8	0.169811	0.731038	1
GO:0000956	nuclear-transcribed mRNA catabolic process	P	1	1	180	1060	0.00555556	0.000943396	over	A0A212CA59	A0A212CA59	0.169811	0.731038	1
GO:0071439	clathrin complex	C	1	1	180	1060	0.00555556	0.000943396	over	A0A212D9R7	A0A212D9R7	0.169811	0.731038	1
GO:0030449	regulation of complement activation	P	1	1	180	1060	0.00555556	0.000943396	over	A0A212DIJ0	A0A212DIJ0	0.169811	0.731038	1
GO:0035383	thioester metabolic process	P	1	1	180	1060	0.00555556	0.000943396	over	A0A212D7P1	A0A212D7P1	0.169811	0.731038	1
GO:0034312	diol biosynthetic process	P	1	1	180	1060	0.00555556	0.000943396	over	A0A212CXI6	A0A212CXI6	0.169811	0.731038	1
GO:0002673	regulation of acute inflammatory response	P	1	1	180	1060	0.00555556	0.000943396	over	A0A212DIJ0	A0A212DIJ0	0.169811	0.731038	1
GO:0030162	regulation of proteolysis	P	1	1	180	1060	0.00555556	0.000943396	over	A0A212DIJ0	A0A212DIJ0	0.169811	0.731038	1
GO:0034101	erythrocyte homeostasis	P	1	1	180	1060	0.00555556	0.000943396	over	A0A212CYB8	A0A212CYB8	0.169811	0.731038	1
GO:1903317	regulation of protein maturation	P	1	1	180	1060	0.00555556	0.000943396	over	A0A212DIJ0	A0A212DIJ0	0.169811	0.731038	1
GO:0009225	nucleotide-sugar metabolic process	P	1	1	180	1060	0.00555556	0.000943396	over	A0A212CX07	A0A212CX07	0.169811	0.731038	1
GO:0016485	protein processing	P	1	1	180	1060	0.00555556	0.000943396	over	A0A212DIJ0	A0A212DIJ0	0.169811	0.731038	1
GO:0019898	extrinsic component of membrane	C	1	1	180	1060	0.00555556	0.000943396	over	A0A212CF73	A0A212CF73	0.169811	0.731038	1
GO:0006402	mRNA catabolic process	P	1	1	180	1060	0.00555556	0.000943396	over	A0A212CA59	A0A212CA59	0.169811	0.731038	1
GO:1990351	transporter complex	C	1	1	180	1060	0.00555556	0.000943396	over	A0A212D8Y9	A0A212D8Y9	0.169811	0.731038	1
GO:0003983	UTP:glucose-1-phosphate uridylyltransferase activity	F	1	1	180	1060	0.00555556	0.000943396	over	A0A212CX07	A0A212CX07	0.169811	0.731038	1
GO:0002920	regulation of humoral immune response	P	1	1	180	1060	0.00555556	0.000943396	over	A0A212DIJ0	A0A212DIJ0	0.169811	0.731038	1
GO:0001971	negative regulation of activation of membrane attack complex	P	1	1	180	1060	0.00555556	0.000943396	over	A0A212DIJ0	A0A212DIJ0	0.169811	0.731038	1
GO:1905360	GTPase complex	C	1	1	180	1060	0.00555556	0.000943396	over	A0A212CF73	A0A212CF73	0.169811	0.731038	1
GO:0006084	acetyl-CoA metabolic process	P	1	1	180	1060	0.00555556	0.000943396	over	A0A212D7P1	A0A212D7P1	0.169811	0.731038	1
GO:0005750	mitochondrial respiratory chain complex III	C	1	1	180	1060	0.00555556	0.000943396	over	A0A212D8Y9	A0A212D8Y9	0.169811	0.731038	1
GO:0001969	regulation of activation of membrane attack complex	P	1	1	180	1060	0.00555556	0.000943396	over	A0A212DIJ0	A0A212DIJ0	0.169811	0.731038	1
GO:0044599	AP-5 adaptor complex	C	1	1	180	1060	0.00555556	0.000943396	over	A0A212CYL1	A0A212CYL1	0.169811	0.731038	1
GO:0048268	clathrin coat assembly	P	1	1	180	1060	0.00555556	0.000943396	over	A0A212D9R7	A0A212D9R7	0.169811	0.731038	1
GO:0000075	cell cycle checkpoint	P	1	1	180	1060	0.00555556	0.000943396	over	A0A212CGG5	A0A212CGG5	0.169811	0.731038	1
GO:0046146	tetrahydrobiopterin metabolic process	P	1	1	180	1060	0.00555556	0.000943396	over	A0A212CXI6	A0A212CXI6	0.169811	0.731038	1
GO:0002520	immune system development	P	1	1	180	1060	0.00555556	0.000943396	over	A0A212CYB8	A0A212CYB8	0.169811	0.731038	1
GO:0031234	extrinsic component of cytoplasmic side of plasma membrane	C	1	1	180	1060	0.00555556	0.000943396	over	A0A212CF73	A0A212CF73	0.169811	0.731038	1
GO:0070569	uridylyltransferase activity	F	1	1	180	1060	0.00555556	0.000943396	over	A0A212CX07	A0A212CX07	0.169811	0.731038	1
GO:0044272	sulfur compound biosynthetic process	P	1	1	180	1060	0.00555556	0.000943396	over	A0A212D7P1	A0A212D7P1	0.169811	0.731038	1
GO:0042559	pteridine-containing compound biosynthetic process	P	1	1	180	1060	0.00555556	0.000943396	over	A0A212CXI6	A0A212CXI6	0.169811	0.731038	1
GO:0034311	diol metabolic process	P	1	1	180	1060	0.00555556	0.000943396	over	A0A212CXI6	A0A212CXI6	0.169811	0.731038	1
GO:0045861	negative regulation of proteolysis	P	1	1	180	1060	0.00555556	0.000943396	over	A0A212DIJ0	A0A212DIJ0	0.169811	0.731038	1
GO:0005751	mitochondrial respiratory chain complex IV	C	1	1	180	1060	0.00555556	0.000943396	over	A0A212D8C1	A0A212D8C1	0.169811	0.731038	1
GO:0016779	nucleotidyltransferase activity	F	1	1	180	1060	0.00555556	0.000943396	over	A0A212CX07	A0A212CX07	0.169811	0.731038	1
GO:0001905	activation of membrane attack complex	P	1	1	180	1060	0.00555556	0.000943396	over	A0A212DIJ0	A0A212DIJ0	0.169811	0.731038	1
GO:0001678	cellular glucose homeostasis	P	1	1	180	1060	0.00555556	0.000943396	over	A0A212CP82	A0A212CP82	0.169811	0.731038	1
GO:1903318	negative regulation of protein maturation	P	1	1	180	1060	0.00555556	0.000943396	over	A0A212DIJ0	A0A212DIJ0	0.169811	0.731038	1
GO:0008299	isoprenoid biosynthetic process	P	1	1	180	1060	0.00555556	0.000943396	over	A0A212CIW6	A0A212CIW6	0.169811	0.731038	1
GO:0004396	hexokinase activity	F	1	1	180	1060	0.00555556	0.000943396	over	A0A212CP82	A0A212CP82	0.169811	0.731038	1
GO:0051748	UTP-monosaccharide-1-phosphate uridylyltransferase activity	F	1	1	180	1060	0.00555556	0.000943396	over	A0A212CX07	A0A212CX07	0.169811	0.731038	1
GO:0006729	tetrahydrobiopterin biosynthetic process	P	1	1	180	1060	0.00555556	0.000943396	over	A0A212CXI6	A0A212CXI6	0.169811	0.731038	1
GO:0031570	DNA integrity checkpoint	P	1	1	180	1060	0.00555556	0.000943396	over	A0A212CGG5	A0A212CGG5	0.169811	0.731038	1
GO:0005536	glucose binding	F	1	1	180	1060	0.00555556	0.000943396	over	A0A212CP82	A0A212CP82	0.169811	0.731038	1
GO:0005758	mitochondrial intermembrane space	C	1	1	180	1060	0.00555556	0.000943396	over	A0A212D3D4	A0A212D3D4	0.169811	0.731038	1
GO:0030836	positive regulation of actin filament depolymerization	P	1	1	180	1060	0.00555556	0.000943396	over	A0A212CAE3	A0A212CAE3	0.169811	0.731038	1
GO:0002262	myeloid cell homeostasis	P	1	1	180	1060	0.00555556	0.000943396	over	A0A212CYB8	A0A212CYB8	0.169811	0.731038	1
GO:0002697	regulation of immune effector process	P	1	1	180	1060	0.00555556	0.000943396	over	A0A212DIJ0	A0A212DIJ0	0.169811	0.731038	1
GO:0002921	negative regulation of humoral immune response	P	1	1	180	1060	0.00555556	0.000943396	over	A0A212DIJ0	A0A212DIJ0	0.169811	0.731038	1
GO:0030218	erythrocyte differentiation	P	1	1	180	1060	0.00555556	0.000943396	over	A0A212CYB8	A0A212CYB8	0.169811	0.731038	1
GO:0010955	negative regulation of protein processing	P	1	1	180	1060	0.00555556	0.000943396	over	A0A212DIJ0	A0A212DIJ0	0.169811	0.731038	1
GO:0045275	respiratory chain complex III	C	1	1	180	1060	0.00555556	0.000943396	over	A0A212D8Y9	A0A212D8Y9	0.169811	0.731038	1
GO:0019897	extrinsic component of plasma membrane	C	1	1	180	1060	0.00555556	0.000943396	over	A0A212CF73	A0A212CF73	0.169811	0.731038	1
GO:0045277	respiratory chain complex IV	C	1	1	180	1060	0.00555556	0.000943396	over	A0A212D8C1	A0A212D8C1	0.169811	0.731038	1
GO:0006401	RNA catabolic process	P	1	1	180	1060	0.00555556	0.000943396	over	A0A212CA59	A0A212CA59	0.169811	0.731038	1
GO:0006776	vitamin A metabolic process	P	1	1	180	1060	0.00555556	0.000943396	over	A0A212CIW6	A0A212CIW6	0.169811	0.731038	1
GO:0035384	thioester biosynthetic process	P	1	1	180	1060	0.00555556	0.000943396	over	A0A212D7P1	A0A212D7P1	0.169811	0.731038	1
GO:0000159	protein phosphatase type 2A complex	C	1	1	180	1060	0.00555556	0.000943396	over	A0A212CMX1	A0A212CMX1	0.169811	0.731038	1
GO:0002698	negative regulation of immune effector process	P	1	1	180	1060	0.00555556	0.000943396	over	A0A212DIJ0	A0A212DIJ0	0.169811	0.731038	1
GO:0050777	negative regulation of immune response	P	1	1	180	1060	0.00555556	0.000943396	over	A0A212DIJ0	A0A212DIJ0	0.169811	0.731038	1
GO:0008430	selenium binding	F	1	1	180	1060	0.00555556	0.000943396	over	A0A212CGS9	A0A212CGS9	0.169811	0.731038	1
GO:0016102	diterpenoid biosynthetic process	P	1	1	180	1060	0.00555556	0.000943396	over	A0A212CIW6	A0A212CIW6	0.169811	0.731038	1
GO:0032051	clathrin light chain binding	F	1	1	180	1060	0.00555556	0.000943396	over	A0A212D9R7	A0A212D9R7	0.169811	0.731038	1
GO:0031970	organelle envelope lumen	C	1	1	180	1060	0.00555556	0.000943396	over	A0A212D3D4	A0A212D3D4	0.169811	0.731038	1
GO:0006637	acyl-CoA metabolic process	P	1	1	180	1060	0.00555556	0.000943396	over	A0A212D7P1	A0A212D7P1	0.169811	0.731038	1
GO:0033500	carbohydrate homeostasis	P	1	1	180	1060	0.00555556	0.000943396	over	A0A212CP82	A0A212CP82	0.169811	0.731038	1
GO:0042572	retinol metabolic process	P	1	1	180	1060	0.00555556	0.000943396	over	A0A212C6Y8	A0A212C6Y8	0.169811	0.731038	1
GO:0045786	negative regulation of cell cycle	P	1	1	180	1060	0.00555556	0.000943396	over	A0A212CGG5	A0A212CGG5	0.169811	0.731038	1
GO:0070327	thyroid hormone transport	P	1	1	180	1060	0.00555556	0.000943396	over	A0A212C6Y8	A0A212C6Y8	0.169811	0.731038	1
GO:0003878	ATP citrate synthase activity	F	1	1	180	1060	0.00555556	0.000943396	over	A0A212D7P1	A0A212D7P1	0.169811	0.731038	1
GO:0006085	acetyl-CoA biosynthetic process	P	1	1	180	1060	0.00555556	0.000943396	over	A0A212D7P1	A0A212D7P1	0.169811	0.731038	1
GO:0002138	retinoic acid biosynthetic process	P	1	1	180	1060	0.00555556	0.000943396	over	A0A212CIW6	A0A212CIW6	0.169811	0.731038	1
GO:1902495	transmembrane transporter complex	C	1	1	180	1060	0.00555556	0.000943396	over	A0A212D8Y9	A0A212D8Y9	0.169811	0.731038	1
GO:0016114	terpenoid biosynthetic process	P	1	1	180	1060	0.00555556	0.000943396	over	A0A212CIW6	A0A212CIW6	0.169811	0.731038	1
GO:2000258	negative regulation of protein activation cascade	P	1	1	180	1060	0.00555556	0.000943396	over	A0A212DIJ0	A0A212DIJ0	0.169811	0.731038	1
GO:0045916	negative regulation of complement activation	P	1	1	180	1060	0.00555556	0.000943396	over	A0A212DIJ0	A0A212DIJ0	0.169811	0.731038	1
GO:0071616	acyl-CoA biosynthetic process	P	1	1	180	1060	0.00555556	0.000943396	over	A0A212D7P1	A0A212D7P1	0.169811	0.731038	1
GO:0048872	homeostasis of number of cells	P	1	1	180	1060	0.00555556	0.000943396	over	A0A212CYB8	A0A212CYB8	0.169811	0.731038	1
GO:0005834	heterotrimeric G-protein complex	C	1	1	180	1060	0.00555556	0.000943396	over	A0A212CF73	A0A212CF73	0.169811	0.731038	1
GO:0070613	regulation of protein processing	P	1	1	180	1060	0.00555556	0.000943396	over	A0A212DIJ0	A0A212DIJ0	0.169811	0.731038	1
GO:0006011	UDP-glucose metabolic process	P	1	1	180	1060	0.00555556	0.000943396	over	A0A212CX07	A0A212CX07	0.169811	0.731038	1
GO:0009914	hormone transport	P	1	1	180	1060	0.00555556	0.000943396	over	A0A212C6Y8	A0A212C6Y8	0.169811	0.731038	1
GO:0048534	hematopoietic or lymphoid organ development	P	1	1	180	1060	0.00555556	0.000943396	over	A0A212CYB8	A0A212CYB8	0.169811	0.731038	1
GO:0002683	negative regulation of immune system process	P	1	1	180	1060	0.00555556	0.000943396	over	A0A212DIJ0	A0A212DIJ0	0.169811	0.731038	1
GO:0051604	protein maturation	P	1	1	180	1060	0.00555556	0.000943396	over	A0A212DIJ0	A0A212DIJ0	0.169811	0.731038	1
GO:0004757	sepiapterin reductase activity	F	1	1	180	1060	0.00555556	0.000943396	over	A0A212CXI6	A0A212CXI6	0.169811	0.731038	1
GO:0070324	thyroid hormone binding	F	1	1	180	1060	0.00555556	0.000943396	over	A0A212C6Y8	A0A212C6Y8	0.169811	0.731038	1
GO:0031647	regulation of protein stability	P	1	1	180	1060	0.00555556	0.000943396	over	A0A212CYB8	A0A212CYB8	0.169811	0.731038	1
GO:0005452	inorganic anion exchanger activity	F	1	1	180	1060	0.00555556	0.000943396	over	A0A212D9C4	A0A212D9C4	0.169811	0.731038	1
GO:0042593	glucose homeostasis	P	1	1	180	1060	0.00555556	0.000943396	over	A0A212CP82	A0A212CP82	0.169811	0.731038	1
GO:0030099	myeloid cell differentiation	P	1	1	180	1060	0.00555556	0.000943396	over	A0A212CYB8	A0A212CYB8	0.169811	0.731038	1
GO:0050821	protein stabilization	P	1	1	180	1060	0.00555556	0.000943396	over	A0A212CYB8	A0A212CYB8	0.169811	0.731038	1
GO:0030097	hemopoiesis	P	1	1	180	1060	0.00555556	0.000943396	over	A0A212CYB8	A0A212CYB8	0.169811	0.731038	1
GO:0003730	mRNA 3'-UTR binding	F	1	1	180	1060	0.00555556	0.000943396	over	A0A212CFX7	A0A212CFX7	0.169811	0.731038	1
GO:0000077	DNA damage checkpoint	P	1	1	180	1060	0.00555556	0.000943396	over	A0A212CGG5	A0A212CGG5	0.169811	0.731038	1
GO:0009898	cytoplasmic side of plasma membrane	C	1	1	180	1060	0.00555556	0.000943396	over	A0A212CF73	A0A212CF73	0.169811	0.731038	1
GO:0003729	mRNA binding	F	1	1	180	1060	0.00555556	0.000943396	over	A0A212CFX7	A0A212CFX7	0.169811	0.731038	1
GO:0005868	cytoplasmic dynein complex	C	1	1	180	1060	0.00555556	0.000943396	over	A0A212CBF2	A0A212CBF2	0.169811	0.731038	1
GO:1901881	positive regulation of protein depolymerization	P	1	1	180	1060	0.00555556	0.000943396	over	A0A212CAE3	A0A212CAE3	0.169811	0.731038	1
GO:0042623	ATPase activity, coupled	F	5	18	180	1060	0.0277778	0.0169811	over	A0A212CD21,A0A212C414,A0A212C4D8,A0A212C4E1,A0A212C4P6	A0A212CD21,A0A212CDU4,A0A212CKI9,A0A212C3I7,A0A212C6F7,A0A212CAK0,A0A212D2Q6,A0A212DFN1,A0A212C414,A0A212C4D8,A0A212C4E1,A0A212C4P6,A0A212D4Z9,A0A212CV04,A0A212CG34,A0A212D7N4,A0A212DCQ0,A0A212DHE5	0.176404	0.755643	0.277778
GO:0044421	extracellular region part	C	10	43	180	1060	0.0555556	0.040566	over	A0A212CDE1,A0A212CIC4,A0A212CNC6,A0A212CRW4,A0A212CSV2,A0A212D8U5,A0A212C9V7,A0A212D070,A0A212BZP0,A0A212CTW7	A0A212D8V0,A0A212DAA2,A0A212C9V5,A0A212CD20,A0A212CDE1,A0A212CI11,A0A212CIC4,A0A212CIP3,A0A212CNC6,A0A212CQN3,A0A212CRW4,A0A212CSM8,A0A212CSU9,A0A212CSV2,A0A212CSV5,A0A212CSZ1,A0A212CYZ6,A0A212D1V5,A0A212D257,A0A212D2K0,A0A212D458,A0A212D5P0,A0A212D8R5,A0A212D8U5,A0A212DB97,A0A212DCV8,B6D985,X2GM95,A0A212C9V7,A0A212CMJ8,A0A212CNF4,A0A212D070,A0A212DII7,A0A212BZP0,A0A212CMQ7,A0A212CRF8,A0A212CTW7,…	0.178741	0.761861	0.232558
GO:0003777	microtubule motor activity	F	3	9	180	1060	0.0166667	0.00849057	over	A0A212CD55,A0A212CDF2,A0A212CZC1	A0A212C9Z8,A0A212CD55,A0A212CDF2,A0A212CSF5,A0A212CSU3,A0A212CZC1,A0A212D765,A0A212D7S6,A0A212DBH8	0.184961	0.780645	0.333333
GO:0005539	glycosaminoglycan binding	F	3	9	180	1060	0.0166667	0.00849057	over	A0A212CSA3,A0A212D0Y3,A0A212D229	A0A212CS45,A0A212CSA3,A0A212D027,A0A212D0Y3,A0A212D229,A0A212DHC1,A0A212CQN3,A0A212CYZ6,A0A212DE23	0.184961	0.780645	0.333333
GO:0016676	oxidoreductase activity, acting on a heme group of donors, oxygen as acceptor	F	2	5	180	1060	0.0111111	0.00471698	over	A0A212CE28,A0A212D8C1	Q15GJ0,A0A212C614,A0A212CE28,A0A212CTQ3,A0A212D8C1	0.202038	0.794431	0.4
GO:0019205	nucleobase-containing compound kinase activity	F	2	5	180	1060	0.0111111	0.00471698	over	A0A212D3D4,A0A212CXR2	A0A212C5F0,A0A212D3D4,A0A212CG71,A0A212D6Z1,A0A212CXR2	0.202038	0.794431	0.4
GO:0019867	outer membrane	C	2	5	180	1060	0.0111111	0.00471698	over	A0A212CCZ3,A0A212CP34	A0A212C2N7,A0A212CCZ3,A0A212CP34,A0A212CY13,A0A212D042	0.202038	0.794431	0.4
GO:0015002	heme-copper terminal oxidase activity	F	2	5	180	1060	0.0111111	0.00471698	over	A0A212CE28,A0A212D8C1	Q15GJ0,A0A212C614,A0A212CE28,A0A212CTQ3,A0A212D8C1	0.202038	0.794431	0.4
GO:0045095	keratin filament	C	2	5	180	1060	0.0111111	0.00471698	over	A0A212DF65,A0A212DFL6	A0A212DF16,A0A212DF65,A0A212DF80,A0A212DFB6,A0A212DFL6	0.202038	0.794431	0.4
GO:0005741	mitochondrial outer membrane	C	2	5	180	1060	0.0111111	0.00471698	over	A0A212CCZ3,A0A212CP34	A0A212C2N7,A0A212CCZ3,A0A212CP34,A0A212CY13,A0A212D042	0.202038	0.794431	0.4
GO:0006066	alcohol metabolic process	P	2	5	180	1060	0.0111111	0.00471698	over	A0A212CXI6,A0A212C6Y8	A0A212CES3,A0A212D200,A0A212CLH4,A0A212CXI6,A0A212C6Y8	0.202038	0.794431	0.4
GO:0033554	cellular response to stress	P	2	5	180	1060	0.0111111	0.00471698	over	A0A212CGG5,A0A212DGJ0	A0A212CGG5,A0A212CT84,A0A212DGJ0,A0A212D331,A0A212CWU8	0.202038	0.794431	0.4
GO:1901615	organic hydroxy compound metabolic process	P	2	5	180	1060	0.0111111	0.00471698	over	A0A212CXI6,A0A212C6Y8	A0A212CES3,A0A212D200,A0A212CLH4,A0A212CXI6,A0A212C6Y8	0.202038	0.794431	0.4
GO:0019843	rRNA binding	F	2	5	180	1060	0.0111111	0.00471698	over	A0A212CH34,A0A212CL29	A0A212CH34,A0A212CL29,A0A212CLG8,A0A212CMB6,A0A212DDZ9	0.202038	0.794431	0.4
GO:0006974	cellular response to DNA damage stimulus	P	2	5	180	1060	0.0111111	0.00471698	over	A0A212CGG5,A0A212DGJ0	A0A212CGG5,A0A212CT84,A0A212DGJ0,A0A212D331,A0A212CWU8	0.202038	0.794431	0.4
GO:0016675	oxidoreductase activity, acting on a heme group of donors	F	2	5	180	1060	0.0111111	0.00471698	over	A0A212CE28,A0A212D8C1	Q15GJ0,A0A212C614,A0A212CE28,A0A212CTQ3,A0A212D8C1	0.202038	0.794431	0.4
GO:0031968	organelle outer membrane	C	2	5	180	1060	0.0111111	0.00471698	over	A0A212CCZ3,A0A212CP34	A0A212C2N7,A0A212CCZ3,A0A212CP34,A0A212CY13,A0A212D042	0.202038	0.794431	0.4
GO:0004129	cytochrome-c oxidase activity	F	2	5	180	1060	0.0111111	0.00471698	over	A0A212CE28,A0A212D8C1	Q15GJ0,A0A212C614,A0A212CE28,A0A212CTQ3,A0A212D8C1	0.202038	0.794431	0.4
GO:0016746	transferase activity, transferring acyl groups	F	4	14	180	1060	0.0222222	0.0132075	over	A0A212D7P1,A0A212C756,A0A212CAB6,A0A212DHT3	A0A212CBQ8,A0A212D4S2,A0A212D7P1,A0A212CUS9,A0A212DAL6,A0A212C3C2,A0A212C756,A0A212C811,A0A212CAB6,A0A212CX59,A0A212DHG5,A0A212DHT3,A0A212DEC2,A0A212C2C9	0.202068	0.794431	0.285714
GO:0034613	cellular protein localization	P	6	24	180	1060	0.0333333	0.0226415	over	A0A212C032,A0A212C5J9,A0A212CAJ2,A0A212CCZ3,A0A212D1P4,A0A212D9R7	A0A212CKS4,A0A212CR70,A0A212C032,A0A212C4I9,A0A212C5J9,A0A212CA55,A0A212CAJ2,A0A212CCZ3,A0A212CGM8,A0A212CHZ1,A0A212CJQ0,A0A212CKK1,A0A212CMT9,A0A212CQ03,A0A212CSB5,A0A212CST5,A0A212D1P4,A0A212D3E2,A0A212D6W5,A0A212D9H6,A0A212D9R7,A0A212DB59,A0A212DGM9,A0A212DIN6	0.209853	0.810239	0.25
GO:0070727	cellular macromolecule localization	P	6	24	180	1060	0.0333333	0.0226415	over	A0A212C032,A0A212C5J9,A0A212CAJ2,A0A212CCZ3,A0A212D1P4,A0A212D9R7	A0A212CKS4,A0A212CR70,A0A212C032,A0A212C4I9,A0A212C5J9,A0A212CA55,A0A212CAJ2,A0A212CCZ3,A0A212CGM8,A0A212CHZ1,A0A212CJQ0,A0A212CKK1,A0A212CMT9,A0A212CQ03,A0A212CSB5,A0A212CST5,A0A212D1P4,A0A212D3E2,A0A212D6W5,A0A212D9H6,A0A212D9R7,A0A212DB59,A0A212DGM9,A0A212DIN6	0.209853	0.810239	0.25
GO:0006886	intracellular protein transport	P	6	24	180	1060	0.0333333	0.0226415	over	A0A212C032,A0A212C5J9,A0A212CAJ2,A0A212CCZ3,A0A212D1P4,A0A212D9R7	A0A212CKS4,A0A212CR70,A0A212C032,A0A212C4I9,A0A212C5J9,A0A212CA55,A0A212CAJ2,A0A212CCZ3,A0A212CGM8,A0A212CHZ1,A0A212CJQ0,A0A212CKK1,A0A212CMT9,A0A212CQ03,A0A212CSB5,A0A212CST5,A0A212D1P4,A0A212D3E2,A0A212D6W5,A0A212D9H6,A0A212D9R7,A0A212DB59,A0A212DGM9,A0A212DIN6	0.209853	0.810239	0.25
GO:0007017	microtubule-based process	P	6	24	180	1060	0.0333333	0.0226415	over	A0A212CBF2,A0A212CD55,A0A212CDF2,A0A212CZC1,A0A212D3A3,A0A212D8X9	A0A212C9Z8,A0A212CBF2,A0A212CD55,A0A212CDF2,A0A212CSF5,A0A212CSU3,A0A212CZC1,A0A212D765,A0A212D7S6,A0A212DBH8,A0A212C6B7,A0A212CAW0,A0A212C6P2,A0A212CCS5,A0A212CTQ3,A0A212D132,A0A212D310,A0A212D3A3,A0A212D4U4,A0A212D5H4,A0A212D6Q4,A0A212D8X9,A0A212DD20,A0A212DER9	0.209853	0.810239	0.25
GO:0005524	ATP binding	F	16	77	180	1060	0.0888889	0.0726415	over	A0A212C1U6,A0A212C3W6,A0A212C414,A0A212C4D8,A0A212C4E1,A0A212C4P6,A0A212C7H7,A0A212CCS7,A0A212CD55,A0A212CDF2,A0A212CP82,A0A212CXR2,A0A212CZC1,A0A212D3D4,A0A212D552,A0A212DF15	A0A212BZH7,A0A212C0W0,A0A212C1D7,A0A212C1P4,A0A212C1U6,A0A212C394,A0A212C3F8,A0A212C3W6,A0A212C414,A0A212C4D8,A0A212C4E1,A0A212C4P6,A0A212C5F0,A0A212C5F6,A0A212C6F7,A0A212C7H7,A0A212C7V5,A0A212C806,A0A212C899,A0A212C8H8,A0A212C9X2,A0A212C9Z8,A0A212CBB4,A0A212CCS7,A0A212CD55,A0A212CDF2,A0A212CFZ0,A0A212CG34,A0A212CG71,A0A212DBY9,A0A212CIE0,A0A212CKV3,A0A212CLX0,A0A212CMD6,A0A212CP82,A0A212CRS4,A0A…	0.218682	0.833119	0.207792
GO:0032559	adenyl ribonucleotide binding	F	16	77	180	1060	0.0888889	0.0726415	over	A0A212C1U6,A0A212C3W6,A0A212C414,A0A212C4D8,A0A212C4E1,A0A212C4P6,A0A212C7H7,A0A212CCS7,A0A212CD55,A0A212CDF2,A0A212CP82,A0A212CXR2,A0A212CZC1,A0A212D3D4,A0A212D552,A0A212DF15	A0A212BZH7,A0A212C0W0,A0A212C1D7,A0A212C1P4,A0A212C1U6,A0A212C394,A0A212C3F8,A0A212C3W6,A0A212C414,A0A212C4D8,A0A212C4E1,A0A212C4P6,A0A212C5F0,A0A212C5F6,A0A212C6F7,A0A212C7H7,A0A212C7V5,A0A212C806,A0A212C899,A0A212C8H8,A0A212C9X2,A0A212C9Z8,A0A212CBB4,A0A212CCS7,A0A212CD55,A0A212CDF2,A0A212CFZ0,A0A212CG34,A0A212CG71,A0A212DBY9,A0A212CIE0,A0A212CKV3,A0A212CLX0,A0A212CMD6,A0A212CP82,A0A212CRS4,A0A…	0.218682	0.833119	0.207792
GO:0030554	adenyl nucleotide binding	F	16	77	180	1060	0.0888889	0.0726415	over	A0A212C1U6,A0A212C3W6,A0A212C414,A0A212C4D8,A0A212C4E1,A0A212C4P6,A0A212C7H7,A0A212CCS7,A0A212CD55,A0A212CDF2,A0A212CP82,A0A212CXR2,A0A212CZC1,A0A212D3D4,A0A212D552,A0A212DF15	A0A212BZH7,A0A212C0W0,A0A212C1D7,A0A212C1P4,A0A212C1U6,A0A212C394,A0A212C3F8,A0A212C3W6,A0A212C414,A0A212C4D8,A0A212C4E1,A0A212C4P6,A0A212C5F0,A0A212C5F6,A0A212C6F7,A0A212C7H7,A0A212C7V5,A0A212C806,A0A212C899,A0A212C8H8,A0A212C9X2,A0A212C9Z8,A0A212CBB4,A0A212CCS7,A0A212CD55,A0A212CDF2,A0A212CFZ0,A0A212CG34,A0A212CG71,A0A212DBY9,A0A212CIE0,A0A212CKV3,A0A212CLX0,A0A212CMD6,A0A212CP82,A0A212CRS4,A0A…	0.218682	0.833119	0.207792
GO:0043177	organic acid binding	F	3	10	180	1060	0.0166667	0.00943396	over	A0A212CSA3,A0A212D0Y3,A0A212D229	A0A212CSP9,A6YLM6,A0A212CS45,A0A212CSA3,A0A212D027,A0A212D0Y3,A0A212D229,A0A212DHC1,A0A212CHQ9,A0A212CHG3	0.232964	0.839257	0.3
GO:0002682	regulation of immune system process	P	3	10	180	1060	0.0166667	0.00943396	over	A0A212DIJ0,A0A212D3M2,A0A212CNC6	A0A212DIJ0,A0A212C826,A0A212CEU4,A0A212CG89,A0A212D2K0,Q9N0M4,A0A212CD10,A0A212D3M2,A0A212D467,A0A212CNC6	0.232964	0.839257	0.3
GO:0012506	vesicle membrane	C	3	10	180	1060	0.0166667	0.00943396	over	A0A212D9R7,A0A212C5J9,A0A212D1P4	A0A212D9R7,A0A212CSB5,A0A212CST5,A0A212C5J9,A0A212D1P4,A0A212CA55,A0A212CGM8,A0A212CKK1,A0A212DIC4,A0A212DIN6	0.232964	0.839257	0.3
GO:0009889	regulation of biosynthetic process	P	3	10	180	1060	0.0166667	0.00943396	over	A0A212C8K3,A0A212CGM4,A0A212CGR6	A0A212C3C2,A0A212C8K3,A0A212CGM4,A0A212CGR6,A0A212CZE3,A0A212D4H4,A0A212DCN6,A0A212CN14,A0A212CR70,A0A212D776	0.232964	0.839257	0.3
GO:0031326	regulation of cellular biosynthetic process	P	3	10	180	1060	0.0166667	0.00943396	over	A0A212C8K3,A0A212CGM4,A0A212CGR6	A0A212C3C2,A0A212C8K3,A0A212CGM4,A0A212CGR6,A0A212CZE3,A0A212D4H4,A0A212DCN6,A0A212CN14,A0A212CR70,A0A212D776	0.232964	0.839257	0.3
GO:0048856	anatomical structure development	P	3	10	180	1060	0.0166667	0.00943396	over	A0A212CYB8,A0A212C5S3,A0A212C632	A0A212CMM8,A0A212CMU7,A0A212D1H2,A0A212D2L7,A0A212CYB8,A0A212CMJ8,A0A212C5S3,A0A212C632,A0A212C3C2,A0A212D8H1	0.232964	0.839257	0.3
GO:2000112	regulation of cellular macromolecule biosynthetic process	P	3	10	180	1060	0.0166667	0.00943396	over	A0A212C8K3,A0A212CGM4,A0A212CGR6	A0A212C3C2,A0A212C8K3,A0A212CGM4,A0A212CGR6,A0A212CZE3,A0A212D4H4,A0A212DCN6,A0A212CN14,A0A212CR70,A0A212D776	0.232964	0.839257	0.3
GO:0031406	carboxylic acid binding	F	3	10	180	1060	0.0166667	0.00943396	over	A0A212CSA3,A0A212D0Y3,A0A212D229	A0A212CSP9,A6YLM6,A0A212CS45,A0A212CSA3,A0A212D027,A0A212D0Y3,A0A212D229,A0A212DHC1,A0A212CHQ9,A0A212CHG3	0.232964	0.839257	0.3
GO:0010556	regulation of macromolecule biosynthetic process	P	3	10	180	1060	0.0166667	0.00943396	over	A0A212C8K3,A0A212CGM4,A0A212CGR6	A0A212C3C2,A0A212C8K3,A0A212CGM4,A0A212CGR6,A0A212CZE3,A0A212D4H4,A0A212DCN6,A0A212CN14,A0A212CR70,A0A212D776	0.232964	0.839257	0.3
GO:0030659	cytoplasmic vesicle membrane	C	3	10	180	1060	0.0166667	0.00943396	over	A0A212C5J9,A0A212D1P4,A0A212D9R7	A0A212CSB5,A0A212CST5,A0A212C5J9,A0A212D1P4,A0A212CA55,A0A212CGM8,A0A212CKK1,A0A212DIC4,A0A212DIN6,A0A212D9R7	0.232964	0.839257	0.3
GO:0007275	multicellular organism development	P	3	10	180	1060	0.0166667	0.00943396	over	A0A212CYB8,A0A212C5S3,A0A212C632	A0A212CMM8,A0A212CMU7,A0A212D1H2,A0A212D2L7,A0A212CYB8,A0A212CMJ8,A0A212C5S3,A0A212C632,A0A212C3C2,A0A212D8H1	0.232964	0.839257	0.3
GO:0016747	transferase activity, transferring acyl groups other than amino-acyl groups	F	3	10	180	1060	0.0166667	0.00943396	over	A0A212C756,A0A212CAB6,A0A212DHT3	A0A212CUS9,A0A212DAL6,A0A212C3C2,A0A212C2C9,A0A212C756,A0A212C811,A0A212CAB6,A0A212CX59,A0A212DHG5,A0A212DHT3	0.232964	0.839257	0.3
GO:0048523	negative regulation of cellular process	P	3	10	180	1060	0.0166667	0.00943396	over	A0A212CGG5,A0A212DIJ0,A0A212CXU5	A0A212CGG5,A0A212DIJ0,A0A212CEX5,A0A212CJQ4,A0A212CMV3,A0A212CXU5,A0A212CDC3,A0A212DDQ1,A0A212CR70,A0A212CV09	0.232964	0.839257	0.3
GO:0031012	extracellular matrix	C	4	15	180	1060	0.0222222	0.0141509	over	A0A212BZP0,A0A212CTW7,A0A212C9V7,A0A212D070	A0A212BZP0,A0A212CMQ7,A0A212CRF8,A0A212CTW7,A0A212D257,A0A212DEZ1,E7D7Z1,A0A212C4F6,A0A212C4P3,A0A212D3W4,A0A212C9V7,A0A212CMJ8,A0A212CNF4,A0A212D070,A0A212DII7	0.24127	0.847158	0.266667
GO:0080090	regulation of primary metabolic process	P	4	15	180	1060	0.0222222	0.0141509	over	A0A212DIJ0,A0A212C8K3,A0A212CGM4,A0A212CGR6	A0A212DIJ0,A0A212C3C2,A0A212C8K3,A0A212CGM4,A0A212CGR6,A0A212CZE3,A0A212D4H4,A0A212DCN6,A0A212CN14,A0A212CJD3,A0A212D8Q9,A0A212DJ03,A0A212CR70,A0A212D776,A0A212CQN3	0.24127	0.847158	0.266667
GO:0016772	transferase activity, transferring phosphorus-containing groups	F	4	15	180	1060	0.0222222	0.0141509	over	A0A212CX07,A0A212D3D4,A0A212CP82,A0A212CXR2	A0A212CIE0,A0A212CX07,A0A212C5F0,A0A212D3D4,A0A212CG71,A0A212CP82,A0A212D6Z1,A0A212C0Q8,A0A212CUJ7,A0A212CLQ4,A0A212D2U1,A0A212CTC3,A0A212CT11,A6YLM1,A0A212CXR2	0.24127	0.847158	0.266667
GO:0051171	regulation of nitrogen compound metabolic process	P	4	15	180	1060	0.0222222	0.0141509	over	A0A212DIJ0,A0A212C8K3,A0A212CGM4,A0A212CGR6	A0A212DIJ0,A0A212C3C2,A0A212C8K3,A0A212CGM4,A0A212CGR6,A0A212CZE3,A0A212D4H4,A0A212DCN6,A0A212CN14,A0A212CJD3,A0A212D8Q9,A0A212DJ03,A0A212CR70,A0A212D776,A0A212CQN3	0.24127	0.847158	0.266667
GO:0022892	substrate-specific transporter activity	F	7	31	180	1060	0.0388889	0.0292453	over	A0A212CD21,A0A212CE28,A0A212D8C1,A0A212CVI7,A0A212D9C4,A0A212CP34,A0A172ZQ52	A0A212CD21,A0A212CDU4,A0A212CKI9,A0A212C3I7,A0A212C6F7,A0A212CAK0,A0A212D2Q6,A0A212DFN1,Q15GJ0,A0A212C614,A0A212CE28,A0A212CTQ3,A0A212D8C1,A0A212D556,A0A212CVI7,A0A212CG34,A0A212D9C4,A0A212CF41,A0A212DC86,A0A212C2N7,A0A212CP34,A0A212D042,A0A212D489,A0A172ZQ52,A0A212CG63,A0A212CZZ6,A0A212DA16,A0A212DG84,A0A212DHQ6,A0A212CBP5,A0A212CQ82	0.263702	0.847158	0.225806
GO:0032879	regulation of localization	P	2	6	180	1060	0.0111111	0.00566038	over	A0A212C5S3,A0A212C632	A0A212C5S3,A0A212C632,A0A212D1H2,A0A212D2L7,A0A212D8H1,A0A212DI06	0.270647	0.847158	0.333333
GO:0008509	anion transmembrane transporter activity	F	2	6	180	1060	0.0111111	0.00566038	over	A0A212D9C4,A0A212CP34	A0A212D556,A0A212D9C4,A0A212C2N7,A0A212CP34,A0A212D042,A0A212CBP5	0.270647	0.847158	0.333333
GO:2000145	regulation of cell motility	P	2	6	180	1060	0.0111111	0.00566038	over	A0A212C5S3,A0A212C632	A0A212C5S3,A0A212C632,A0A212D1H2,A0A212D2L7,A0A212D8H1,A0A212DI06	0.270647	0.847158	0.333333
GO:0030834	regulation of actin filament depolymerization	P	2	6	180	1060	0.0111111	0.00566038	over	A0A212CXU5,A0A212CAE3	A0A212CEX5,A0A212CJQ4,A0A212CMV3,A0A212CXU5,A0A212CAE3,A0A212CV09	0.270647	0.847158	0.333333
GO:0040012	regulation of locomotion	P	2	6	180	1060	0.0111111	0.00566038	over	A0A212C5S3,A0A212C632	A0A212C5S3,A0A212C632,A0A212D1H2,A0A212D2L7,A0A212D8H1,A0A212DI06	0.270647	0.847158	0.333333
GO:0030334	regulation of cell migration	P	2	6	180	1060	0.0111111	0.00566038	over	A0A212C5S3,A0A212C632	A0A212C5S3,A0A212C632,A0A212D1H2,A0A212D2L7,A0A212D8H1,A0A212DI06	0.270647	0.847158	0.333333
GO:1901879	regulation of protein depolymerization	P	2	6	180	1060	0.0111111	0.00566038	over	A0A212CXU5,A0A212CAE3	A0A212CEX5,A0A212CJQ4,A0A212CMV3,A0A212CXU5,A0A212CAE3,A0A212CV09	0.270647	0.847158	0.333333
GO:0051270	regulation of cellular component movement	P	2	6	180	1060	0.0111111	0.00566038	over	A0A212C5S3,A0A212C632	A0A212C5S3,A0A212C632,A0A212D1H2,A0A212D2L7,A0A212D8H1,A0A212DI06	0.270647	0.847158	0.333333
GO:0070469	respiratory chain	C	2	6	180	1060	0.0111111	0.00566038	over	A0A212D8Y9,A0A212D8C1	A0A212C614,A0A212CE59,A0A212D8Y9,A0A212D8C1,Q15GJ0,A0A212CF41	0.270647	0.847158	0.333333
GO:0048475	coated membrane	C	4	16	180	1060	0.0222222	0.0150943	over	A0A212C5J9,A0A212D1P4,A0A212D9R7,A0A212CYL1	A0A212CHZ1,A0A212D9H6,A0A212CA55,A0A212CGM8,A0A212CKK1,A0A212DIC4,A0A212DIN6,A0A212CSB5,A0A212CST5,A0A212C5J9,A0A212D1P4,A0A212CJQ0,A0A212D6W5,A0A212DGM9,A0A212D9R7,A0A212CYL1	0.282019	0.847158	0.25
GO:0015630	microtubule cytoskeleton	C	4	16	180	1060	0.0222222	0.0150943	over	A0A212C909,A0A212D3A3,A0A212D8X9,A0A212CBF2	A0A212C6P2,A0A212C909,A0A212CAW0,A0A212CCS5,A0A212CTQ3,A0A212D132,A0A212D310,A0A212D3A3,A0A212D4U4,A0A212D5H4,A0A212D6Q4,A0A212D8X9,A0A212DD20,A0A212CBF2,A0A212CPN3,A0A212DER9	0.282019	0.847158	0.25
GO:0030117	membrane coat	C	4	16	180	1060	0.0222222	0.0150943	over	A0A212C5J9,A0A212D1P4,A0A212D9R7,A0A212CYL1	A0A212C5J9,A0A212D1P4,A0A212CA55,A0A212CGM8,A0A212CKK1,A0A212DIC4,A0A212DIN6,A0A212CSB5,A0A212CST5,A0A212CJQ0,A0A212D6W5,A0A212DGM9,A0A212D9R7,A0A212CYL1,A0A212CHZ1,A0A212D9H6	0.282019	0.847158	0.25
GO:0008017	microtubule binding	F	3	11	180	1060	0.0166667	0.0103774	over	A0A212CD55,A0A212CDF2,A0A212CZC1	A0A212CAW0,A0A212C9Z8,A0A212CD55,A0A212CDF2,A0A212CHG3,A0A212CMM8,A0A212CMU7,A0A212CZC1,A0A212D765,A0A212D7S6,A0A212DBH8	0.282854	0.847158	0.272727
GO:0044433	cytoplasmic vesicle part	C	3	11	180	1060	0.0166667	0.0103774	over	A0A212D9R7,A0A212C5J9,A0A212D1P4	A0A212D9R7,A0A212CA55,A0A212CGM8,A0A212CKK1,A0A212DIC4,A0A212DIN6,A0A212CSB5,A0A212CST5,A0A212DJ03,A0A212C5J9,A0A212D1P4	0.282854	0.847158	0.272727
GO:0043933	macromolecular complex subunit organization	P	7	32	180	1060	0.0388889	0.0301887	over	A0A212DI04,A0A212CXQ1,A0A212CXU5,A0A212CAE3,A0A212C1U6,A0A212D9M9,A0A212D9R7	A0A212C6C3,A0A212DAR1,A0A212DI04,A0A212DJ37,A0A212CXQ1,A0A212D4K0,A0A212D5P4,A0A212DEF6,A0A212CEX5,A0A212CJQ4,A0A212CMV3,A0A212CXU5,A0A212CAE3,A0A212CRW2,A0A212DH40,A0A212C9M8,A0A212D454,A0A212DGS9,A0A212C1D7,A0A212C1U6,A0A212CW37,A0A212CY32,A0A212D767,A0A212DDQ1,A0A212CMK7,A0A212D9M9,A0A212D776,A0A212C3U9,A0A212D9R7,A0A212D8V0,A0A212DAA2,A0A212CV09	0.292592	0.847158	0.21875
GO:0034622	cellular macromolecular complex assembly	P	6	27	180	1060	0.0333333	0.0254717	over	A0A212DI04,A0A212CXQ1,A0A212CXU5,A0A212C1U6,A0A212D9M9,A0A212D9R7	A0A212C6C3,A0A212DAR1,A0A212DI04,A0A212DJ37,A0A212CXQ1,A0A212D4K0,A0A212D5P4,A0A212DEF6,A0A212CEX5,A0A212CJQ4,A0A212CMV3,A0A212CXU5,A0A212C9M8,A0A212D454,A0A212DGS9,A0A212C1D7,A0A212C1U6,A0A212CW37,A0A212CY32,A0A212D767,A0A212DDQ1,A0A212CMK7,A0A212D9M9,A0A212D9R7,A0A212D8V0,A0A212DAA2,A0A212CV09	0.302697	0.847158	0.222222
GO:0003779	actin binding	F	8	38	180	1060	0.0444444	0.0358491	over	A0A212CD55,A0A212CXU5,A0A212C4W5,A0A212CAE3,A0A212CCS7,A0A212CDF2,A0A212CNV8,A0A212CZC1	A0A212C4W7,A0A212CD55,A0A212CIN1,A0A212CJU2,A0A212CKW6,A0A212CMV3,A0A212CP99,A0A212CV25,A0A212CXU5,A0A212CYY8,A0A212D7S6,A0A212DHF2,A0A212BZD0,A0A212C160,A0A212C4W5,A0A212C915,A0A212C9G6,A0A212C9S0,A0A212CAE3,A0A212CCS7,A0A212CDF2,A0A212CDV3,A0A212CEX5,A0A212CF55,A0A212CJQ4,A0A212CK37,A0A212CNV8,A0A212CRW2,A0A212DDQ1,A0A212CV09,A0A212CV68,A0A212CZC1,A0A212D0J2,A0A212D454,A0A212D765,A0A212DBH8,A0A…	0.31004	0.847158	0.210526
GO:0043067	regulation of programmed cell death	P	1	2	180	1060	0.00555556	0.00188679	over	A0A212CGG5	A0A212CGG5,A0A212CDC3	0.31092	0.847158	0.5
GO:0046033	AMP metabolic process	P	1	2	180	1060	0.00555556	0.00188679	over	A0A212D3D4	A0A212C5F0,A0A212D3D4	0.31092	0.847158	0.5
GO:0009188	ribonucleoside diphosphate biosynthetic process	P	1	2	180	1060	0.00555556	0.00188679	over	A0A212D3D4	A0A212C5F0,A0A212D3D4	0.31092	0.847158	0.5
GO:0016282	eukaryotic 43S preinitiation complex	C	1	2	180	1060	0.00555556	0.00188679	over	A0A212DI04	A0A212DI04,A0A212DJ37	0.31092	0.847158	0.5
GO:0030492	hemoglobin binding	F	1	2	180	1060	0.00555556	0.00188679	over	A0A212CYB8	A0A212CYB8,B6D985	0.31092	0.847158	0.5
GO:0051248	negative regulation of protein metabolic process	P	1	2	180	1060	0.00555556	0.00188679	over	A0A212DIJ0	A0A212DIJ0,A0A212CR70	0.31092	0.847158	0.5
GO:0042981	regulation of apoptotic process	P	1	2	180	1060	0.00555556	0.00188679	over	A0A212CGG5	A0A212CDC3,A0A212CGG5	0.31092	0.847158	0.5
GO:0012501	programmed cell death	P	1	2	180	1060	0.00555556	0.00188679	over	A0A212CGG5	A0A212CGG5,A0A212CDC3	0.31092	0.847158	0.5
GO:0006775	fat-soluble vitamin metabolic process	P	1	2	180	1060	0.00555556	0.00188679	over	A0A212CIW6	A0A212CIW6,A0A212CSP9	0.31092	0.847158	0.5
GO:0002181	cytoplasmic translation	P	1	2	180	1060	0.00555556	0.00188679	over	A0A212DI04	A0A212DI04,A0A212DJ37	0.31092	0.847158	0.5
GO:0007049	cell cycle	P	1	2	180	1060	0.00555556	0.00188679	over	A0A212CGG5	A0A212CGG5,A0A212D556	0.31092	0.847158	0.5
GO:2000257	regulation of protein activation cascade	P	1	2	180	1060	0.00555556	0.00188679	over	A0A212DIJ0	A0A212DIJ0,A0A212CQN3	0.31092	0.847158	0.5
GO:0009136	purine nucleoside diphosphate biosynthetic process	P	1	2	180	1060	0.00555556	0.00188679	over	A0A212D3D4	A0A212C5F0,A0A212D3D4	0.31092	0.847158	0.5
GO:0033290	eukaryotic 48S preinitiation complex	C	1	2	180	1060	0.00555556	0.00188679	over	A0A212DI04	A0A212DI04,A0A212DJ37	0.31092	0.847158	0.5
GO:0030286	dynein complex	C	1	2	180	1060	0.00555556	0.00188679	over	A0A212CBF2	A0A212CBF2,A0A212D6Q4	0.31092	0.847158	0.5
GO:0008219	cell death	P	1	2	180	1060	0.00555556	0.00188679	over	A0A212CGG5	A0A212CGG5,A0A212CDC3	0.31092	0.847158	0.5
GO:0009180	purine ribonucleoside diphosphate biosynthetic process	P	1	2	180	1060	0.00555556	0.00188679	over	A0A212D3D4	A0A212C5F0,A0A212D3D4	0.31092	0.847158	0.5
GO:0008287	protein serine/threonine phosphatase complex	C	1	2	180	1060	0.00555556	0.00188679	over	A0A212CMX1	A0A212CMX1,A0A212CY87	0.31092	0.847158	0.5
GO:0005319	lipid transporter activity	F	1	2	180	1060	0.00555556	0.00188679	over	A0A212CVI7	A0A212CQ82,A0A212CVI7	0.31092	0.847158	0.5
GO:0005212	structural constituent of eye lens	F	1	2	180	1060	0.00555556	0.00188679	over	A0A212DBZ3	A0A212DBZ3,A0A212DI41	0.31092	0.847158	0.5
GO:0010941	regulation of cell death	P	1	2	180	1060	0.00555556	0.00188679	over	A0A212CGG5	A0A212CGG5,A0A212CDC3	0.31092	0.847158	0.5
GO:0034308	primary alcohol metabolic process	P	1	2	180	1060	0.00555556	0.00188679	over	A0A212C6Y8	A0A212CLH4,A0A212C6Y8	0.31092	0.847158	0.5
GO:0008250	oligosaccharyltransferase complex	C	1	2	180	1060	0.00555556	0.00188679	over	A0A212CV82	A0A212CBC5,A0A212CV82	0.31092	0.847158	0.5
GO:0001503	ossification	P	1	2	180	1060	0.00555556	0.00188679	over	E7D7Z2	A0A212CMJ8,E7D7Z2	0.31092	0.847158	0.5
GO:0006122	mitochondrial electron transport, ubiquinol to cytochrome c	P	1	2	180	1060	0.00555556	0.00188679	over	A0A212D8Y9	A0A212CF41,A0A212D8Y9	0.31092	0.847158	0.5
GO:0070993	translation preinitiation complex	C	1	2	180	1060	0.00555556	0.00188679	over	A0A212DI04	A0A212DI04,A0A212DJ37	0.31092	0.847158	0.5
GO:0002183	cytoplasmic translational initiation	P	1	2	180	1060	0.00555556	0.00188679	over	A0A212DI04	A0A212DI04,A0A212DJ37	0.31092	0.847158	0.5
GO:0032269	negative regulation of cellular protein metabolic process	P	1	2	180	1060	0.00555556	0.00188679	over	A0A212DIJ0	A0A212DIJ0,A0A212CR70	0.31092	0.847158	0.5
GO:1903293	phosphatase complex	C	1	2	180	1060	0.00555556	0.00188679	over	A0A212CMX1	A0A212CMX1,A0A212CY87	0.31092	0.847158	0.5
GO:0051726	regulation of cell cycle	P	1	2	180	1060	0.00555556	0.00188679	over	A0A212CGG5	A0A212CGG5,A0A212D556	0.31092	0.847158	0.5
GO:0019200	carbohydrate kinase activity	F	1	2	180	1060	0.00555556	0.00188679	over	A0A212CP82	A0A212CIE0,A0A212CP82	0.31092	0.847158	0.5
GO:0098562	cytoplasmic side of membrane	C	1	2	180	1060	0.00555556	0.00188679	over	A0A212CF73	P61357,A0A212CF73	0.31092	0.847158	0.5
GO:0015293	symporter activity	F	1	2	180	1060	0.00555556	0.00188679	over	A0A212DDT9	A0A212CBP5,A0A212DDT9	0.31092	0.847158	0.5
GO:0031032	actomyosin structure organization	P	1	2	180	1060	0.00555556	0.00188679	over	A0A212C4W5	A0A212C4W5,A0A212D0J2	0.31092	0.847158	0.5
GO:0042558	pteridine-containing compound metabolic process	P	1	2	180	1060	0.00555556	0.00188679	over	A0A212CXI6	A0A212CXI6,A0A212DF69	0.31092	0.847158	0.5
GO:0009133	nucleoside diphosphate biosynthetic process	P	1	2	180	1060	0.00555556	0.00188679	over	A0A212D3D4	A0A212C5F0,A0A212D3D4	0.31092	0.847158	0.5
GO:0006413	translational initiation	P	1	2	180	1060	0.00555556	0.00188679	over	A0A212DI04	A0A212DI04,A0A212DJ37	0.31092	0.847158	0.5
GO:0048585	negative regulation of response to stimulus	P	1	2	180	1060	0.00555556	0.00188679	over	A0A212DIJ0	A0A212DIJ0,A0A212DB97	0.31092	0.847158	0.5
GO:0046912	transferase activity, transferring acyl groups, acyl groups converted into alkyl on transfer	F	1	2	180	1060	0.00555556	0.00188679	over	A0A212D7P1	A0A212D7P1,A0A212DEC2	0.31092	0.847158	0.5
GO:0043243	positive regulation of protein complex disassembly	P	1	2	180	1060	0.00555556	0.00188679	over	A0A212CAE3	A0A212CAE3,A0A212D776	0.31092	0.847158	0.5
GO:0006915	apoptotic process	P	1	2	180	1060	0.00555556	0.00188679	over	A0A212CGG5	A0A212CGG5,A0A212CDC3	0.31092	0.847158	0.5
GO:0001732	formation of cytoplasmic translation initiation complex	P	1	2	180	1060	0.00555556	0.00188679	over	A0A212DI04	A0A212DI04,A0A212DJ37	0.31092	0.847158	0.5
GO:0098552	side of membrane	C	1	2	180	1060	0.00555556	0.00188679	over	A0A212CF73	P61357,A0A212CF73	0.31092	0.847158	0.5
GO:0006172	ADP biosynthetic process	P	1	2	180	1060	0.00555556	0.00188679	over	A0A212D3D4	A0A212C5F0,A0A212D3D4	0.31092	0.847158	0.5
GO:0004579	dolichyl-diphosphooligosaccharide-protein glycotransferase activity	F	1	2	180	1060	0.00555556	0.00188679	over	A0A212CV82	A0A212C9D9,A0A212CV82	0.31092	0.847158	0.5
GO:0004576	oligosaccharyl transferase activity	F	1	2	180	1060	0.00555556	0.00188679	over	A0A212CV82	A0A212C9D9,A0A212CV82	0.31092	0.847158	0.5
GO:0031324	negative regulation of cellular metabolic process	P	1	2	180	1060	0.00555556	0.00188679	over	A0A212DIJ0	A0A212DIJ0,A0A212CR70	0.31092	0.847158	0.5
GO:0051172	negative regulation of nitrogen compound metabolic process	P	1	2	180	1060	0.00555556	0.00188679	over	A0A212DIJ0	A0A212DIJ0,A0A212CR70	0.31092	0.847158	0.5
GO:0006766	vitamin metabolic process	P	1	2	180	1060	0.00555556	0.00188679	over	A0A212CIW6	A0A212CIW6,A0A212CSP9	0.31092	0.847158	0.5
GO:0042573	retinoic acid metabolic process	P	1	2	180	1060	0.00555556	0.00188679	over	A0A212CIW6	A0A212CIW6,A0A212CSP9	0.31092	0.847158	0.5
GO:0019888	protein phosphatase regulator activity	F	1	2	180	1060	0.00555556	0.00188679	over	A0A212CMX1	A0A212CMX1,A0A212DCE2	0.31092	0.847158	0.5
GO:0004089	carbonate dehydratase activity	F	1	2	180	1060	0.00555556	0.00188679	over	A0A212CE91	A0A212BZC3,A0A212CE91	0.31092	0.847158	0.5
GO:0016504	peptidase activator activity	F	1	2	180	1060	0.00555556	0.00188679	over	A0A212CD85	A0A212CD85,A0A212CYZ6	0.31092	0.847158	0.5
GO:0004017	adenylate kinase activity	F	1	2	180	1060	0.00555556	0.00188679	over	A0A212D3D4	A0A212C5F0,A0A212D3D4	0.31092	0.847158	0.5
GO:0043248	proteasome assembly	P	1	2	180	1060	0.00555556	0.00188679	over	A0A212D9M9	A0A212CMK7,A0A212D9M9	0.31092	0.847158	0.5
GO:0008104	protein localization	P	7	33	180	1060	0.0388889	0.0311321	over	A0A212C032,A0A212C5J9,A0A212CAJ2,A0A212CCZ3,A0A212D1P4,A0A212D9R7,A0A212D157	A0A212CKS4,A0A212CR70,A0A212C032,A0A212C4I9,A0A212C5J9,A0A212CA55,A0A212CAJ2,A0A212CCZ3,A0A212CGM8,A0A212CHZ1,A0A212CJQ0,A0A212CKK1,A0A212CMT9,A0A212CQ03,A0A212CSB5,A0A212CST5,A0A212D1P4,A0A212D3E2,A0A212D6W5,A0A212D9H6,A0A212D9R7,A0A212DB59,A0A212DGM9,A0A212DIN6,A0A212D8Q8,A0A212BZX3,A0A212C9E7,A0A212CAH5,A0A212CBD3,A0A212CJL4,A0A212D157,A0A212DDD7,A0A212DIC4	0.322166	0.857537	0.212121
GO:0015031	protein transport	P	7	33	180	1060	0.0388889	0.0311321	over	A0A212C032,A0A212C5J9,A0A212CAJ2,A0A212CCZ3,A0A212D1P4,A0A212D9R7,A0A212D157	A0A212CKS4,A0A212CR70,A0A212C032,A0A212C4I9,A0A212C5J9,A0A212CA55,A0A212CAJ2,A0A212CCZ3,A0A212CGM8,A0A212CHZ1,A0A212CJQ0,A0A212CKK1,A0A212CMT9,A0A212CQ03,A0A212CSB5,A0A212CST5,A0A212D1P4,A0A212D3E2,A0A212D6W5,A0A212D9H6,A0A212D9R7,A0A212DB59,A0A212DGM9,A0A212DIN6,A0A212D8Q8,A0A212BZX3,A0A212C9E7,A0A212CAH5,A0A212CBD3,A0A212CJL4,A0A212D157,A0A212DDD7,A0A212DIC4	0.322166	0.857537	0.212121
GO:0015833	peptide transport	P	7	33	180	1060	0.0388889	0.0311321	over	A0A212C032,A0A212C5J9,A0A212CAJ2,A0A212CCZ3,A0A212D1P4,A0A212D9R7,A0A212D157	A0A212CKS4,A0A212CR70,A0A212C032,A0A212C4I9,A0A212C5J9,A0A212CA55,A0A212CAJ2,A0A212CCZ3,A0A212CGM8,A0A212CHZ1,A0A212CJQ0,A0A212CKK1,A0A212CMT9,A0A212CQ03,A0A212CSB5,A0A212CST5,A0A212D1P4,A0A212D3E2,A0A212D6W5,A0A212D9H6,A0A212D9R7,A0A212DB59,A0A212DGM9,A0A212DIN6,A0A212D8Q8,A0A212BZX3,A0A212C9E7,A0A212CAH5,A0A212CBD3,A0A212CJL4,A0A212D157,A0A212DDD7,A0A212DIC4	0.322166	0.857537	0.212121
GO:0071705	nitrogen compound transport	P	7	33	180	1060	0.0388889	0.0311321	over	A0A212C032,A0A212C5J9,A0A212CAJ2,A0A212CCZ3,A0A212D1P4,A0A212D9R7,A0A212D157	A0A212CKS4,A0A212CR70,A0A212C032,A0A212C4I9,A0A212C5J9,A0A212CA55,A0A212CAJ2,A0A212CCZ3,A0A212CGM8,A0A212CHZ1,A0A212CJQ0,A0A212CKK1,A0A212CMT9,A0A212CQ03,A0A212CSB5,A0A212CST5,A0A212D1P4,A0A212D3E2,A0A212D6W5,A0A212D9H6,A0A212D9R7,A0A212DB59,A0A212DGM9,A0A212DIN6,A0A212D8Q8,A0A212BZX3,A0A212C9E7,A0A212CAH5,A0A212CBD3,A0A212CJL4,A0A212D157,A0A212DDD7,A0A212DIC4	0.322166	0.857537	0.212121
GO:0042886	amide transport	P	7	33	180	1060	0.0388889	0.0311321	over	A0A212C032,A0A212C5J9,A0A212CAJ2,A0A212CCZ3,A0A212D1P4,A0A212D9R7,A0A212D157	A0A212CKS4,A0A212CR70,A0A212C032,A0A212C4I9,A0A212C5J9,A0A212CA55,A0A212CAJ2,A0A212CCZ3,A0A212CGM8,A0A212CHZ1,A0A212CJQ0,A0A212CKK1,A0A212CMT9,A0A212CQ03,A0A212CSB5,A0A212CST5,A0A212D1P4,A0A212D3E2,A0A212D6W5,A0A212D9H6,A0A212D9R7,A0A212DB59,A0A212DGM9,A0A212DIN6,A0A212D8Q8,A0A212BZX3,A0A212C9E7,A0A212CAH5,A0A212CBD3,A0A212CJL4,A0A212D157,A0A212DDD7,A0A212DIC4	0.322166	0.857537	0.212121
GO:0045184	establishment of protein localization	P	7	33	180	1060	0.0388889	0.0311321	over	A0A212C032,A0A212C5J9,A0A212CAJ2,A0A212CCZ3,A0A212D1P4,A0A212D9R7,A0A212D157	A0A212CKS4,A0A212CR70,A0A212C032,A0A212C4I9,A0A212C5J9,A0A212CA55,A0A212CAJ2,A0A212CCZ3,A0A212CGM8,A0A212CHZ1,A0A212CJQ0,A0A212CKK1,A0A212CMT9,A0A212CQ03,A0A212CSB5,A0A212CST5,A0A212D1P4,A0A212D3E2,A0A212D6W5,A0A212D9H6,A0A212D9R7,A0A212DB59,A0A212DGM9,A0A212DIN6,A0A212D8Q8,A0A212BZX3,A0A212C9E7,A0A212CAH5,A0A212CBD3,A0A212CJL4,A0A212D157,A0A212DDD7,A0A212DIC4	0.322166	0.857537	0.212121
GO:0043229	intracellular organelle	C	42	231	180	1060	0.233333	0.217925	over	A0A212D157,A0A212C032,A0A212CAJ2,A0A212CVR6,A0A212CXQ1,A0A212D173,A0A212D2W0,A0A212DGJ0,A0A212CD44,A0A212CH34,A0A212CIR2,A0A212CL29,A0A212CVE3,A0A212C7N9,A0A212CAE3,A0A212C1U6,A0A212CCS7,A0A212CD52,A0A212CD55,A0A212CDF2,A0A212CZC1,A0A212D925,A0A212C909,A0A212D3A3,A0A212D8X9,A0A212DA24,A0A172ZQ52,A0A212CBF2,A0A212CCZ3,A0A212CP34,A0A212C0K1,A0A212C2R1,A0A212D8Y9,A0A212D8C1,A0A212D3D4,A0A212CL93,A0A…	A0A212BZC3,A0A212C2C9,A0A212CD23,A0A212CFN2,A0A212CT84,A0A212D157,A0A212BZP9,A0A212C032,A0A212CPL0,A0A212CQ03,A0A212CT24,A0A212D1I1,A0A212DB37,A0A212C1N8,A0A212CAJ2,A0A212CBJ4,A0A212CCB7,A0A212CDC3,A6YLM6,A0A212CEW6,A0A212CF98,A0A212CGZ9,A0A212CK07,A0A212CK98,A0A212CP05,A0A212CRB3,A0A212CUT3,A0A212CVR6,A0A212CXQ1,A0A212D0W4,A0A212D173,A0A212D1X1,A0A212D2W0,A0A212D331,A0A212D477,A0A212D4K0,A0A212D…	0.322697	0.857537	0.181818
GO:0043226	organelle	C	42	231	180	1060	0.233333	0.217925	over	A0A212D157,A0A212C032,A0A212CAJ2,A0A212CVR6,A0A212CXQ1,A0A212D173,A0A212D2W0,A0A212DGJ0,A0A212CD44,A0A212CH34,A0A212CIR2,A0A212CL29,A0A212CVE3,A0A212C7N9,A0A212CAE3,A0A212C1U6,A0A212CCS7,A0A212CD52,A0A212CD55,A0A212CDF2,A0A212CZC1,A0A212D925,A0A212C909,A0A212D3A3,A0A212D8X9,A0A212DA24,A0A172ZQ52,A0A212CBF2,A0A212CCZ3,A0A212CP34,A0A212C0K1,A0A212C2R1,A0A212D8Y9,A0A212D8C1,A0A212D3D4,A0A212CL93,A0A…	A0A212BZC3,A0A212C2C9,A0A212CD23,A0A212CFN2,A0A212CT84,A0A212D157,A0A212BZP9,A0A212C032,A0A212CPL0,A0A212CQ03,A0A212CT24,A0A212D1I1,A0A212DB37,A0A212CHY1,A0A212C1N8,A0A212CAJ2,A0A212CBJ4,A0A212CCB7,A0A212CDC3,A6YLM6,A0A212CEW6,A0A212CF98,A0A212CGZ9,A0A212CK07,A0A212CK98,A0A212CP05,A0A212CRB3,A0A212CUT3,A0A212CVR6,A0A212CXQ1,A0A212D0W4,A0A212D173,A0A212D1X1,A0A212D2W0,A0A212D331,A0A212D477,A0A212D…	0.322697	0.857537	0.181818
GO:0031982	vesicle	C	3	12	180	1060	0.0166667	0.0113208	over	A0A212D9R7,A0A212C5J9,A0A212D1P4	A0A212CMR4,A0A212D9R7,A0A212DJ03,A0A212CA55,A0A212CGM8,A0A212CKK1,A0A212DIC4,A0A212DIN6,A0A212CSB5,A0A212CST5,A0A212C5J9,A0A212D1P4	0.333541	0.861188	0.25
GO:0009055	electron transfer activity	F	3	12	180	1060	0.0166667	0.0113208	over	A0A212CE28,A0A212D8C1,A0A212D3G0	Q15GJ0,A0A212C614,A0A212CE28,A0A212CTQ3,A0A212D8C1,A0A212CF41,A0A212DC86,A0A212CPB8,A0A212CSJ5,A0A212D354,A0A212D3G0,A0A212DCT4	0.333541	0.861188	0.25
GO:0031410	cytoplasmic vesicle	C	3	12	180	1060	0.0166667	0.0113208	over	A0A212C5J9,A0A212D1P4,A0A212D9R7	A0A212CMR4,A0A212CA55,A0A212CGM8,A0A212CKK1,A0A212DIC4,A0A212DIN6,A0A212CSB5,A0A212CST5,A0A212C5J9,A0A212D1P4,A0A212D9R7,A0A212DJ03	0.333541	0.861188	0.25
GO:0098797	plasma membrane protein complex	C	3	12	180	1060	0.0166667	0.0113208	over	A0A212CF73,A0A212C5J9,A0A212D1P4	A0A212CF73,A0A212C826,A0A212C846,A0A212CEU4,A0A212CG89,A0A212C189,A0A212CBX0,A0A212D8H1,A0A212C5J9,A0A212D1P4,A0A212CVD5,A0A212CJ24	0.333541	0.861188	0.25
GO:0097708	intracellular vesicle	C	3	12	180	1060	0.0166667	0.0113208	over	A0A212C5J9,A0A212D1P4,A0A212D9R7	A0A212CMR4,A0A212DJ03,A0A212CA55,A0A212CGM8,A0A212CKK1,A0A212DIC4,A0A212DIN6,A0A212CSB5,A0A212CST5,A0A212C5J9,A0A212D1P4,A0A212D9R7	0.333541	0.861188	0.25
GO:0099513	polymeric cytoskeletal fiber	C	6	28	180	1060	0.0333333	0.0264151	over	A0A212DA24,A0A212C909,A0A212D3A3,A0A212D8X9,A0A212DF65,A0A212DFL6	A0A212CAC8,A0A212CGY9,A0A212D191,A0A212D2C8,A0A212D426,A0A212D6R3,A0A212D793,A0A212D7M1,A0A212DA24,A0A212C6P2,A0A212C909,A0A212CAW0,A0A212CCS5,A0A212CTQ3,A0A212D132,A0A212D310,A0A212D3A3,A0A212D4U4,A0A212D5H4,A0A212D6Q4,A0A212D8X9,A0A212DD20,A0A212DFR3,A0A212DF16,A0A212DF65,A0A212DF80,A0A212DFB6,A0A212DFL6	0.335314	0.861188	0.214286
GO:0065003	macromolecular complex assembly	P	6	28	180	1060	0.0333333	0.0264151	over	A0A212DI04,A0A212CXQ1,A0A212CXU5,A0A212C1U6,A0A212D9M9,A0A212D9R7	A0A212C6C3,A0A212DAR1,A0A212DI04,A0A212DJ37,A0A212CXQ1,A0A212D4K0,A0A212D5P4,A0A212DEF6,A0A212CEX5,A0A212CJQ4,A0A212CMV3,A0A212CXU5,A0A212C9M8,A0A212D454,A0A212DGS9,A0A212C1D7,A0A212C1U6,A0A212CW37,A0A212CY32,A0A212D767,A0A212DDQ1,A0A212CMK7,A0A212D9M9,A0A212C3U9,A0A212D9R7,A0A212D8V0,A0A212DAA2,A0A212CV09	0.335314	0.861188	0.214286
GO:0048870	cell motility	P	2	7	180	1060	0.0111111	0.00660377	over	A0A212C5S3,A0A212C632	A0A212CYY8,A0A212C5S3,A0A212C632,A0A212D1H2,A0A212D2L7,A0A212D8H1,A0A212DI06	0.339074	0.861188	0.285714
GO:0005581	collagen trimer	C	2	7	180	1060	0.0111111	0.00660377	over	A0A212CCX5,A0A212D3M2	A0A212C4F6,A0A212C4P3,A0A212CCX5,A0A212CJF4,A0A212D384,A0A212D3M2,A0A212D467	0.339074	0.861188	0.285714
GO:0005102	receptor binding	F	2	7	180	1060	0.0111111	0.00660377	over	A0A212C5S3,A0A212C632	A0A212D1Q2,A0A212DI06,A0A212CHG3,A0A212C5S3,A0A212C632,A0A212D8V0,A0A212DAA2	0.339074	0.861188	0.285714
GO:0043244	regulation of protein complex disassembly	P	2	7	180	1060	0.0111111	0.00660377	over	A0A212CXU5,A0A212CAE3	A0A212CEX5,A0A212CJQ4,A0A212CMV3,A0A212CXU5,A0A212CAE3,A0A212D776,A0A212CV09	0.339074	0.861188	0.285714
GO:0051674	localization of cell	P	2	7	180	1060	0.0111111	0.00660377	over	A0A212C5S3,A0A212C632	A0A212CYY8,A0A212C5S3,A0A212C632,A0A212D1H2,A0A212D2L7,A0A212D8H1,A0A212DI06	0.339074	0.861188	0.285714
GO:0050793	regulation of developmental process	P	2	7	180	1060	0.0111111	0.00660377	over	A0A212C5S3,A0A212C632	A0A212D1H2,A0A212D2L7,A0A212CMJ8,A0A212CMM8,A0A212CMU7,A0A212C5S3,A0A212C632	0.339074	0.861188	0.285714
GO:0016477	cell migration	P	2	7	180	1060	0.0111111	0.00660377	over	A0A212C5S3,A0A212C632	A0A212C5S3,A0A212C632,A0A212D1H2,A0A212D2L7,A0A212D8H1,A0A212DI06,A0A212CYY8	0.339074	0.861188	0.285714
GO:2000026	regulation of multicellular organismal development	P	2	7	180	1060	0.0111111	0.00660377	over	A0A212C5S3,A0A212C632	A0A212D1H2,A0A212D2L7,A0A212CMJ8,A0A212CMM8,A0A212CMU7,A0A212C5S3,A0A212C632	0.339074	0.861188	0.285714
GO:0098805	whole membrane	C	5	23	180	1060	0.0277778	0.0216981	over	A0A212CCZ3,A0A212CP34,A0A212C5J9,A0A212D1P4,A0A212D9R7	A0A212CZZ6,A0A212C2N7,A0A212CCZ3,A0A212CP34,A0A212CY13,A0A212D042,A0A212C051,A0A212DA96,A0A212D4Z9,A0A212CSB5,A0A212CST5,A0A212C5J9,A0A212D1P4,A0A212CA55,A0A212CGM8,A0A212CKK1,A0A212DIC4,A0A212DIN6,A0A212DJ03,A0A212CKF9,A0A212D9R7,A0A212DG84,A0A212CDU4	0.349738	0.885054	0.217391
GO:0008092	cytoskeletal protein binding	F	9	45	180	1060	0.05	0.0424528	over	A0A212C4W5,A0A212CAE3,A0A212CCS7,A0A212CDF2,A0A212CNV8,A0A212CZC1,A0A212CD55,A0A212CXU5,A0A212C909	A0A212BZD0,A0A212C160,A0A212C4W5,A0A212C915,A0A212C9G6,A0A212C9S0,A0A212CAE3,A0A212CCS7,A0A212CDF2,A0A212CDV3,A0A212CEX5,A0A212CF55,A0A212CJQ4,A0A212CK37,A0A212CNV8,A0A212CRW2,A0A212DDQ1,A0A212CV09,A0A212CV68,A0A212CZC1,A0A212D0J2,A0A212D454,A0A212D765,A0A212DBH8,A0A212DEF0,A0A212DH40,A0A212C4W7,A0A212CD55,A0A212CIN1,A0A212CJU2,A0A212CKW6,A0A212CMV3,A0A212CP99,A0A212CV25,A0A212CXU5,A0A212CYY8,A0A…	0.350526	0.885054	0.2
GO:0043227	membrane-bounded organelle	C	21	113	180	1060	0.116667	0.106604	over	A0A212D157,A0A212C032,A0A212CAJ2,A0A212CVR6,A0A212CXQ1,A0A212D173,A0A212D2W0,A0A212DGJ0,A0A212CCZ3,A0A212CP34,A0A212C0K1,A0A212C2R1,A0A212D9R7,A0A172ZQ52,A0A212D8Y9,A0A212D8C1,A0A212D3D4,A0A212CL93,A0A212CV82,A0A212C5J9,A0A212D1P4	A0A212BZC3,A0A212C2C9,A0A212CD23,A0A212CFN2,A0A212CT84,A0A212D157,A0A212BZP9,A0A212C032,A0A212CPL0,A0A212CQ03,A0A212CT24,A0A212D1I1,A0A212DB37,A0A212C1N8,A0A212CAJ2,A0A212CBJ4,A0A212CCB7,A0A212CDC3,A6YLM6,A0A212CEW6,A0A212CF98,A0A212CGZ9,A0A212CK07,A0A212CK98,A0A212CP05,A0A212CRB3,A0A212CUT3,A0A212CVR6,A0A212CXQ1,A0A212D0W4,A0A212D173,A0A212D1X1,A0A212D2W0,A0A212D331,A0A212D477,A0A212D4K0,A0A212D…	0.356598	0.897244	0.185841
GO:0099512	supramolecular fiber	C	6	29	180	1060	0.0333333	0.0273585	over	A0A212DA24,A0A212C909,A0A212D3A3,A0A212D8X9,A0A212DF65,A0A212DFL6	A0A212D3W4,A0A212CAC8,A0A212CGY9,A0A212D191,A0A212D2C8,A0A212D426,A0A212D6R3,A0A212D793,A0A212D7M1,A0A212DA24,A0A212C6P2,A0A212C909,A0A212CAW0,A0A212CCS5,A0A212CTQ3,A0A212D132,A0A212D310,A0A212D3A3,A0A212D4U4,A0A212D5H4,A0A212D6Q4,A0A212D8X9,A0A212DD20,A0A212DFR3,A0A212DF16,A0A212DF65,A0A212DF80,A0A212DFB6,A0A212DFL6	0.368327	0.897244	0.206897
GO:0005615	extracellular space	C	6	29	180	1060	0.0333333	0.0273585	over	A0A212CDE1,A0A212CIC4,A0A212CNC6,A0A212CRW4,A0A212CSV2,A0A212D8U5	A0A212D8V0,A0A212DAA2,A0A212DG97,A0A212C9V5,A0A212CD20,A0A212CDE1,A0A212CI11,A0A212CIC4,A0A212CIP3,A0A212CNC6,A0A212CQN3,A0A212CRW4,A0A212CSM8,A0A212CSU9,A0A212CSV2,A0A212CSV5,A0A212CSZ1,A0A212CYZ6,A0A212D1V5,A0A212D257,A0A212D2K0,A0A212D458,A0A212D5P0,A0A212D8R5,A0A212D8U5,A0A212DB97,A0A212DCV8,B6D985,X2GM95	0.368327	0.897244	0.206897
GO:0099080	supramolecular complex	C	6	29	180	1060	0.0333333	0.0273585	over	A0A212DA24,A0A212C909,A0A212D3A3,A0A212D8X9,A0A212DF65,A0A212DFL6	A0A212D3W4,A0A212CAC8,A0A212CGY9,A0A212D191,A0A212D2C8,A0A212D426,A0A212D6R3,A0A212D793,A0A212D7M1,A0A212DA24,A0A212C6P2,A0A212C909,A0A212CAW0,A0A212CCS5,A0A212CTQ3,A0A212D132,A0A212D310,A0A212D3A3,A0A212D4U4,A0A212D5H4,A0A212D6Q4,A0A212D8X9,A0A212DD20,A0A212DFR3,A0A212DF16,A0A212DF65,A0A212DF80,A0A212DFB6,A0A212DFL6	0.368327	0.897244	0.206897
GO:0046907	intracellular transport	P	6	29	180	1060	0.0333333	0.0273585	over	A0A212C032,A0A212C5J9,A0A212CAJ2,A0A212CCZ3,A0A212D1P4,A0A212D9R7	A0A212CKS4,A0A212CR70,A0A212C032,A0A212C4I9,A0A212C5J9,A0A212CA55,A0A212CAJ2,A0A212CCZ3,A0A212CGM8,A0A212CHZ1,A0A212CJQ0,A0A212CKK1,A0A212CMT9,A0A212CQ03,A0A212CSB5,A0A212CST5,A0A212D1P4,A0A212D3E2,A0A212D6W5,A0A212D9H6,A0A212D9R7,A0A212DB59,A0A212DGM9,A0A212DIN6,A0A212C0B9,A0A212C6B8,A0A212CMR4,A0A212DDD7,A0A212C3U9	0.368327	0.897244	0.206897
GO:0022891	substrate-specific transmembrane transporter activity	F	6	29	180	1060	0.0333333	0.0273585	over	A0A212CD21,A0A212CE28,A0A212D8C1,A0A212D9C4,A0A212CP34,A0A172ZQ52	A0A212CD21,A0A212CDU4,A0A212CKI9,A0A212C3I7,A0A212C6F7,A0A212CAK0,A0A212D2Q6,A0A212DFN1,Q15GJ0,A0A212C614,A0A212CE28,A0A212CTQ3,A0A212D8C1,A0A212D556,A0A212CG34,A0A212D9C4,A0A212CF41,A0A212DC86,A0A212C2N7,A0A212CP34,A0A212D042,A0A212D489,A0A172ZQ52,A0A212CG63,A0A212CZZ6,A0A212DA16,A0A212DG84,A0A212DHQ6,A0A212CBP5	0.368327	0.897244	0.206897
GO:0015075	ion transmembrane transporter activity	F	6	29	180	1060	0.0333333	0.0273585	over	A0A212CD21,A0A212CE28,A0A212D8C1,A0A212D9C4,A0A212CP34,A0A172ZQ52	A0A212CD21,A0A212CDU4,A0A212CKI9,A0A212C3I7,A0A212C6F7,A0A212CAK0,A0A212D2Q6,A0A212DFN1,Q15GJ0,A0A212C614,A0A212CE28,A0A212CTQ3,A0A212D8C1,A0A212D556,A0A212CG34,A0A212D9C4,A0A212CF41,A0A212DC86,A0A212C2N7,A0A212CP34,A0A212D042,A0A212D489,A0A172ZQ52,A0A212CG63,A0A212CZZ6,A0A212DA16,A0A212DG84,A0A212DHQ6,A0A212CBP5	0.368327	0.897244	0.206897
GO:0051641	cellular localization	P	6	29	180	1060	0.0333333	0.0273585	over	A0A212C032,A0A212C5J9,A0A212CAJ2,A0A212CCZ3,A0A212D1P4,A0A212D9R7	A0A212CKS4,A0A212CR70,A0A212C032,A0A212C4I9,A0A212C5J9,A0A212CA55,A0A212CAJ2,A0A212CCZ3,A0A212CGM8,A0A212CHZ1,A0A212CJQ0,A0A212CKK1,A0A212CMT9,A0A212CQ03,A0A212CSB5,A0A212CST5,A0A212D1P4,A0A212D3E2,A0A212D6W5,A0A212D9H6,A0A212D9R7,A0A212DB59,A0A212DGM9,A0A212DIN6,A0A212C0B9,A0A212C6B8,A0A212CMR4,A0A212DDD7,A0A212C3U9	0.368327	0.897244	0.206897
GO:0099081	supramolecular polymer	C	6	29	180	1060	0.0333333	0.0273585	over	A0A212DA24,A0A212C909,A0A212D3A3,A0A212D8X9,A0A212DF65,A0A212DFL6	A0A212D3W4,A0A212CAC8,A0A212CGY9,A0A212D191,A0A212D2C8,A0A212D426,A0A212D6R3,A0A212D793,A0A212D7M1,A0A212DA24,A0A212C6P2,A0A212C909,A0A212CAW0,A0A212CCS5,A0A212CTQ3,A0A212D132,A0A212D310,A0A212D3A3,A0A212D4U4,A0A212D5H4,A0A212D6Q4,A0A212D8X9,A0A212DD20,A0A212DFR3,A0A212DF16,A0A212DF65,A0A212DF80,A0A212DFB6,A0A212DFL6	0.368327	0.897244	0.206897
GO:0051649	establishment of localization in cell	P	6	29	180	1060	0.0333333	0.0273585	over	A0A212C032,A0A212C5J9,A0A212CAJ2,A0A212CCZ3,A0A212D1P4,A0A212D9R7	A0A212CKS4,A0A212CR70,A0A212C032,A0A212C4I9,A0A212C5J9,A0A212CA55,A0A212CAJ2,A0A212CCZ3,A0A212CGM8,A0A212CHZ1,A0A212CJQ0,A0A212CKK1,A0A212CMT9,A0A212CQ03,A0A212CSB5,A0A212CST5,A0A212D1P4,A0A212D3E2,A0A212D6W5,A0A212D9H6,A0A212D9R7,A0A212DB59,A0A212DGM9,A0A212DIN6,A0A212C0B9,A0A212C6B8,A0A212CMR4,A0A212DDD7,A0A212C3U9	0.368327	0.897244	0.206897
GO:0006351	transcription, DNA-templated	P	3	13	180	1060	0.0166667	0.0122642	over	A0A212C8K3,A0A212CGM4,A0A212CGR6	A0A212CIG4,A0A212D4K0,A0A212D5P4,A0A212C3C2,A0A212C8K3,A0A212CGM4,A0A212CGR6,A0A212CZE3,A0A212D4H4,A0A212DCN6,A0A212CN14,A0A212CCB7,A0A212CRK5	0.384092	0.897244	0.230769
GO:0005874	microtubule	C	3	13	180	1060	0.0166667	0.0122642	over	A0A212C909,A0A212D3A3,A0A212D8X9	A0A212C6P2,A0A212C909,A0A212CAW0,A0A212CCS5,A0A212CTQ3,A0A212D132,A0A212D310,A0A212D3A3,A0A212D4U4,A0A212D5H4,A0A212D6Q4,A0A212D8X9,A0A212DD20	0.384092	0.897244	0.230769
GO:0006732	coenzyme metabolic process	P	3	13	180	1060	0.0166667	0.0122642	over	A0A212D7P1,A0A212CP82,A0A212CXI6	A0A212D7P1,A0A212C0Q8,A0A212CD71,A0A212CP82,A0A212CPK9,A0A212CQF6,A0A212CZ49,A0A212D9K1,A0A212CQE7,A0A212D0T4,A0A212DH75,A0A212CXI6,A0A212DF69	0.384092	0.897244	0.230769
GO:0032774	RNA biosynthetic process	P	3	13	180	1060	0.0166667	0.0122642	over	A0A212C8K3,A0A212CGM4,A0A212CGR6	A0A212CIG4,A0A212CCB7,A0A212CRK5,A0A212D4K0,A0A212D5P4,A0A212C3C2,A0A212C8K3,A0A212CGM4,A0A212CGR6,A0A212CZE3,A0A212D4H4,A0A212DCN6,A0A212CN14	0.384092	0.897244	0.230769
GO:0097659	nucleic acid-templated transcription	P	3	13	180	1060	0.0166667	0.0122642	over	A0A212C8K3,A0A212CGM4,A0A212CGR6	A0A212CIG4,A0A212CCB7,A0A212CRK5,A0A212D4K0,A0A212D5P4,A0A212C3C2,A0A212C8K3,A0A212CGM4,A0A212CGR6,A0A212CZE3,A0A212D4H4,A0A212DCN6,A0A212CN14	0.384092	0.897244	0.230769
GO:0071822	protein complex subunit organization	P	5	24	180	1060	0.0277778	0.0226415	over	A0A212CXU5,A0A212CAE3,A0A212C1U6,A0A212D9M9,A0A212D9R7	A0A212CEX5,A0A212CJQ4,A0A212CMV3,A0A212CXU5,A0A212CAE3,A0A212CRW2,A0A212DH40,A0A212C9M8,A0A212D454,A0A212DGS9,A0A212C1D7,A0A212C1U6,A0A212CW37,A0A212CY32,A0A212D767,A0A212DDQ1,A0A212CMK7,A0A212D9M9,A0A212D776,A0A212C3U9,A0A212D9R7,A0A212D8V0,A0A212DAA2,A0A212CV09	0.386549	0.897244	0.208333
GO:0098796	membrane protein complex	C	9	47	180	1060	0.05	0.0443396	over	A0A212CD21,A0A212D9R7,A0A212CYL1,A0A212CF73,A0A212C5J9,A0A212D1P4,A0A172ZQ52,A0A212D8Y9,A0A212D8C1	A0A212CHZ1,A0A212D9H6,A0A212DDD7,A0A212CD21,A0A212D9R7,A0A212DJ03,A0A212CJQ0,A0A212D6W5,A0A212DGM9,A0A212CYL1,A0A212C826,A0A212C846,A0A212CEU4,A0A212CG89,A0A212CZZ6,A0A212CKI9,A0A212CMD6,A0A212C6F7,A0A212CAK0,A0A212D2Q6,A0A212DFN1,A0A212CMT9,A0A212CF73,A0A212C189,A0A212CBX0,A0A212D8H1,A0A212C5J9,A0A212D1P4,A0A172ZQ52,A0A212CG63,A0A212DA16,A0A212DHQ6,A0A212CE59,A0A212D8Y9,A0A212D8C1,A0A212D4Z9,A0A…	0.403478	0.897244	0.191489
GO:0030042	actin filament depolymerization	P	2	8	180	1060	0.0111111	0.00754717	over	A0A212CXU5,A0A212CAE3	A0A212CEX5,A0A212CJQ4,A0A212CMV3,A0A212CXU5,A0A212CAE3,A0A212CV09,A0A212CRW2,A0A212DH40	0.405411	0.897244	0.25
GO:0051261	protein depolymerization	P	2	8	180	1060	0.0111111	0.00754717	over	A0A212CXU5,A0A212CAE3	A0A212CEX5,A0A212CJQ4,A0A212CMV3,A0A212CXU5,A0A212CAE3,A0A212CRW2,A0A212DH40,A0A212CV09	0.405411	0.897244	0.25
GO:0043623	cellular protein complex assembly	P	4	19	180	1060	0.0222222	0.0179245	over	A0A212CXU5,A0A212C1U6,A0A212D9M9,A0A212D9R7	A0A212CEX5,A0A212CJQ4,A0A212CMV3,A0A212CXU5,A0A212C9M8,A0A212D454,A0A212DGS9,A0A212C1D7,A0A212C1U6,A0A212CW37,A0A212CY32,A0A212D767,A0A212DDQ1,A0A212CMK7,A0A212D9M9,A0A212D9R7,A0A212D8V0,A0A212DAA2,A0A212CV09	0.407783	0.897244	0.210526
GO:0016043	cellular component organization	P	11	59	180	1060	0.0611111	0.0556604	over	A0A212DI04,A0A212CXQ1,A0A212CXU5,A0A212CAE3,A0A212C9V7,A0A212CD85,A0A212D070,A0A212C4W5,A0A212C1U6,A0A212D9M9,A0A212D9R7	A0A212CY13,A0A212C6C3,A0A212DAR1,A0A212DI04,A0A212DJ37,A0A212CXQ1,A0A212D4K0,A0A212D5P4,A0A212DEF6,A0A212CV25,A0A212D1H2,A0A212D2L7,A0A212CEX5,A0A212CJQ4,A0A212CMV3,A0A212CXU5,A0A212CAE3,A0A212CRW2,A0A212DH40,A0A212C915,A0A212C9G6,A0A212C9S0,A0A212CF55,A0A212CMM8,A0A212CMU7,A0A212CYY8,A0A212DJ03,A0A212D8H1,A0A212C9M8,A0A212D454,A0A212DGS9,A0A212CDC3,A0A212C2N7,A0A212C9V7,A0A212CD85,A0A212D070,A0A…	0.418564	0.897244	0.186441
GO:0043231	intracellular membrane-bounded organelle	C	20	111	180	1060	0.111111	0.104717	over	A0A212D157,A0A212C032,A0A212CAJ2,A0A212CVR6,A0A212CXQ1,A0A212D173,A0A212D2W0,A0A212DGJ0,A0A172ZQ52,A0A212CCZ3,A0A212CP34,A0A212C0K1,A0A212C2R1,A0A212D8Y9,A0A212D8C1,A0A212D3D4,A0A212CL93,A0A212CV82,A0A212C5J9,A0A212D1P4	A0A212BZC3,A0A212C2C9,A0A212CD23,A0A212CFN2,A0A212CT84,A0A212D157,A0A212BZP9,A0A212C032,A0A212CPL0,A0A212CQ03,A0A212CT24,A0A212D1I1,A0A212DB37,A0A212C1N8,A0A212CAJ2,A0A212CBJ4,A0A212CCB7,A0A212CDC3,A6YLM6,A0A212CEW6,A0A212CF98,A0A212CGZ9,A0A212CK07,A0A212CK98,A0A212CP05,A0A212CRB3,A0A212CUT3,A0A212CVR6,A0A212CXQ1,A0A212D0W4,A0A212D173,A0A212D1X1,A0A212D2W0,A0A212D331,A0A212D477,A0A212D4K0,A0A212D…	0.422147	0.897244	0.18018
GO:0048029	monosaccharide binding	F	1	3	180	1060	0.00555556	0.00283019	over	A0A212CP82	A0A212C6B8,A0A212CP82,A0A212CHQ9	0.428155	0.897244	0.333333
GO:0051014	actin filament severing	P	1	3	180	1060	0.00555556	0.00283019	over	A0A212CAE3	A0A212CAE3,A0A212CJU2,A0A212CMV3	0.428155	0.897244	0.333333
GO:0006730	one-carbon metabolic process	P	1	3	180	1060	0.00555556	0.00283019	over	A0A212CE91	A0A212DF69,A0A212CAT7,A0A212CE91	0.428155	0.897244	0.333333
GO:0004448	isocitrate dehydrogenase activity	F	1	3	180	1060	0.00555556	0.00283019	over	A0A212D3T1	A0A212CRY4,A0A212D3T1,A0A212D400	0.428155	0.897244	0.333333
GO:0002449	lymphocyte mediated immunity	P	1	3	180	1060	0.00555556	0.00283019	over	A0A212D3M2	A0A212CD10,A0A212D3M2,A0A212D467	0.428155	0.897244	0.333333
GO:0019201	nucleotide kinase activity	F	1	3	180	1060	0.00555556	0.00283019	over	A0A212D3D4	A0A212C5F0,A0A212D3D4,A0A212CG71	0.428155	0.897244	0.333333
GO:1990204	oxidoreductase complex	C	1	3	180	1060	0.00555556	0.00283019	over	A0A212D8Y9	A0A212CE59,A0A212CUS9,A0A212D8Y9	0.428155	0.897244	0.333333
GO:0015035	protein disulfide oxidoreductase activity	F	1	3	180	1060	0.00555556	0.00283019	over	A0A212D3G0	A0A212CM52,A0A212CPB8,A0A212D3G0	0.428155	0.897244	0.333333
GO:0046165	alcohol biosynthetic process	P	1	3	180	1060	0.00555556	0.00283019	over	A0A212CXI6	A0A212CES3,A0A212D200,A0A212CXI6	0.428155	0.897244	0.333333
GO:0031347	regulation of defense response	P	1	3	180	1060	0.00555556	0.00283019	over	A0A212DIJ0	A0A212DIJ0,A6YLM6,A0A212CHG3	0.428155	0.897244	0.333333
GO:0046173	polyol biosynthetic process	P	1	3	180	1060	0.00555556	0.00283019	over	A0A212CXI6	A0A212CES3,A0A212D200,A0A212CXI6	0.428155	0.897244	0.333333
GO:0006102	isocitrate metabolic process	P	1	3	180	1060	0.00555556	0.00283019	over	A0A212D3T1	A0A212CRY4,A0A212D3T1,A0A212D400	0.428155	0.897244	0.333333
GO:0005244	voltage-gated ion channel activity	F	1	3	180	1060	0.00555556	0.00283019	over	A0A212CP34	A0A212C2N7,A0A212CP34,A0A212D042	0.428155	0.897244	0.333333
GO:0036442	hydrogen-exporting ATPase activity	F	1	3	180	1060	0.00555556	0.00283019	over	A0A212CD21	A0A212CD21,A0A212CDU4,A0A212CKI9	0.428155	0.897244	0.333333
GO:0019208	phosphatase regulator activity	F	1	3	180	1060	0.00555556	0.00283019	over	A0A212CMX1	A0A212CWT5,A0A212CMX1,A0A212DCE2	0.428155	0.897244	0.333333
GO:0015036	disulfide oxidoreductase activity	F	1	3	180	1060	0.00555556	0.00283019	over	A0A212D3G0	A0A212CM52,A0A212CPB8,A0A212D3G0	0.428155	0.897244	0.333333
GO:0016064	immunoglobulin mediated immune response	P	1	3	180	1060	0.00555556	0.00283019	over	A0A212D3M2	A0A212CD10,A0A212D3M2,A0A212D467	0.428155	0.897244	0.333333
GO:0015103	inorganic anion transmembrane transporter activity	F	1	3	180	1060	0.00555556	0.00283019	over	A0A212D9C4	A0A212D556,A0A212D9C4,A0A212CBP5	0.428155	0.897244	0.333333
GO:0003954	NADH dehydrogenase activity	F	1	3	180	1060	0.00555556	0.00283019	over	A0A212DI17	A0A212D370,A0A212DGI6,A0A212DI17	0.428155	0.897244	0.333333
GO:0007186	G-protein coupled receptor signaling pathway	P	1	3	180	1060	0.00555556	0.00283019	over	A0A212CF73	A0A212C982,A0A212CAC6,A0A212CF73	0.428155	0.897244	0.333333
GO:0002460	adaptive immune response based on somatic recombination of immune receptors built from immunoglobulin superfamily domains	P	1	3	180	1060	0.00555556	0.00283019	over	A0A212D3M2	A0A212CD10,A0A212D3M2,A0A212D467	0.428155	0.897244	0.333333
GO:0008137	NADH dehydrogenase (ubiquinone) activity	F	1	3	180	1060	0.00555556	0.00283019	over	A0A212DI17	A0A212D370,A0A212DGI6,A0A212DI17	0.428155	0.897244	0.333333
GO:0002455	humoral immune response mediated by circulating immunoglobulin	P	1	3	180	1060	0.00555556	0.00283019	over	A0A212D3M2	A0A212CD10,A0A212D3M2,A0A212D467	0.428155	0.897244	0.333333
GO:0019899	enzyme binding	F	1	3	180	1060	0.00555556	0.00283019	over	A0A212CAJ2	A0A212C4I9,A0A212CAJ2,A0A212DB59	0.428155	0.897244	0.333333
GO:0004450	isocitrate dehydrogenase (NADP+) activity	F	1	3	180	1060	0.00555556	0.00283019	over	A0A212D3T1	A0A212CRY4,A0A212D3T1,A0A212D400	0.428155	0.897244	0.333333
GO:0002526	acute inflammatory response	P	1	3	180	1060	0.00555556	0.00283019	over	A0A212DIJ0	A0A212DIJ0,A0A212DG97,B6D985	0.428155	0.897244	0.333333
GO:0006958	complement activation, classical pathway	P	1	3	180	1060	0.00555556	0.00283019	over	A0A212D3M2	A0A212CD10,A0A212D3M2,A0A212D467	0.428155	0.897244	0.333333
GO:0016655	oxidoreductase activity, acting on NAD(P)H, quinone or similar compound as acceptor	F	1	3	180	1060	0.00555556	0.00283019	over	A0A212DI17	A0A212D370,A0A212DGI6,A0A212DI17	0.428155	0.897244	0.333333
GO:0050727	regulation of inflammatory response	P	1	3	180	1060	0.00555556	0.00283019	over	A0A212DIJ0	A0A212DIJ0,A6YLM6,A0A212CHG3	0.428155	0.897244	0.333333
GO:0051020	GTPase binding	F	1	3	180	1060	0.00555556	0.00283019	over	A0A212CAJ2	A0A212C4I9,A0A212CAJ2,A0A212DB59	0.428155	0.897244	0.333333
GO:0019724	B cell mediated immunity	P	1	3	180	1060	0.00555556	0.00283019	over	A0A212D3M2	A0A212CD10,A0A212D3M2,A0A212D467	0.428155	0.897244	0.333333
GO:0008536	Ran GTPase binding	F	1	3	180	1060	0.00555556	0.00283019	over	A0A212CAJ2	A0A212C4I9,A0A212CAJ2,A0A212DB59	0.428155	0.897244	0.333333
GO:1901617	organic hydroxy compound biosynthetic process	P	1	3	180	1060	0.00555556	0.00283019	over	A0A212CXI6	A0A212CES3,A0A212D200,A0A212CXI6	0.428155	0.897244	0.333333
GO:0019751	polyol metabolic process	P	1	3	180	1060	0.00555556	0.00283019	over	A0A212CXI6	A0A212CES3,A0A212D200,A0A212CXI6	0.428155	0.897244	0.333333
GO:0022832	voltage-gated channel activity	F	1	3	180	1060	0.00555556	0.00283019	over	A0A212CP34	A0A212C2N7,A0A212CP34,A0A212D042	0.428155	0.897244	0.333333
GO:0008308	voltage-gated anion channel activity	F	1	3	180	1060	0.00555556	0.00283019	over	A0A212CP34	A0A212C2N7,A0A212CP34,A0A212D042	0.428155	0.897244	0.333333
GO:0050136	NADH dehydrogenase (quinone) activity	F	1	3	180	1060	0.00555556	0.00283019	over	A0A212DI17	A0A212D370,A0A212DGI6,A0A212DI17	0.428155	0.897244	0.333333
GO:0017016	Ras GTPase binding	F	1	3	180	1060	0.00555556	0.00283019	over	A0A212CAJ2	A0A212C4I9,A0A212CAJ2,A0A212DB59	0.428155	0.897244	0.333333
GO:0002443	leukocyte mediated immunity	P	1	3	180	1060	0.00555556	0.00283019	over	A0A212D3M2	A0A212CD10,A0A212D3M2,A0A212D467	0.428155	0.897244	0.333333
GO:0046961	proton-transporting ATPase activity, rotational mechanism	F	1	3	180	1060	0.00555556	0.00283019	over	A0A212CD21	A0A212CD21,A0A212CDU4,A0A212CKI9	0.428155	0.897244	0.333333
GO:0022836	gated channel activity	F	1	3	180	1060	0.00555556	0.00283019	over	A0A212CP34	A0A212C2N7,A0A212CP34,A0A212D042	0.428155	0.897244	0.333333
GO:0006790	sulfur compound metabolic process	P	1	3	180	1060	0.00555556	0.00283019	over	A0A212D7P1	A0A212D7P1,A0A212CAT7,A0A212CW17	0.428155	0.897244	0.333333
GO:0031267	small GTPase binding	F	1	3	180	1060	0.00555556	0.00283019	over	A0A212CAJ2	A0A212C4I9,A0A212CAJ2,A0A212DB59	0.428155	0.897244	0.333333
GO:0008064	regulation of actin polymerization or depolymerization	P	3	14	180	1060	0.0166667	0.0132075	over	A0A212CXU5,A0A212CAE3,A0A212C1U6	A0A212CEX5,A0A212CJQ4,A0A212CMV3,A0A212CXU5,A0A212CAE3,A0A212C1D7,A0A212C1U6,A0A212C9M8,A0A212CW37,A0A212CY32,A0A212D454,A0A212D767,A0A212DDQ1,A0A212CV09	0.433735	0.897244	0.214286
GO:0032956	regulation of actin cytoskeleton organization	P	3	14	180	1060	0.0166667	0.0132075	over	A0A212CXU5,A0A212CAE3,A0A212C1U6	A0A212CEX5,A0A212CJQ4,A0A212CMV3,A0A212CXU5,A0A212CAE3,A0A212C1D7,A0A212C1U6,A0A212C9M8,A0A212CW37,A0A212CY32,A0A212D454,A0A212D767,A0A212DDQ1,A0A212CV09	0.433735	0.897244	0.214286
GO:0016301	kinase activity	F	3	14	180	1060	0.0166667	0.0132075	over	A0A212D3D4,A0A212CP82,A0A212CXR2	A0A212CIE0,A0A212C5F0,A0A212D3D4,A0A212CG71,A0A212CP82,A0A212D6Z1,A0A212C0Q8,A0A212CUJ7,A0A212CLQ4,A0A212D2U1,A0A212CXR2,A0A212CT11,A0A212CTC3,A6YLM1	0.433735	0.897244	0.214286
GO:0030832	regulation of actin filament length	P	3	14	180	1060	0.0166667	0.0132075	over	A0A212CXU5,A0A212CAE3,A0A212C1U6	A0A212CEX5,A0A212CJQ4,A0A212CMV3,A0A212CXU5,A0A212CAE3,A0A212C1D7,A0A212C1U6,A0A212C9M8,A0A212CW37,A0A212CY32,A0A212D454,A0A212D767,A0A212DDQ1,A0A212CV09	0.433735	0.897244	0.214286
GO:1902903	regulation of supramolecular fiber organization	P	3	14	180	1060	0.0166667	0.0132075	over	A0A212CXU5,A0A212CAE3,A0A212C1U6	A0A212CEX5,A0A212CJQ4,A0A212CMV3,A0A212CXU5,A0A212CAE3,A0A212C1D7,A0A212C1U6,A0A212C9M8,A0A212CW37,A0A212CY32,A0A212D454,A0A212D767,A0A212DDQ1,A0A212CV09	0.433735	0.897244	0.214286
GO:0110053	regulation of actin filament organization	P	3	14	180	1060	0.0166667	0.0132075	over	A0A212CXU5,A0A212CAE3,A0A212C1U6	A0A212CEX5,A0A212CJQ4,A0A212CMV3,A0A212CXU5,A0A212CAE3,A0A212C1D7,A0A212C1U6,A0A212C9M8,A0A212CW37,A0A212CY32,A0A212D454,A0A212D767,A0A212DDQ1,A0A212CV09	0.433735	0.897244	0.214286
GO:0005506	iron ion binding	F	3	14	180	1060	0.0166667	0.0132075	over	A0A212CZ96,A0A220IGB1,A0A220IGA3	A0A212CBH9,A0A212CWJ6,A0A212C8Z7,A0A212C9V5,A0A212CAC7,A0A212CAP9,A0A212CHQ9,A0A212CZ96,A0A212D2D0,A0A220IGB8,A0A212DHR7,A0A212DI67,A0A220IGB1,A0A220IGA3	0.433735	0.897244	0.214286
GO:0051186	cofactor metabolic process	P	3	14	180	1060	0.0166667	0.0132075	over	A0A212D7P1,A0A212CP82,A0A212CXI6	A0A212D7P1,A0A212C0Q8,A0A212CD71,A0A212CP82,A0A212CPK9,A0A212CQF6,A0A212CZ49,A0A212D9K1,A0A212CQE7,A0A212D0T4,A0A212DH75,A0A212CXI6,A0A212CNB3,A0A212DF69	0.433735	0.897244	0.214286
GO:0032502	developmental process	P	3	14	180	1060	0.0166667	0.0132075	over	A0A212CYB8,A0A212C5S3,A0A212C632	A0A212CMM8,A0A212CMU7,A0A212CJ52,A0A212D1H2,A0A212D2L7,A0A212C915,A0A212C9G6,A0A212C9S0,A0A212CYB8,A0A212CMJ8,A0A212C5S3,A0A212C632,A0A212C3C2,A0A212D8H1	0.433735	0.897244	0.214286
GO:0032970	regulation of actin filament-based process	P	3	14	180	1060	0.0166667	0.0132075	over	A0A212CXU5,A0A212CAE3,A0A212C1U6	A0A212CEX5,A0A212CJQ4,A0A212CMV3,A0A212CXU5,A0A212CAE3,A0A212C1D7,A0A212C1U6,A0A212C9M8,A0A212CW37,A0A212CY32,A0A212D454,A0A212D767,A0A212DDQ1,A0A212CV09	0.433735	0.897244	0.214286
GO:1902494	catalytic complex	C	6	31	180	1060	0.0333333	0.0292453	over	A0A212CBF2,A0A212CF73,A0A212CV82,A0A212CMX1,A0A212D8Y9,A0A212CVR6	A0A212CQF6,A0A212D6Q4,A0A212CBF2,A0A212CF73,A0A212CE59,A0A212CBC5,A0A212CV82,A0A212CUS9,A0A212CMX1,A0A212CY87,A0A212D8Y9,A0A212CJD3,A0A212D8Q9,A0A212C3C2,A0A212CIG4,A0A212C7N0,A0A212CEW6,A0A212CVR6,A0A212DAD9,A0A212CBJ4,A0A212CGZ9,A0A212CK62,A0A212CSG3,A0A212CSP3,A0A212CUT3,A0A212DHV1,A0A212CK41,A0A212D7L3,A0A212CTV3,A0A212D820,A0A212CGX3	0.434554	0.897244	0.193548
GO:0070271	protein complex biogenesis	P	4	20	180	1060	0.0222222	0.0188679	over	A0A212CXU5,A0A212C1U6,A0A212D9M9,A0A212D9R7	A0A212CEX5,A0A212CJQ4,A0A212CMV3,A0A212CXU5,A0A212C9M8,A0A212D454,A0A212DGS9,A0A212C1D7,A0A212C1U6,A0A212CW37,A0A212CY32,A0A212D767,A0A212DDQ1,A0A212CMK7,A0A212D9M9,A0A212C3U9,A0A212D9R7,A0A212D8V0,A0A212DAA2,A0A212CV09	0.449202	0.90177	0.2
GO:0006461	protein complex assembly	P	4	20	180	1060	0.0222222	0.0188679	over	A0A212CXU5,A0A212C1U6,A0A212D9M9,A0A212D9R7	A0A212CEX5,A0A212CJQ4,A0A212CMV3,A0A212CXU5,A0A212C9M8,A0A212D454,A0A212DGS9,A0A212C1D7,A0A212C1U6,A0A212CW37,A0A212CY32,A0A212D767,A0A212DDQ1,A0A212CMK7,A0A212D9M9,A0A212C3U9,A0A212D9R7,A0A212D8V0,A0A212DAA2,A0A212CV09	0.449202	0.90177	0.2
GO:0019438	aromatic compound biosynthetic process	P	6	32	180	1060	0.0333333	0.0301887	over	A0A212D3D4,A0A212C8K3,A0A212CGM4,A0A212CGR6,A0A212CXI6,A0A172ZQ52	A0A212CIG4,A0A212C0F3,A0A212DD89,A0A212C5F0,A0A212D3D4,A0A212D6Z1,A0A212D5V3,A0A212CG71,A0A212CCB7,A0A212CRK5,A0A212D4K0,A0A212D5P4,A0A212C3C2,A0A212C8K3,A0A212CGM4,A0A212CGR6,A0A212CZE3,A0A212D4H4,A0A212DCN6,A0A212CN14,A0A212CXI6,A0A212CNB3,A0A172ZQ52,A0A212C3I7,A0A212C6F7,A0A212CAK0,A0A212CG63,A0A212D2Q6,A0A212DA16,A0A212DFN1,A0A212DHQ6,A7LLN2	0.467314	0.90177	0.1875
GO:0030120	vesicle coat	C	2	9	180	1060	0.0111111	0.00849057	over	A0A212C5J9,A0A212D1P4	A0A212CA55,A0A212CGM8,A0A212CKK1,A0A212DIC4,A0A212DIN6,A0A212CSB5,A0A212CST5,A0A212C5J9,A0A212D1P4	0.468396	0.90177	0.222222
GO:0030662	coated vesicle membrane	C	2	9	180	1060	0.0111111	0.00849057	over	A0A212C5J9,A0A212D1P4	A0A212CSB5,A0A212CST5,A0A212C5J9,A0A212D1P4,A0A212CA55,A0A212CGM8,A0A212CKK1,A0A212DIC4,A0A212DIN6	0.468396	0.90177	0.222222
GO:0006956	complement activation	P	2	9	180	1060	0.0111111	0.00849057	over	A0A212DIJ0,A0A212D3M2	A0A212DIJ0,A0A212CD10,A0A212D3M2,A0A212D467,A0A212C826,A0A212CEU4,A0A212CG89,A0A212D2K0,Q9N0M4	0.468396	0.90177	0.222222
GO:0009135	purine nucleoside diphosphate metabolic process	P	2	9	180	1060	0.0111111	0.00849057	over	A0A212CP82,A0A212D3D4	A0A212C0Q8,A0A212CD71,A0A212CP82,A0A212CPK9,A0A212CQF6,A0A212CZ49,A0A212D9K1,A0A212C5F0,A0A212D3D4	0.468396	0.90177	0.222222
GO:0050776	regulation of immune response	P	2	9	180	1060	0.0111111	0.00849057	over	A0A212DIJ0,A0A212D3M2	A0A212DIJ0,A0A212C826,A0A212CEU4,A0A212CG89,A0A212D2K0,Q9N0M4,A0A212CD10,A0A212D3M2,A0A212D467	0.468396	0.90177	0.222222
GO:0030660	Golgi-associated vesicle membrane	C	2	9	180	1060	0.0111111	0.00849057	over	A0A212C5J9,A0A212D1P4	A0A212CSB5,A0A212CST5,A0A212C5J9,A0A212D1P4,A0A212CA55,A0A212CGM8,A0A212CKK1,A0A212DIC4,A0A212DIN6	0.468396	0.90177	0.222222
GO:0002253	activation of immune response	P	2	9	180	1060	0.0111111	0.00849057	over	A0A212DIJ0,A0A212D3M2	A0A212DIJ0,A0A212C826,A0A212CEU4,A0A212CG89,A0A212D2K0,Q9N0M4,A0A212CD10,A0A212D3M2,A0A212D467	0.468396	0.90177	0.222222
GO:0046031	ADP metabolic process	P	2	9	180	1060	0.0111111	0.00849057	over	A0A212CP82,A0A212D3D4	A0A212C0Q8,A0A212CD71,A0A212CP82,A0A212CPK9,A0A212CQF6,A0A212CZ49,A0A212D9K1,A0A212C5F0,A0A212D3D4	0.468396	0.90177	0.222222
GO:0032984	macromolecular complex disassembly	P	2	9	180	1060	0.0111111	0.00849057	over	A0A212CXU5,A0A212CAE3	A0A212CEX5,A0A212CJQ4,A0A212CMV3,A0A212CXU5,A0A212CAE3,A0A212CRW2,A0A212DH40,A0A212D776,A0A212CV09	0.468396	0.90177	0.222222
GO:0030135	coated vesicle	C	2	9	180	1060	0.0111111	0.00849057	over	A0A212C5J9,A0A212D1P4	A0A212CSB5,A0A212CST5,A0A212C5J9,A0A212D1P4,A0A212CA55,A0A212CGM8,A0A212CKK1,A0A212DIC4,A0A212DIN6	0.468396	0.90177	0.222222
GO:0009185	ribonucleoside diphosphate metabolic process	P	2	9	180	1060	0.0111111	0.00849057	over	A0A212CP82,A0A212D3D4	A0A212C0Q8,A0A212CD71,A0A212CP82,A0A212CPK9,A0A212CQF6,A0A212CZ49,A0A212D9K1,A0A212C5F0,A0A212D3D4	0.468396	0.90177	0.222222
GO:0043624	cellular protein complex disassembly	P	2	9	180	1060	0.0111111	0.00849057	over	A0A212CXU5,A0A212CAE3	A0A212CEX5,A0A212CJQ4,A0A212CMV3,A0A212CXU5,A0A212CAE3,A0A212CRW2,A0A212DH40,A0A212D776,A0A212CV09	0.468396	0.90177	0.222222
GO:0009179	purine ribonucleoside diphosphate metabolic process	P	2	9	180	1060	0.0111111	0.00849057	over	A0A212CP82,A0A212D3D4	A0A212C0Q8,A0A212CD71,A0A212CP82,A0A212CPK9,A0A212CQF6,A0A212CZ49,A0A212D9K1,A0A212C5F0,A0A212D3D4	0.468396	0.90177	0.222222
GO:0043241	protein complex disassembly	P	2	9	180	1060	0.0111111	0.00849057	over	A0A212CXU5,A0A212CAE3	A0A212CEX5,A0A212CJQ4,A0A212CMV3,A0A212CXU5,A0A212CAE3,A0A212CRW2,A0A212DH40,A0A212D776,A0A212CV09	0.468396	0.90177	0.222222
GO:0040011	locomotion	P	2	9	180	1060	0.0111111	0.00849057	over	A0A212C5S3,A0A212C632	A0A212CMM8,A0A212CMU7,A0A212CYY8,A0A212C5S3,A0A212C632,A0A212D1H2,A0A212D2L7,A0A212D8H1,A0A212DI06	0.468396	0.90177	0.222222
GO:0002684	positive regulation of immune system process	P	2	9	180	1060	0.0111111	0.00849057	over	A0A212DIJ0,A0A212D3M2	A0A212DIJ0,A0A212C826,A0A212CEU4,A0A212CG89,A0A212D2K0,Q9N0M4,A0A212CD10,A0A212D3M2,A0A212D467	0.468396	0.90177	0.222222
GO:0005798	Golgi-associated vesicle	C	2	9	180	1060	0.0111111	0.00849057	over	A0A212C5J9,A0A212D1P4	A0A212CSB5,A0A212CST5,A0A212C5J9,A0A212D1P4,A0A212CA55,A0A212CGM8,A0A212CKK1,A0A212DIC4,A0A212DIN6	0.468396	0.90177	0.222222
GO:0009132	nucleoside diphosphate metabolic process	P	2	9	180	1060	0.0111111	0.00849057	over	A0A212CP82,A0A212D3D4	A0A212C0Q8,A0A212CD71,A0A212CP82,A0A212CPK9,A0A212CQF6,A0A212CZ49,A0A212D9K1,A0A212C5F0,A0A212D3D4	0.468396	0.90177	0.222222
GO:0002252	immune effector process	P	2	9	180	1060	0.0111111	0.00849057	over	A0A212DIJ0,A0A212D3M2	A0A212DIJ0,A0A212C826,A0A212CEU4,A0A212CG89,A0A212D2K0,Q9N0M4,A0A212CD10,A0A212D3M2,A0A212D467	0.468396	0.90177	0.222222
GO:0005201	extracellular matrix structural constituent	F	2	9	180	1060	0.0111111	0.00849057	over	A0A212CTW7,A0A212DEY5	A0A212C1G6,A0A212C220,A0A212C4F6,A0A212C4P3,A0A212CJT1,A0A212CTW7,A0A212CWI1,A0A212D9F7,A0A212DEY5	0.468396	0.90177	0.222222
GO:0005578	proteinaceous extracellular matrix	C	2	9	180	1060	0.0111111	0.00849057	over	A0A212BZP0,A0A212CTW7	A0A212C4F6,A0A212C4P3,A0A212BZP0,A0A212CMQ7,A0A212CRF8,A0A212CTW7,A0A212D257,A0A212DEZ1,E7D7Z1	0.468396	0.90177	0.222222
GO:0050778	positive regulation of immune response	P	2	9	180	1060	0.0111111	0.00849057	over	A0A212DIJ0,A0A212D3M2	A0A212DIJ0,A0A212C826,A0A212CEU4,A0A212CG89,A0A212D2K0,Q9N0M4,A0A212CD10,A0A212D3M2,A0A212D467	0.468396	0.90177	0.222222
GO:0022411	cellular component disassembly	P	2	9	180	1060	0.0111111	0.00849057	over	A0A212CXU5,A0A212CAE3	A0A212CEX5,A0A212CJQ4,A0A212CMV3,A0A212CXU5,A0A212CAE3,A0A212CRW2,A0A212DH40,A0A212D776,A0A212CV09	0.468396	0.90177	0.222222
GO:0071702	organic substance transport	P	7	38	180	1060	0.0388889	0.0358491	over	A0A212C032,A0A212C5J9,A0A212CAJ2,A0A212CCZ3,A0A212D1P4,A0A212D9R7,A0A212D157	A0A212CKS4,A0A212CR70,A0A212CDA3,A0A212CJ52,A0A212DHP9,A0A212DII4,A0A212DIR1,A0A212C032,A0A212C4I9,A0A212C5J9,A0A212CA55,A0A212CAJ2,A0A212CCZ3,A0A212CGM8,A0A212CHZ1,A0A212CJQ0,A0A212CKK1,A0A212CMT9,A0A212CQ03,A0A212CSB5,A0A212CST5,A0A212D1P4,A0A212D3E2,A0A212D6W5,A0A212D9H6,A0A212D9R7,A0A212DB59,A0A212DGM9,A0A212DIN6,A0A212D8Q8,A0A212BZX3,A0A212C9E7,A0A212CAH5,A0A212CBD3,A0A212CJL4,A0A212D157,A0A…	0.473468	0.90177	0.184211
GO:0033036	macromolecule localization	P	7	38	180	1060	0.0388889	0.0358491	over	A0A212C032,A0A212C5J9,A0A212CAJ2,A0A212CCZ3,A0A212D1P4,A0A212D9R7,A0A212D157	A0A212CKS4,A0A212CR70,A0A212CDA3,A0A212CJ52,A0A212DHP9,A0A212DII4,A0A212DIR1,A0A212C032,A0A212C4I9,A0A212C5J9,A0A212CA55,A0A212CAJ2,A0A212CCZ3,A0A212CGM8,A0A212CHZ1,A0A212CJQ0,A0A212CKK1,A0A212CMT9,A0A212CQ03,A0A212CSB5,A0A212CST5,A0A212D1P4,A0A212D3E2,A0A212D6W5,A0A212D9H6,A0A212D9R7,A0A212DB59,A0A212DGM9,A0A212DIN6,A0A212D8Q8,A0A212BZX3,A0A212C9E7,A0A212CAH5,A0A212CBD3,A0A212CJL4,A0A212D157,A0A…	0.473468	0.90177	0.184211
GO:0044459	plasma membrane part	C	3	15	180	1060	0.0166667	0.0141509	over	A0A212CF73,A0A212C5J9,A0A212D1P4	A0A212CBP5,A0A212CN58,A0A212CF73,A0A212C826,A0A212C846,A0A212CEU4,A0A212CG89,A0A212C189,A0A212CBX0,A0A212D8H1,A0A212C5J9,A0A212D1P4,A0A212CVD5,A0A212CJ24,A0A212CKF9	0.481852	0.90177	0.2
GO:0005882	intermediate filament	C	3	15	180	1060	0.0166667	0.0141509	over	A0A212DF65,A0A212DFL6,A0A212DA24	A0A212DFR3,A0A212DF16,A0A212DF65,A0A212DF80,A0A212DFB6,A0A212DFL6,A0A212CAC8,A0A212CGY9,A0A212D191,A0A212D2C8,A0A212D426,A0A212D6R3,A0A212D793,A0A212D7M1,A0A212DA24	0.481852	0.90177	0.2
GO:0045111	intermediate filament cytoskeleton	C	3	15	180	1060	0.0166667	0.0141509	over	A0A212DA24,A0A212DF65,A0A212DFL6	A0A212CAC8,A0A212CGY9,A0A212D191,A0A212D2C8,A0A212D426,A0A212D6R3,A0A212D793,A0A212D7M1,A0A212DA24,A0A212DFR3,A0A212DF16,A0A212DF65,A0A212DF80,A0A212DFB6,A0A212DFL6	0.481852	0.90177	0.2
GO:0016740	transferase activity	F	10	56	180	1060	0.0555556	0.0528302	over	A0A212D7P1,A0A212CX07,A0A212D3D4,A0A212CHT9,A0A212CP82,A0A212CV82,A0A212C756,A0A212CAB6,A0A212DHT3,A0A212CXR2	A0A212CBQ8,A0A212D4S2,A0A212CIE0,A0A212D7P1,A0A212CX07,A0A212DD89,A0A212C5F0,A0A212D3D4,A0A212DD76,A0A212CG71,A0A212CUS9,A0A212DAL6,A0A212CG33,A0A212CGK0,A0A212CHT9,A0A212CP58,A0A212DH88,A0A212DF69,A0A212CP82,A0A212C3C2,A7LLN2,A0A212C0F3,A0A212D6Z1,A0A212C9D9,A0A212CV82,A0A212CN73,A0A212C0Q8,A0A212CUJ7,A0A212CLQ4,A0A212D2U1,A0A212C7Y2,A0A212CTC3,A0A212CDD0,A0A212DH75,A0A212CZB2,A0A212C371,A0A212D…	0.486801	0.90177	0.178571
GO:0015078	hydrogen ion transmembrane transporter activity	F	4	21	180	1060	0.0222222	0.0198113	over	A0A212CD21,A0A212CE28,A0A212D8C1,A0A172ZQ52	A0A212CD21,A0A212CDU4,A0A212CKI9,A0A212C3I7,A0A212C6F7,A0A212CAK0,A0A212D2Q6,A0A212DFN1,Q15GJ0,A0A212C614,A0A212CE28,A0A212CTQ3,A0A212D8C1,A0A212CF41,A0A212DC86,A0A172ZQ52,A0A212CG63,A0A212CZZ6,A0A212DA16,A0A212DG84,A0A212DHQ6	0.489684	0.90177	0.190476
GO:0065007	biological regulation	P	19	109	180	1060	0.105556	0.10283	over	A0A212CGG5,A0A212CA59,A0A212CP82,A0A212DIJ0,A0A212CIW6,A0A212CNC6,A0A212CXU5,A0A212D3G0,A0A212C8K3,A0A212CGM4,A0A212CGR6,A0A212D3M2,A0A212CF73,A0A212CYB8,A0A212C5S3,A0A212C632,A0A212CAE3,A0A212C1U6,A0A212C6Y8	A0A212CGG5,A0A212CA59,A0A212CP82,A0A212C8Z7,A0A212C9V5,A0A212DJ03,A0A212DIJ0,A0A212CIW6,A0A212CNC6,A0A212D556,A0A212CEX5,A0A212CJQ4,A0A212CMV3,A0A212CXU5,P14447,A0A212C826,A0A212CEU4,A0A212CG89,A0A212D2K0,Q9N0M4,A0A212C2X4,A0A212CFZ8,A0A212CNW7,A0A212CT67,A0A212CZS4,A0A212D257,A0A212D8V0,A0A212DAA2,A0A212D2U1,A0A212C9P1,A0A212C161,A0A212CKY6,A0A212CM52,A0A212CNQ0,A0A212CPB8,A0A212CR39,A0A212CT24,…	0.491544	0.90177	0.174312
GO:1901362	organic cyclic compound biosynthetic process	P	6	33	180	1060	0.0333333	0.0311321	over	A0A212D3D4,A0A212C8K3,A0A212CGM4,A0A212CGR6,A0A212CXI6,A0A172ZQ52	A0A212CIG4,A0A212C0F3,A0A212DD89,A0A212C5F0,A0A212D3D4,A0A212D6Z1,A0A212D5V3,A0A212CG71,A0A212CCB7,A0A212CRK5,A0A212D4K0,A0A212D5P4,A0A212C3C2,A0A212C8K3,A0A212CGM4,A0A212CGR6,A0A212CZE3,A0A212D4H4,A0A212DCN6,A0A212CN14,A0A212CXI6,A0A212CNB3,A0A172ZQ52,A0A212C3I7,A0A212C6F7,A0A212CAK0,A0A212CG63,A0A212D2Q6,A0A212DA16,A0A212DFN1,A0A212DHQ6,A7LLN2,A0A212D702	0.499569	0.90177	0.181818
GO:0018130	heterocycle biosynthetic process	P	6	33	180	1060	0.0333333	0.0311321	over	A0A212D3D4,A0A212C8K3,A0A212CGM4,A0A212CGR6,A0A212CXI6,A0A172ZQ52	A0A212CIG4,A0A212C0F3,A0A212DD89,A0A212C5F0,A0A212D3D4,A0A212D6Z1,A0A212D5V3,A0A212CG71,A0A212CCB7,A0A212CRK5,A0A212D4K0,A0A212D5P4,A0A212C3C2,A0A212C8K3,A0A212CGM4,A0A212CGR6,A0A212CZE3,A0A212D4H4,A0A212DCN6,A0A212CN14,A0A212CXI6,A0A212CNB3,A0A172ZQ52,A0A212C3I7,A0A212C6F7,A0A212CAK0,A0A212CG63,A0A212D2Q6,A0A212DA16,A0A212DFN1,A0A212DHQ6,A7LLN2,A0A212D702	0.499569	0.90177	0.181818
GO:0005253	anion channel activity	F	1	4	180	1060	0.00555556	0.00377358	over	A0A212CP34	A0A212D556,A0A212C2N7,A0A212CP34,A0A212D042	0.525536	0.90177	0.25
GO:0034655	nucleobase-containing compound catabolic process	P	1	4	180	1060	0.00555556	0.00377358	over	A0A212CA59	A0A212CA59,A0A212C794,A0A212D947,A0A212CAT7	0.525536	0.90177	0.25
GO:0006333	chromatin assembly or disassembly	P	1	4	180	1060	0.00555556	0.00377358	over	A0A212CXQ1	A0A212CXQ1,A0A212D4K0,A0A212D5P4,A0A212DEF6	0.525536	0.90177	0.25
GO:0006486	protein glycosylation	P	1	4	180	1060	0.00555556	0.00377358	over	A0A212CV82	A0A212CBC5,A0A212D452,A0A212C9D9,A0A212CV82	0.525536	0.90177	0.25
GO:0006281	DNA repair	P	1	4	180	1060	0.00555556	0.00377358	over	A0A212DGJ0	A0A212D331,A0A212CWU8,A0A212CT84,A0A212DGJ0	0.525536	0.90177	0.25
GO:0046700	heterocycle catabolic process	P	1	4	180	1060	0.00555556	0.00377358	over	A0A212CA59	A0A212CA59,A0A212C794,A0A212D947,A0A212CAT7	0.525536	0.90177	0.25
GO:0002250	adaptive immune response	P	1	4	180	1060	0.00555556	0.00377358	over	A0A212D3M2	A0A212CD10,A0A212D3M2,A0A212D467,P14447	0.525536	0.90177	0.25
GO:0034728	nucleosome organization	P	1	4	180	1060	0.00555556	0.00377358	over	A0A212CXQ1	A0A212CXQ1,A0A212D4K0,A0A212D5P4,A0A212DEF6	0.525536	0.90177	0.25
GO:0006323	DNA packaging	P	1	4	180	1060	0.00555556	0.00377358	over	A0A212CXQ1	A0A212CXQ1,A0A212D4K0,A0A212D5P4,A0A212DEF6	0.525536	0.90177	0.25
GO:0042775	mitochondrial ATP synthesis coupled electron transport	P	1	4	180	1060	0.00555556	0.00377358	over	A0A212D8Y9	A0A212CE59,A0A212DGI6,A0A212CF41,A0A212D8Y9	0.525536	0.90177	0.25
GO:0006334	nucleosome assembly	P	1	4	180	1060	0.00555556	0.00377358	over	A0A212CXQ1	A0A212CXQ1,A0A212D4K0,A0A212D5P4,A0A212DEF6	0.525536	0.90177	0.25
GO:0022618	ribonucleoprotein complex assembly	P	1	4	180	1060	0.00555556	0.00377358	over	A0A212DI04	A0A212C6C3,A0A212DAR1,A0A212DI04,A0A212DJ37	0.525536	0.90177	0.25
GO:0005753	mitochondrial proton-transporting ATP synthase complex	C	1	4	180	1060	0.00555556	0.00377358	over	A0A172ZQ52	A0A172ZQ52,A0A212CG63,A0A212DA16,A0A212DHQ6	0.525536	0.90177	0.25
GO:0022838	substrate-specific channel activity	F	1	4	180	1060	0.00555556	0.00377358	over	A0A212CP34	A0A212D556,A0A212C2N7,A0A212CP34,A0A212D042	0.525536	0.90177	0.25
GO:0030119	AP-type membrane coat adaptor complex	C	1	4	180	1060	0.00555556	0.00377358	over	A0A212CYL1	A0A212CJQ0,A0A212D6W5,A0A212DGM9,A0A212CYL1	0.525536	0.90177	0.25
GO:0072330	monocarboxylic acid biosynthetic process	P	1	4	180	1060	0.00555556	0.00377358	over	A0A212CIW6	A0A212CAC7,A0A212CAP9,A0A212CIW6,A0A212CZ32	0.525536	0.90177	0.25
GO:0005852	eukaryotic translation initiation factor 3 complex	C	1	4	180	1060	0.00555556	0.00377358	over	A0A212DI04	A0A212DJ37,A0A212CYP8,A0A212DDV8,A0A212DI04	0.525536	0.90177	0.25
GO:0045263	proton-transporting ATP synthase complex, coupling factor F(o)	C	1	4	180	1060	0.00555556	0.00377358	over	A0A172ZQ52	A0A172ZQ52,A0A212CG63,A0A212DA16,A0A212DHQ6	0.525536	0.90177	0.25
GO:0071103	DNA conformation change	P	1	4	180	1060	0.00555556	0.00377358	over	A0A212CXQ1	A0A212CXQ1,A0A212D4K0,A0A212D5P4,A0A212DEF6	0.525536	0.90177	0.25
GO:0016758	transferase activity, transferring hexosyl groups	F	1	4	180	1060	0.00555556	0.00377358	over	A0A212CV82	A0A212C9D9,A0A212CV82,A0A212CTB7,A0A212CUW8	0.525536	0.90177	0.25
GO:0005216	ion channel activity	F	1	4	180	1060	0.00555556	0.00377358	over	A0A212CP34	A0A212D556,A0A212C2N7,A0A212CP34,A0A212D042	0.525536	0.90177	0.25
GO:0005875	microtubule associated complex	C	1	4	180	1060	0.00555556	0.00377358	over	A0A212CBF2	A0A212CPN3,A0A212DER9,A0A212D6Q4,A0A212CBF2	0.525536	0.90177	0.25
GO:0043413	macromolecule glycosylation	P	1	4	180	1060	0.00555556	0.00377358	over	A0A212CV82	A0A212C9D9,A0A212CV82,A0A212CBC5,A0A212D452	0.525536	0.90177	0.25
GO:0051016	barbed-end actin filament capping	P	1	4	180	1060	0.00555556	0.00377358	over	A0A212CXU5	A0A212CEX5,A0A212CJQ4,A0A212CMV3,A0A212CXU5	0.525536	0.90177	0.25
GO:0065004	protein-DNA complex assembly	P	1	4	180	1060	0.00555556	0.00377358	over	A0A212CXQ1	A0A212CXQ1,A0A212D4K0,A0A212D5P4,A0A212DEF6	0.525536	0.90177	0.25
GO:0009101	glycoprotein biosynthetic process	P	1	4	180	1060	0.00555556	0.00377358	over	A0A212CV82	A0A212C9D9,A0A212CV82,A0A212CBC5,A0A212D452	0.525536	0.90177	0.25
GO:1901361	organic cyclic compound catabolic process	P	1	4	180	1060	0.00555556	0.00377358	over	A0A212CA59	A0A212CA59,A0A212C794,A0A212D947,A0A212CAT7	0.525536	0.90177	0.25
GO:0031497	chromatin assembly	P	1	4	180	1060	0.00555556	0.00377358	over	A0A212CXQ1	A0A212CXQ1,A0A212D4K0,A0A212D5P4,A0A212DEF6	0.525536	0.90177	0.25
GO:0044270	cellular nitrogen compound catabolic process	P	1	4	180	1060	0.00555556	0.00377358	over	A0A212CA59	A0A212CA59,A0A212C794,A0A212D947,A0A212CAT7	0.525536	0.90177	0.25
GO:0019439	aromatic compound catabolic process	P	1	4	180	1060	0.00555556	0.00377358	over	A0A212CA59	A0A212CA59,A0A212C794,A0A212D947,A0A212CAT7	0.525536	0.90177	0.25
GO:0000276	mitochondrial proton-transporting ATP synthase complex, coupling factor F(o)	C	1	4	180	1060	0.00555556	0.00377358	over	A0A172ZQ52	A0A172ZQ52,A0A212CG63,A0A212DA16,A0A212DHQ6	0.525536	0.90177	0.25
GO:0070085	glycosylation	P	1	4	180	1060	0.00555556	0.00377358	over	A0A212CV82	A0A212C9D9,A0A212CV82,A0A212CBC5,A0A212D452	0.525536	0.90177	0.25
GO:0016776	phosphotransferase activity, phosphate group as acceptor	F	1	4	180	1060	0.00555556	0.00377358	over	A0A212D3D4	A0A212C5F0,A0A212D3D4,A0A212D6Z1,A0A212CG71	0.525536	0.90177	0.25
GO:0071824	protein-DNA complex subunit organization	P	1	4	180	1060	0.00555556	0.00377358	over	A0A212CXQ1	A0A212CXQ1,A0A212D4K0,A0A212D5P4,A0A212DEF6	0.525536	0.90177	0.25
GO:0004602	glutathione peroxidase activity	F	1	4	180	1060	0.00555556	0.00377358	over	A0A212C8P0	A0A212C8P0,A0A212C977,A0A212CFY7,A0A212D0K9	0.525536	0.90177	0.25
GO:0032268	regulation of cellular protein metabolic process	P	1	4	180	1060	0.00555556	0.00377358	over	A0A212DIJ0	A0A212DIJ0,A0A212DJ03,A0A212CR70,A0A212D776	0.525536	0.90177	0.25
GO:0030276	clathrin binding	F	1	4	180	1060	0.00555556	0.00377358	over	A0A212D9R7	A0A212D9R7,A0A212DGM9,A0A212D6W5,A0A212D9H6	0.525536	0.90177	0.25
GO:0016042	lipid catabolic process	P	1	4	180	1060	0.00555556	0.00377358	over	A0A212D9X8	A0A212CVP2,A0A212CSP9,A0A212C9P1,A0A212D9X8	0.525536	0.90177	0.25
GO:0071826	ribonucleoprotein complex subunit organization	P	1	4	180	1060	0.00555556	0.00377358	over	A0A212DI04	A0A212C6C3,A0A212DAR1,A0A212DI04,A0A212DJ37	0.525536	0.90177	0.25
GO:0051495	positive regulation of cytoskeleton organization	P	2	10	180	1060	0.0111111	0.00943396	over	A0A212CAE3,A0A212C1U6	A0A212CAE3,A0A212C1D7,A0A212C1U6,A0A212C9M8,A0A212CW37,A0A212CY32,A0A212D454,A0A212D767,A0A212DDQ1,A0A212CMV3	0.527254	0.90177	0.2
GO:0042175	nuclear outer membrane-endoplasmic reticulum membrane network	C	2	10	180	1060	0.0111111	0.00943396	over	A0A212CL93,A0A212CV82	A0A212C9D9,A0A212CL93,A0A212D225,A0A212D452,A0A212D4H7,A0A212CBC5,A0A212CV82,P61357,A0A212CBD3,A0A212CMT9	0.527254	0.90177	0.2
GO:0098827	endoplasmic reticulum subcompartment	C	2	10	180	1060	0.0111111	0.00943396	over	A0A212CL93,A0A212CV82	A0A212C9D9,A0A212CL93,A0A212D225,A0A212D452,A0A212D4H7,A0A212CBC5,A0A212CV82,P61357,A0A212CBD3,A0A212CMT9	0.527254	0.90177	0.2
GO:0010638	positive regulation of organelle organization	P	2	10	180	1060	0.0111111	0.00943396	over	A0A212CAE3,A0A212C1U6	A0A212CAE3,A0A212C1D7,A0A212C1U6,A0A212C9M8,A0A212CW37,A0A212CY32,A0A212D454,A0A212D767,A0A212DDQ1,A0A212CMV3	0.527254	0.90177	0.2
GO:0072350	tricarboxylic acid metabolic process	P	2	10	180	1060	0.0111111	0.00943396	over	A0A212D7P1,A0A212D3T1	A0A212C8H6,A0A212CD23,A0A212CQ79,A0A212CRY4,A0A212CUS9,A0A212D354,A0A212DEC2,A0A212D7P1,A0A212D3T1,A0A212D400	0.527254	0.90177	0.2
GO:1902905	positive regulation of supramolecular fiber organization	P	2	10	180	1060	0.0111111	0.00943396	over	A0A212CAE3,A0A212C1U6	A0A212CAE3,A0A212C1D7,A0A212C1U6,A0A212C9M8,A0A212CW37,A0A212CY32,A0A212D454,A0A212D767,A0A212DDQ1,A0A212CMV3	0.527254	0.90177	0.2
GO:0005789	endoplasmic reticulum membrane	C	2	10	180	1060	0.0111111	0.00943396	over	A0A212CV82,A0A212CL93	A0A212CBC5,A0A212CV82,P61357,A0A212CBD3,A0A212CMT9,A0A212C9D9,A0A212CL93,A0A212D225,A0A212D452,A0A212D4H7	0.527254	0.90177	0.2
GO:0044283	small molecule biosynthetic process	P	2	10	180	1060	0.0111111	0.00943396	over	A0A212CIW6,A0A212CXI6	A0A212CAC7,A0A212CAP9,A0A212CIW6,A0A212CES3,A0A212D200,A0A212CD71,A0A212CZ32,A0A212CXI6,A0A212DF69,A0A212D702	0.527254	0.90177	0.2
GO:0006629	lipid metabolic process	P	3	16	180	1060	0.0166667	0.0150943	over	A0A212CIW6,A0A212D9X8,A0A212C6Y8	A0A212CAC7,A0A212CAP9,A0A212CIW6,A0A212CLV1,A0A212CZ32,A0A212CVP2,A0A212CFK4,A0A212CQ43,A0A212D5M7,A0A212D200,A0A212C9P1,A0A212D9X8,A0A212CSP9,A0A212C6Y8,A0A212CES3,A0A212CAX6	0.527967	0.90177	0.1875
GO:0032535	regulation of cellular component size	P	3	16	180	1060	0.0166667	0.0150943	over	A0A212CXU5,A0A212CAE3,A0A212C1U6	A0A212CEX5,A0A212CJQ4,A0A212CMV3,A0A212CXU5,A0A212CMM8,A0A212CMU7,A0A212CAE3,A0A212C1D7,A0A212C1U6,A0A212C9M8,A0A212CW37,A0A212CY32,A0A212D454,A0A212D767,A0A212DDQ1,A0A212CV09	0.527967	0.90177	0.1875
GO:0090066	regulation of anatomical structure size	P	3	16	180	1060	0.0166667	0.0150943	over	A0A212CXU5,A0A212CAE3,A0A212C1U6	A0A212CEX5,A0A212CJQ4,A0A212CMV3,A0A212CXU5,A0A212CMM8,A0A212CMU7,A0A212CAE3,A0A212C1D7,A0A212C1U6,A0A212C9M8,A0A212CW37,A0A212CY32,A0A212D454,A0A212D767,A0A212DDQ1,A0A212CV09	0.527967	0.90177	0.1875
GO:0015077	monovalent inorganic cation transmembrane transporter activity	F	4	22	180	1060	0.0222222	0.0207547	over	A0A212CD21,A0A212CE28,A0A212D8C1,A0A172ZQ52	A0A212CD21,A0A212CDU4,A0A212CKI9,A0A212C3I7,A0A212C6F7,A0A212CAK0,A0A212D2Q6,A0A212DFN1,Q15GJ0,A0A212C614,A0A212CE28,A0A212CTQ3,A0A212D8C1,A0A212CG34,A0A212CF41,A0A212DC86,A0A172ZQ52,A0A212CG63,A0A212CZZ6,A0A212DA16,A0A212DG84,A0A212DHQ6	0.528913	0.90177	0.181818
GO:0022890	inorganic cation transmembrane transporter activity	F	4	22	180	1060	0.0222222	0.0207547	over	A0A212CD21,A0A212CE28,A0A212D8C1,A0A172ZQ52	A0A212CD21,A0A212CDU4,A0A212CKI9,A0A212C3I7,A0A212C6F7,A0A212CAK0,A0A212D2Q6,A0A212DFN1,Q15GJ0,A0A212C614,A0A212CE28,A0A212CTQ3,A0A212D8C1,A0A212CG34,A0A212CF41,A0A212DC86,A0A172ZQ52,A0A212CG63,A0A212CZZ6,A0A212DA16,A0A212DG84,A0A212DHQ6	0.528913	0.90177	0.181818
GO:0022607	cellular component assembly	P	6	34	180	1060	0.0333333	0.0320755	over	A0A212DI04,A0A212CXQ1,A0A212CXU5,A0A212C1U6,A0A212D9M9,A0A212D9R7	A0A212C6C3,A0A212DAR1,A0A212DI04,A0A212DJ37,A0A212CXQ1,A0A212D4K0,A0A212D5P4,A0A212DEF6,A0A212CV25,A0A212D1H2,A0A212D2L7,A0A212CEX5,A0A212CJQ4,A0A212CMV3,A0A212CXU5,A0A212D8H1,A0A212C9M8,A0A212D454,A0A212DGS9,A0A212C2N7,A0A212C1D7,A0A212C1U6,A0A212CW37,A0A212CY32,A0A212D767,A0A212DDQ1,A0A212CMK7,A0A212D9M9,A0A212C3U9,A0A212D9R7,A0A212D8V0,A0A212DAA2,A0A212CV09,A0A212CKF9	0.531143	0.902001	0.176471
GO:0012505	endomembrane system	C	6	34	180	1060	0.0333333	0.0320755	over	A0A212C032,A0A212D9R7,A0A212C5J9,A0A212D1P4,A0A212CL93,A0A212CV82	A0A212BZP9,A0A212C032,A0A212CPL0,A0A212CQ03,A0A212CT24,A0A212D1I1,A0A212DB37,A0A212C0Z9,A0A212D9R7,A0A212CMR4,A0A212C5J9,A0A212D1P4,A0A212DDD7,A0A212C9D9,A0A212CL93,A0A212D225,A0A212D452,A0A212D4H7,A0A212CMT9,A0A212D8Q8,A0A212CBC5,A0A212CV82,A0A212CBD3,P61357,A0A212DJ03,A0A212C3U9,A0A212CGM8,A0A212CKF9,A0A212CSB5,A0A212DIC4,A0A212DIN6,A0A212CA55,A0A212CKK1,A0A212CST5	0.531143	0.902001	0.176471
GO:0065008	regulation of biological quality	P	8	46	180	1060	0.0444444	0.0433962	over	A0A212CP82,A0A212CIW6,A0A212CXU5,A0A212D3G0,A0A212CYB8,A0A212CAE3,A0A212C1U6,A0A212C6Y8	A0A212CP82,A0A212CIW6,A0A212CEX5,A0A212CJQ4,A0A212CMV3,A0A212CXU5,P14447,A0A212C161,A0A212CKY6,A0A212CM52,A0A212CNQ0,A0A212CPB8,A0A212CR39,A0A212CT24,A0A212CY21,A0A212D1B1,A0A212D3G0,A0A212D4L7,A0A212DB37,A0A212DGT2,A0A212CBH9,A0A212C5J0,A0A212CJ19,A0A212CWJ6,A0A212CYB8,A0A212D8V0,A0A212DAA2,A0A212CMM8,A0A212CMU7,A0A212CAE3,A0A212C1D7,A0A212C1U6,A0A212C9M8,A0A212CW37,A0A212CY32,A0A212D454,A0A212D…	0.533499	0.904219	0.173913
GO:0071840	cellular component organization or biogenesis	P	11	64	180	1060	0.0611111	0.0603774	over	A0A212DI04,A0A212CXQ1,A0A212CXU5,A0A212CAE3,A0A212C9V7,A0A212CD85,A0A212D070,A0A212C4W5,A0A212C1U6,A0A212D9M9,A0A212D9R7	A0A212CDR8,A0A212CVX1,A0A212D9F4,A0A212CY13,A0A212C6C3,A0A212DAR1,A0A212CDR9,A0A212DI04,A0A212DJ37,A0A212CXQ1,A0A212D4K0,A0A212D5P4,A0A212DEF6,A0A212CV25,A0A212D1H2,A0A212D2L7,A0A212CEX5,A0A212CJQ4,A0A212CMV3,A0A212CXU5,A0A212CAE3,A0A212CRW2,A0A212DH40,A0A212C915,A0A212C9G6,A0A212C9S0,A0A212CF55,A0A212CMM8,A0A212CMU7,P61357,A0A212CYY8,A0A212DJ03,A0A212D8H1,A0A212C9M8,A0A212D454,A0A212DGS9,A0A212C…	0.537004	0.90837	0.171875
GO:0034654	nucleobase-containing compound biosynthetic process	P	5	29	180	1060	0.0277778	0.0273585	over	A0A212D3D4,A0A212C8K3,A0A212CGM4,A0A212CGR6,A0A172ZQ52	A0A212CIG4,A0A212C0F3,A0A212DD89,A0A212C5F0,A0A212D3D4,A0A212D6Z1,A0A212D5V3,A0A212CG71,A0A212CCB7,A0A212CRK5,A0A212D4K0,A0A212D5P4,A0A212C3C2,A0A212C8K3,A0A212CGM4,A0A212CGR6,A0A212CZE3,A0A212D4H4,A0A212DCN6,A0A212CN14,A0A172ZQ52,A0A212C3I7,A0A212C6F7,A0A212CAK0,A0A212CG63,A0A212D2Q6,A0A212DA16,A0A212DFN1,A0A212DHQ6	0.563677	0.942454	0.172414
GO:0002376	immune system process	P	4	23	180	1060	0.0222222	0.0216981	over	A0A212DIJ0,A0A212CNC6,A0A212D3M2,A0A212CYB8	A0A212DIJ0,P14447,A0A212CVD5,A0A212CJ24,A0A212CNC6,A0A212C826,A0A212CEU4,A0A212CG89,A0A212D2K0,Q9N0M4,A0A212C846,A0A212DBY9,Q860J6,A0A212D931,A0A212CD10,A0A212D3M2,A0A212D467,A0A212C8Z7,A0A212C9V5,A0A212CYB8,A0A212CHG3,A0A212DE23,B6D985	0.566634	0.942454	0.173913
GO:0008154	actin polymerization or depolymerization	P	3	17	180	1060	0.0166667	0.0160377	over	A0A212CXU5,A0A212CAE3,A0A212C1U6	A0A212CEX5,A0A212CJQ4,A0A212CMV3,A0A212CXU5,A0A212CAE3,A0A212CRW2,A0A212DH40,A0A212C9M8,A0A212D454,A0A212DGS9,A0A212C1D7,A0A212C1U6,A0A212CW37,A0A212CY32,A0A212D767,A0A212DDQ1,A0A212CV09	0.571735	0.942454	0.176471
GO:0051493	regulation of cytoskeleton organization	P	3	17	180	1060	0.0166667	0.0160377	over	A0A212CXU5,A0A212CAE3,A0A212C1U6	A0A212CEX5,A0A212CJQ4,A0A212CMV3,A0A212CXU5,A0A212CAE3,A0A212C6B7,A0A212C1D7,A0A212C1U6,A0A212C9M8,A0A212CW37,A0A212CY32,A0A212D454,A0A212D767,A0A212DDQ1,A0A212CV09,A0A212CAW0,A0A212CQU1	0.571735	0.942454	0.176471
GO:0048584	positive regulation of response to stimulus	P	2	11	180	1060	0.0111111	0.0103774	over	A0A212DIJ0,A0A212D3M2	A0A212DIJ0,A0A212C826,A0A212CEU4,A0A212CG89,A0A212D2K0,Q9N0M4,A0A212CD10,A0A212D3M2,A0A212D467,A0A212DJ03,A0A212DB97	0.581566	0.942454	0.181818
GO:0044432	endoplasmic reticulum part	C	2	11	180	1060	0.0111111	0.0103774	over	A0A212CL93,A0A212CV82	A0A212D8Q8,A0A212C9D9,A0A212CL93,A0A212D225,A0A212D452,A0A212D4H7,A0A212CBC5,A0A212CV82,A0A212CBD3,A0A212CMT9,P61357	0.581566	0.942454	0.181818
GO:0006959	humoral immune response	P	2	11	180	1060	0.0111111	0.0103774	over	A0A212DIJ0,A0A212D3M2	A0A212DIJ0,A0A212C826,A0A212CEU4,A0A212CG89,A0A212D2K0,Q9N0M4,A0A212CD10,A0A212D3M2,A0A212D467,A0A212C8Z7,A0A212C9V5	0.581566	0.942454	0.181818
GO:0005200	structural constituent of cytoskeleton	F	2	11	180	1060	0.0111111	0.0103774	over	A0A212D3A3,A0A212D8X9	A0A212C6P2,A0A212CCS5,A0A212CTQ3,A0A212CV09,A0A212D132,A0A212D310,A0A212D3A3,A0A212D4U4,A0A212D5H4,A0A212D8X9,A0A212DD20	0.581566	0.942454	0.181818
GO:0072376	protein activation cascade	P	2	11	180	1060	0.0111111	0.0103774	over	A0A212DIJ0,A0A212D3M2	A0A212DIJ0,A0A212C826,A0A212CEU4,A0A212CG89,A0A212D2K0,Q9N0M4,A0A212CD10,A0A212D3M2,A0A212D467,A0A212D4S2,A0A212CQN3	0.581566	0.942454	0.181818
GO:0009100	glycoprotein metabolic process	P	1	5	180	1060	0.00555556	0.00471698	over	A0A212CV82	A0A212C9D9,A0A212CV82,A0A212CBC5,A0A212D0Y2,A0A212D452	0.606411	0.942454	0.2
GO:0000398	mRNA splicing, via spliceosome	P	1	5	180	1060	0.00555556	0.00471698	over	A0A212CA59	A0A212C6C3,A0A212DAR1,A0A212CA59,A0A212D2L3,A0A212D5B8	0.606411	0.942454	0.2
GO:0000377	RNA splicing, via transesterification reactions with bulged adenosine as nucleophile	P	1	5	180	1060	0.00555556	0.00471698	over	A0A212CA59	A0A212C6C3,A0A212DAR1,A0A212CA59,A0A212D2L3,A0A212D5B8	0.606411	0.942454	0.2
GO:0043242	negative regulation of protein complex disassembly	P	1	5	180	1060	0.00555556	0.00471698	over	A0A212CXU5	A0A212CEX5,A0A212CJQ4,A0A212CMV3,A0A212CXU5,A0A212CV09	0.606411	0.942454	0.2
GO:0042773	ATP synthesis coupled electron transport	P	1	5	180	1060	0.00555556	0.00471698	over	A0A212D8Y9	A0A212CE59,A0A212DGI6,A0A212CF41,A0A212D8Y9,A0A212D370	0.606411	0.942454	0.2
GO:0030835	negative regulation of actin filament depolymerization	P	1	5	180	1060	0.00555556	0.00471698	over	A0A212CXU5	A0A212CEX5,A0A212CJQ4,A0A212CMV3,A0A212CXU5,A0A212CV09	0.606411	0.942454	0.2
GO:0051693	actin filament capping	P	1	5	180	1060	0.00555556	0.00471698	over	A0A212CXU5	A0A212CEX5,A0A212CJQ4,A0A212CMV3,A0A212CXU5,A0A212CV09	0.606411	0.942454	0.2
GO:0022904	respiratory electron transport chain	P	1	5	180	1060	0.00555556	0.00471698	over	A0A212D8Y9	A0A212CE59,A0A212DGI6,A0A212CF41,A0A212D8Y9,A0A212D370	0.606411	0.942454	0.2
GO:0055082	cellular chemical homeostasis	P	1	5	180	1060	0.00555556	0.00471698	over	A0A212CP82	A0A212CP82,A0A212CBH9,A0A212C5J0,A0A212CJ19,A0A212CWJ6	0.606411	0.942454	0.2
GO:0008047	enzyme activator activity	F	1	5	180	1060	0.00555556	0.00471698	over	A0A212CD85	A0A212BZX3,A0A212CAH5,A0A212CD85,A0A212CYZ6,A0A212CWT5	0.606411	0.942454	0.2
GO:0010498	proteasomal protein catabolic process	P	1	5	180	1060	0.00555556	0.00471698	over	A0A212CVR6	A0A212CGZ9,A0A212CK41,A0A212CVR6,A0A212D331,A0A212D7L3	0.606411	0.942454	0.2
GO:0008610	lipid biosynthetic process	P	1	5	180	1060	0.00555556	0.00471698	over	A0A212CIW6	A0A212CAC7,A0A212CAP9,A0A212CIW6,A0A212CZ32,A0A212D200	0.606411	0.942454	0.2
GO:0031333	negative regulation of protein complex assembly	P	1	5	180	1060	0.00555556	0.00471698	over	A0A212CXU5	A0A212CEX5,A0A212CJQ4,A0A212CMV3,A0A212CXU5,A0A212CV09	0.606411	0.942454	0.2
GO:0032101	regulation of response to external stimulus	P	1	5	180	1060	0.00555556	0.00471698	over	A0A212DIJ0	A0A212DIJ0,A6YLM6,A0A212CHG3,A0A212DB97,A0A212CQN3	0.606411	0.942454	0.2
GO:1990234	transferase complex	C	1	5	180	1060	0.00555556	0.00471698	over	A0A212CV82	A0A212CBC5,A0A212CV82,A0A212CUS9,A0A212C3C2,A0A212CIG4	0.606411	0.942454	0.2
GO:0016667	oxidoreductase activity, acting on a sulfur group of donors	F	1	5	180	1060	0.00555556	0.00471698	over	A0A212D3G0	A0A212CW17,A0A212CM52,A0A212CPB8,A0A212D3G0,A0A212CLE9	0.606411	0.942454	0.2
GO:0032272	negative regulation of protein polymerization	P	1	5	180	1060	0.00555556	0.00471698	over	A0A212CXU5	A0A212CEX5,A0A212CJQ4,A0A212CMV3,A0A212CXU5,A0A212CV09	0.606411	0.942454	0.2
GO:0043161	proteasome-mediated ubiquitin-dependent protein catabolic process	P	1	5	180	1060	0.00555556	0.00471698	over	A0A212CVR6	A0A212CGZ9,A0A212CK41,A0A212CVR6,A0A212D331,A0A212D7L3	0.606411	0.942454	0.2
GO:0006119	oxidative phosphorylation	P	1	5	180	1060	0.00555556	0.00471698	over	A0A212D8Y9	A0A212CE59,A0A212DGI6,A0A212CF41,A0A212D8Y9,A0A212D370	0.606411	0.942454	0.2
GO:0006259	DNA metabolic process	P	1	5	180	1060	0.00555556	0.00471698	over	A0A212DGJ0	A0A212CK95,A0A212CT84,A0A212DGJ0,A0A212D331,A0A212CWU8	0.606411	0.942454	0.2
GO:1901880	negative regulation of protein depolymerization	P	1	5	180	1060	0.00555556	0.00471698	over	A0A212CXU5	A0A212CEX5,A0A212CJQ4,A0A212CMV3,A0A212CXU5,A0A212CV09	0.606411	0.942454	0.2
GO:0022803	passive transmembrane transporter activity	F	1	5	180	1060	0.00555556	0.00471698	over	A0A212CP34	A0A212D556,A0A212C2N7,A0A212CP34,A0A212D042,A0A212CKI7	0.606411	0.942454	0.2
GO:0004364	glutathione transferase activity	F	1	5	180	1060	0.00555556	0.00471698	over	A0A212CHT9	A0A212CG33,A0A212CGK0,A0A212CHT9,A0A212CP58,A0A212DH88	0.606411	0.942454	0.2
GO:0048513	animal organ development	P	1	5	180	1060	0.00555556	0.00471698	over	A0A212CYB8	A0A212CMM8,A0A212CMU7,A0A212CYB8,A0A212CMJ8,A0A212C3C2	0.606411	0.942454	0.2
GO:0003743	translation initiation factor activity	F	1	5	180	1060	0.00555556	0.00471698	over	A0A212DI04	A0A212CUY1,A0A212CYP8,A0A212DDV8,A0A212DI04,A0A212DJ37	0.606411	0.942454	0.2
GO:0080134	regulation of response to stress	P	1	5	180	1060	0.00555556	0.00471698	over	A0A212DIJ0	A0A212DIJ0,A6YLM6,A0A212CHG3,A0A212DB97,A0A212CQN3	0.606411	0.942454	0.2
GO:0030837	negative regulation of actin filament polymerization	P	1	5	180	1060	0.00555556	0.00471698	over	A0A212CXU5	A0A212CEX5,A0A212CJQ4,A0A212CMV3,A0A212CXU5,A0A212CV09	0.606411	0.942454	0.2
GO:0015267	channel activity	F	1	5	180	1060	0.00555556	0.00471698	over	A0A212CP34	A0A212D556,A0A212C2N7,A0A212CP34,A0A212D042,A0A212CKI7	0.606411	0.942454	0.2
GO:0000375	RNA splicing, via transesterification reactions	P	1	5	180	1060	0.00555556	0.00471698	over	A0A212CA59	A0A212C6C3,A0A212DAR1,A0A212CA59,A0A212D2L3,A0A212D5B8	0.606411	0.942454	0.2
GO:0044424	intracellular part	C	53	313	180	1060	0.294444	0.295283	under	A0A212CMX1,A0A212CF73,A0A212CA59,A0A212CZ38,A0A212C909,A0A212CE91,A0A212CVR6,A0A212D3A3,A0A212CD44,A0A212CH34,A0A212CIR2,A0A212CL29,A0A212CVE3,A0A172ZQ52,A0A212C0K1,A0A212C2R1,A0A212CCZ3,A0A212CP34,A0A212D157,A0A212CIW6,A0A212C032,A0A212DI04,A0A212D9R7,A0A212D8Y9,A0A212D8C1,A0A212CAJ2,A0A212CXQ1,A0A212D173,A0A212D2W0,A0A212DGJ0,A0A212CYL1,A0A212C5J9,A0A212D1P4,A0A212D3D4,A0A212C7N9,A0A212CAE3,A0A…	A0A212CMX1,A0A212CF73,A0A212CJD3,A0A212D8Q9,A0A212C1N8,A0A212C6C3,A0A212CA59,A0A212CDR8,A0A212CVX1,A0A212CZ38,A0A212BZX3,A0A212C0B9,A0A212C0F3,A0A212C1P4,A0A212C6B8,A0A212C806,A0A212C899,A0A212C8H8,A0A212C909,A0A212C9X2,A0A212CAH5,A0A212CAL2,A0A212CBJ4,A0A212CCS5,A0A212CDV9,A6YLM6,A0A212CE91,A0A212CEW6,A0A212CFZ0,A0A212CGZ9,A0A212CIE0,A0A212CK62,A0A212CKV3,A0A212CLS6,A0A212CM31,A0A212CP58,A0A212C…	0.543272	0.917171	0.169329
GO:0097367	carbohydrate derivative binding	F	21	124	180	1060	0.116667	0.116981	under	A0A212C1U6,A0A212C3W6,A0A212C414,A0A212C4D8,A0A212C4E1,A0A212C4P6,A0A212C7H7,A0A212CCS7,A0A212CD55,A0A212CDF2,A0A212CP82,A0A212CXR2,A0A212CZC1,A0A212D3D4,A0A212D552,A0A212DF15,A0A212D3A3,A0A212D8X9,A0A212CSA3,A0A212D0Y3,A0A212D229	A0A212BZH7,A0A212C0W0,A0A212C1D7,A0A212C1P4,A0A212C1U6,A0A212C394,A0A212C3F8,A0A212C3W6,A0A212C414,A0A212C4D8,A0A212C4E1,A0A212C4P6,A0A212C5F0,A0A212C5F6,A0A212C6F7,A0A212C7H7,A0A212C7V5,A0A212C806,A0A212C899,A0A212C8H8,A0A212C9X2,A0A212C9Z8,A0A212CBB4,A0A212CCS7,A0A212CD55,A0A212CDF2,A0A212CFZ0,A0A212CG34,A0A212CG71,A0A212DBY9,A0A212CIE0,A0A212CKV3,A0A212CLX0,A0A212CMD6,A0A212CP82,A0A212CRS4,A0A…	0.547881	0.923143	0.169355
GO:0032991	macromolecular complex	C	34	203	180	1060	0.188889	0.191509	under	A0A212D2W0,A0A212CCX5,A0A212D3M2,A0A212CZ96,A0A220IGB1,A0A220IGA3,A0A212CVR6,A0A212DI04,A0A212C1U6,A0A212CCS7,A0A212CD52,A0A212CD55,A0A212CDF2,A0A212CZC1,A0A212D925,A0A212CA59,A0A212CZ38,A0A212CD44,A0A212CH34,A0A212CIR2,A0A212CL29,A0A212CVE3,A0A212CBF2,A0A212CD21,A0A212D9R7,A0A212D8Y9,A0A212D8C1,A0A212CF73,A0A172ZQ52,A0A212C5J9,A0A212D1P4,A0A212CYL1,A0A212CV82,A0A212CMX1	A0A212CF98,A0A212CK98,A0A212CP05,A0A212D0W4,A0A212D2W0,A0A212D477,A0A212D4K0,A0A212D4W6,A0A212D5P4,A0A212DIL1,A0A212CVP2,A0A212CJD3,A0A212D8Q9,A0A212C4F6,A0A212C4P3,A0A212CCX5,A0A212CJF4,A0A212D384,A0A212D3M2,A0A212D467,A0A212D8V0,A0A212DAA2,A0A212CZ96,A0A220IGB8,A0A212DHR7,A0A212DI67,A0A220IGB1,A0A220IGA3,A0A212C7N0,A0A212CEW6,A0A212CVR6,A0A212DAD9,A0A212CYP8,A0A212DDV8,A0A212DI04,A0A212CDT2,A0A…	0.574664	0.942454	0.167488
GO:0044444	cytoplasmic part	C	26	157	180	1060	0.144444	0.148113	under	A0A212D157,A0A212CIW6,A0A212C032,A0A212CD44,A0A212CH34,A0A212CIR2,A0A212CL29,A0A212CVE3,A0A212DI04,A0A212D9R7,A0A212CYL1,A0A212D3D4,A0A212C5J9,A0A212D1P4,A0A212CL93,A0A212CV82,A0A212CZ96,A0A220IGB1,A0A220IGA3,A0A212CCZ3,A0A212CP34,A0A212C0K1,A0A212C2R1,A0A172ZQ52,A0A212D8Y9,A0A212D8C1	A0A212CY87,A0A212BZC3,A0A212C2C9,A0A212CD23,A0A212CFN2,A0A212CT84,A0A212D157,A0A212CIW6,A0A212CMR4,P61357,A0A212DDD7,A0A212BZP9,A0A212C032,A0A212CPL0,A0A212CQ03,A0A212CT24,A0A212D1I1,A0A212DB37,A0A212C020,A0A212C0D2,A0A212C0M5,A0A212C0X5,A0A212C3C2,A0A212C3Y1,A0A212C5H4,A0A212C7U2,A0A212CAX0,A0A212CD44,A0A212CDM9,A0A212CEU6,A0A212CF44,A0A212CGW8,A0A212CH34,A0A212CI06,A0A212CIR2,A0A212CL29,A0A212C…	0.598832	0.942454	0.165605
GO:0008324	cation transmembrane transporter activity	F	4	24	180	1060	0.0222222	0.0226415	under	A0A212CD21,A0A212CE28,A0A212D8C1,A0A172ZQ52	A0A212CD21,A0A212CDU4,A0A212CKI9,A0A212C3I7,A0A212C6F7,A0A212CAK0,A0A212D2Q6,A0A212DFN1,Q15GJ0,A0A212C614,A0A212CE28,A0A212CTQ3,A0A212D8C1,A0A212CG34,A0A212CF41,A0A212DC86,A0A212D489,A0A172ZQ52,A0A212CG63,A0A212CZZ6,A0A212DA16,A0A212DG84,A0A212DHQ6,A0A212CBP5	0.602651	0.942454	0.166667
GO:0032501	multicellular organismal process	P	4	24	180	1060	0.0222222	0.0226415	under	E7D7Z2,A0A212CYB8,A0A212C5S3,A0A212C632	E7D7Z2,A0A212C8Z7,A0A212C9V5,A0A212CK37,P14447,A0A212CMM8,A0A212CMU7,A0A212D7X4,A0A212CFH8,A0A212CM16,A0A212D1H2,A0A212D2L7,A0A212D8V0,A0A212DAA2,A0A212CYB8,A0A212CMJ8,A0A212DII7,A0A212C5S3,A0A212C632,A0A212C3C2,A0A212DB97,A0A212D8H1,A0A212D4S2,A0A212CQN3	0.602651	0.942454	0.166667
GO:0046034	ATP metabolic process	P	4	24	180	1060	0.0222222	0.0226415	under	A0A212CP82,A0A212D8Y9,A0A172ZQ52,A0A212D3D4	A0A212C0Q8,A0A212CD71,A0A212CP82,A0A212CPK9,A0A212CQF6,A0A212CZ49,A0A212D9K1,A0A212CE59,A0A212DGI6,A0A212CF41,A0A212D8Y9,A0A172ZQ52,A0A212C3I7,A0A212C6F7,A0A212CAK0,A0A212CG63,A0A212D2Q6,A0A212DA16,A0A212DFN1,A0A212DHQ6,A0A212D370,A0A212C394,A0A212CMD6,A0A212D3D4	0.602651	0.942454	0.166667
GO:0033043	regulation of organelle organization	P	3	18	180	1060	0.0166667	0.0169811	under	A0A212CXU5,A0A212CAE3,A0A212C1U6	A0A212CEX5,A0A212CJQ4,A0A212CMV3,A0A212CXU5,A0A212C2N7,A0A212CAE3,A0A212C6B7,A0A212C1D7,A0A212C1U6,A0A212C9M8,A0A212CW37,A0A212CY32,A0A212D454,A0A212D767,A0A212DDQ1,A0A212CQU1,A0A212CV09,A0A212CAW0	0.612921	0.945915	0.166667
GO:1901137	carbohydrate derivative biosynthetic process	P	3	18	180	1060	0.0166667	0.0169811	under	A0A212D3D4,A0A212CV82,A0A172ZQ52	A0A212C0F3,A0A212C5F0,A0A212D3D4,A0A212D6Z1,A0A212D5V3,A0A212C9D9,A0A212CV82,A0A212CBC5,A0A172ZQ52,A0A212C3I7,A0A212C6F7,A0A212CAK0,A0A212CG63,A0A212D2Q6,A0A212DA16,A0A212DFN1,A0A212DHQ6,A0A212D452	0.612921	0.945915	0.166667
GO:0005783	endoplasmic reticulum	C	3	18	180	1060	0.0166667	0.0169811	under	A0A212CL93,A0A212CV82,A0A212C032	A0A212CMT9,A0A212D8Q8,A0A212C9D9,A0A212CL93,A0A212D225,A0A212D452,A0A212D4H7,A0A212CBC5,A0A212CV82,A0A212CBD3,P61357,A0A212BZP9,A0A212C032,A0A212CPL0,A0A212CQ03,A0A212CT24,A0A212D1I1,A0A212DB37	0.612921	0.945915	0.166667
GO:0043228	non-membrane-bounded organelle	C	22	134	180	1060	0.122222	0.126415	under	A0A212CD44,A0A212CH34,A0A212CIR2,A0A212CL29,A0A212CVE3,A0A212C7N9,A0A212CAE3,A0A212C1U6,A0A212CCS7,A0A212CD52,A0A212CD55,A0A212CDF2,A0A212CZC1,A0A212D925,A0A212C909,A0A212D3A3,A0A212D8X9,A0A212DA24,A0A212D2W0,A0A212CBF2,A0A212DF65,A0A212DFL6	A0A212C020,A0A212C0D2,A0A212C0M5,A0A212C0X5,A0A212C3C2,A0A212C3Y1,A0A212C5H4,A0A212C7U2,A0A212CAX0,A0A212CD44,A0A212CDM9,A0A212CEU6,A0A212CF44,A0A212CGW8,A0A212CH34,A0A212CI06,A0A212CIR2,A0A212CL29,A0A212CLG8,A0A212CM12,A0A212CMB6,A0A212CN46,A0A212CNF1,A0A212CRK2,A0A212CSY2,A0A212CT69,A0A212CU61,A0A212CVE3,A0A212CWT9,A0A212CWU8,A0A212CWX8,A0A212D040,A0A212D2W9,A0A212D3D5,A0A212D809,A0A212D859,A0A…	0.614131	0.945915	0.164179
GO:0043232	intracellular non-membrane-bounded organelle	C	22	134	180	1060	0.122222	0.126415	under	A0A212CD44,A0A212CH34,A0A212CIR2,A0A212CL29,A0A212CVE3,A0A212C7N9,A0A212CAE3,A0A212C1U6,A0A212CCS7,A0A212CD52,A0A212CD55,A0A212CDF2,A0A212CZC1,A0A212D925,A0A212C909,A0A212D3A3,A0A212D8X9,A0A212DA24,A0A212D2W0,A0A212CBF2,A0A212DF65,A0A212DFL6	A0A212C020,A0A212C0D2,A0A212C0M5,A0A212C0X5,A0A212C3C2,A0A212C3Y1,A0A212C5H4,A0A212C7U2,A0A212CAX0,A0A212CD44,A0A212CDM9,A0A212CEU6,A0A212CF44,A0A212CGW8,A0A212CH34,A0A212CI06,A0A212CIR2,A0A212CL29,A0A212CLG8,A0A212CM12,A0A212CMB6,A0A212CN46,A0A212CNF1,A0A212CRK2,A0A212CSY2,A0A212CT69,A0A212CU61,A0A212CVE3,A0A212CWT9,A0A212CWU8,A0A212CWX8,A0A212D040,A0A212D2W9,A0A212D3D5,A0A212D809,A0A212D859,A0A…	0.614131	0.945915	0.164179
GO:0006950	response to stress	P	6	37	180	1060	0.0333333	0.0349057	under	A0A212CGG5,A0A212DIJ0,A0A212C9K1,A0A212DGJ0,A0A212C8P0,A0A212DF15	A0A212CGG5,A0A212DIJ0,A8QJ91,A0A212C9K1,A0A212DG97,B6D985,A0A212CMR4,P14447,A0A212CT84,A0A212DGJ0,A0A212D331,A0A212CWU8,A0A212D2K0,A0A212C8P0,A0A212C977,A0A212CFY7,A0A212CV20,A0A212D0K9,G0Z3A2,A0A212C8Z7,A0A212C9V5,A0A212D8V0,A0A212DAA2,A0A212CHG3,A0A212DE23,A0A212D1H2,A0A212D2L7,A6YLM6,A0A212DB97,A0A212D8H1,A0A212D4S2,A0A212CQN3,A0A212C7V5,A0A212D4C1,A0A212D4S9,A0A212DEV2,A0A212DF15	0.620362	0.953806	0.162162
GO:0044431	Golgi apparatus part	C	2	12	180	1060	0.0111111	0.0113208	under	A0A212C5J9,A0A212D1P4	A0A212C3U9,A0A212CGM8,A0A212CKF9,A0A212CSB5,A0A212DIC4,A0A212DIN6,A0A212CA55,A0A212CKK1,A0A212CST5,A0A212C5J9,A0A212D1P4,A0A212CMR4	0.631171	0.960589	0.166667
GO:0051015	actin filament binding	F	2	12	180	1060	0.0111111	0.0113208	under	A0A212CD55,A0A212CXU5	A0A212C4W7,A0A212CD55,A0A212CIN1,A0A212CJU2,A0A212CKW6,A0A212CMV3,A0A212CP99,A0A212CV25,A0A212CXU5,A0A212CYY8,A0A212D7S6,A0A212DHF2	0.631171	0.960589	0.166667
GO:0048518	positive regulation of biological process	P	4	25	180	1060	0.0222222	0.0235849	under	A0A212DIJ0,A0A212D3M2,A0A212CAE3,A0A212C1U6	A0A212DIJ0,A0A212C826,A0A212CEU4,A0A212CG89,A0A212D2K0,Q9N0M4,A0A212CD10,A0A212D3M2,A0A212D467,A0A212CAE3,A0A212DJ03,A0A212C1D7,A0A212C1U6,A0A212C9M8,A0A212CW37,A0A212CY32,A0A212D454,A0A212D767,A0A212DDQ1,A0A212CDC3,A0A212CMV3,A0A212D776,A0A212D1H2,A0A212D2L7,A0A212DB97	0.63682	0.960589	0.16
GO:0098588	bounding membrane of organelle	C	4	25	180	1060	0.0222222	0.0235849	under	A0A212CCZ3,A0A212CP34,A0A212C5J9,A0A212D1P4	A0A212C3U9,A0A212CGM8,A0A212CKF9,A0A212CSB5,A0A212DIC4,A0A212DIN6,A0A212CZZ6,A0A212C2N7,A0A212CCZ3,A0A212CP34,A0A212CY13,A0A212D042,A0A212C051,A0A212DA96,A0A212D4Z9,A0A212CST5,A0A212C5J9,A0A212D1P4,A0A212CA55,A0A212CKK1,P61357,A0A212DJ03,A0A212CMT9,A0A212DG84,A0A212CDU4	0.63682	0.960589	0.16
GO:0005886	plasma membrane	C	3	19	180	1060	0.0166667	0.0179245	under	A0A212CF73,A0A212C5J9,A0A212D1P4	A0A212CF73,A0A212CVD5,A0A212CJ24,A0A212CBP5,A0A212CN58,A0A212C826,A0A212C846,A0A212CEU4,A0A212CG89,A0A212C189,A0A212CBX0,A0A212D8H1,A0A212CKF9,A0A212C5J9,A0A212D1P4,A0A212C2A8,A0A212C465,A0A212C6V6,A0A212DGC2	0.651384	0.960589	0.157895
GO:0003677	DNA binding	F	3	19	180	1060	0.0166667	0.0179245	under	A0A212C8K3,A0A212CGM4,A0A212D2W0	A0A212D331,A0A212CK95,A0A212CCB7,A0A212CP36,A0A212C8K3,A0A212CF98,A0A212CGM4,A0A212CK98,A0A212CN14,A0A212CP05,A0A212CT84,A0A212D0W4,A0A212D2W0,A0A212D477,A0A212D4K0,A0A212D4W6,A0A212D5P4,A0A212DGU4,A0A212DIL1	0.651384	0.960589	0.157895
GO:0051179	localization	P	12	76	180	1060	0.0666667	0.0716981	under	A0A212C5J9,A0A212D1P4,A0A212D9R7,A0A212C032,A0A212CAJ2,A0A212CCZ3,A0A212D157,A0A172ZQ52,A0A212CD21,A0A212C5S3,A0A212C632,A0A212C6Y8	A0A212C5J9,A0A212CA55,A0A212CCG8,A0A212CFT3,A0A212CGM8,A0A212CHZ1,A0A212CJQ0,A0A212CKK1,A0A212CLA9,A0A212CQ03,A0A212D7Q2,A0A212D1P4,A0A212D3E2,A0A212D6W5,A0A212D9H6,A0A212D9R7,A0A212DIN6,A0A212CKS4,A0A212CR70,A0A212D4Z9,A0A212DGC2,A0A212D0L8,A0A212CJ19,A0A212CBH9,A0A212CWJ6,A0A212CDA3,A0A212CJ52,A0A212DHP9,A0A212DII4,A0A212DIR1,A0A212C032,A0A212C4I9,A0A212CAJ2,A0A212CCZ3,A0A212CMT9,A0A212CSB5,A0A…	0.663018	0.960589	0.157895
GO:0009144	purine nucleoside triphosphate metabolic process	P	4	26	180	1060	0.0222222	0.0245283	under	A0A212CP82,A0A212D8Y9,A0A172ZQ52,A0A212D3D4	A0A212C0Q8,A0A212CD71,A0A212CP82,A0A212CPK9,A0A212CQF6,A0A212CZ49,A0A212D9K1,A0A212CE59,A0A212DGI6,A0A212CF41,A0A212D8Y9,A0A212D6Z1,A0A172ZQ52,A0A212C3I7,A0A212C6F7,A0A212CAK0,A0A212CG63,A0A212D2Q6,A0A212DA16,A0A212DFN1,A0A212DHQ6,A0A212D370,A0A212C394,A0A212CMD6,A0A212D3D4,A0A212C5F0	0.669047	0.960589	0.153846
GO:0009205	purine ribonucleoside triphosphate metabolic process	P	4	26	180	1060	0.0222222	0.0245283	under	A0A212CP82,A0A212D8Y9,A0A172ZQ52,A0A212D3D4	A0A212C0Q8,A0A212CD71,A0A212CP82,A0A212CPK9,A0A212CQF6,A0A212CZ49,A0A212D9K1,A0A212CE59,A0A212DGI6,A0A212CF41,A0A212D8Y9,A0A212D6Z1,A0A172ZQ52,A0A212C3I7,A0A212C6F7,A0A212CAK0,A0A212CG63,A0A212D2Q6,A0A212DA16,A0A212DFN1,A0A212DHQ6,A0A212D370,A0A212C394,A0A212CMD6,A0A212D3D4,A0A212C5F0	0.669047	0.960589	0.153846
GO:0009141	nucleoside triphosphate metabolic process	P	4	26	180	1060	0.0222222	0.0245283	under	A0A212CP82,A0A212D8Y9,A0A172ZQ52,A0A212D3D4	A0A212C0Q8,A0A212CD71,A0A212CP82,A0A212CPK9,A0A212CQF6,A0A212CZ49,A0A212D9K1,A0A212CE59,A0A212DGI6,A0A212CF41,A0A212D8Y9,A0A212D6Z1,A0A172ZQ52,A0A212C3I7,A0A212C6F7,A0A212CAK0,A0A212CG63,A0A212D2Q6,A0A212DA16,A0A212DFN1,A0A212DHQ6,A0A212D370,A0A212C394,A0A212CMD6,A0A212D3D4,A0A212C5F0	0.669047	0.960589	0.153846
GO:0009199	ribonucleoside triphosphate metabolic process	P	4	26	180	1060	0.0222222	0.0245283	under	A0A212CP82,A0A212D8Y9,A0A172ZQ52,A0A212D3D4	A0A212C0Q8,A0A212CD71,A0A212CP82,A0A212CPK9,A0A212CQF6,A0A212CZ49,A0A212D9K1,A0A212CE59,A0A212DGI6,A0A212CF41,A0A212D8Y9,A0A212D6Z1,A0A172ZQ52,A0A212C3I7,A0A212C6F7,A0A212CAK0,A0A212CG63,A0A212D2Q6,A0A212DA16,A0A212DFN1,A0A212DHQ6,A0A212D370,A0A212C394,A0A212CMD6,A0A212D3D4,A0A212C5F0	0.669047	0.960589	0.153846
GO:0090662	ATP hydrolysis coupled transmembrane transport	P	1	6	180	1060	0.00555556	0.00566038	under	A0A212CD21	A0A212CD21,A0A212CDU4,A0A212CKI9,A0A212CMD6,A0A212CZZ6,A0A212DG84	0.673563	0.960589	0.166667
GO:0004601	peroxidase activity	F	1	6	180	1060	0.00555556	0.00566038	under	A0A212C8P0	G0Z3A2,A0A212C8P0,A0A212C977,A0A212CFY7,A0A212D0K9,A0A212CV20	0.673563	0.960589	0.166667
GO:0015991	ATP hydrolysis coupled proton transport	P	1	6	180	1060	0.00555556	0.00566038	under	A0A212CD21	A0A212CD21,A0A212CDU4,A0A212CKI9,A0A212CMD6,A0A212CZZ6,A0A212DG84	0.673563	0.960589	0.166667
GO:0016651	oxidoreductase activity, acting on NAD(P)H	F	1	6	180	1060	0.00555556	0.00566038	under	A0A212DI17	A0A212CDG3,A0A212D370,A0A212DGI6,A0A212DI17,A0A212CV20,A0A212CLE9	0.673563	0.960589	0.166667
GO:0015988	energy coupled proton transmembrane transport, against electrochemical gradient	P	1	6	180	1060	0.00555556	0.00566038	under	A0A212CD21	A0A212CD21,A0A212CDU4,A0A212CKI9,A0A212CMD6,A0A212CZZ6,A0A212DG84	0.673563	0.960589	0.166667
GO:0051129	negative regulation of cellular component organization	P	1	6	180	1060	0.00555556	0.00566038	under	A0A212CXU5	A0A212CEX5,A0A212CJQ4,A0A212CMV3,A0A212CXU5,A0A212DDQ1,A0A212CV09	0.673563	0.960589	0.166667
GO:0022900	electron transport chain	P	1	6	180	1060	0.00555556	0.00566038	under	A0A212D8Y9	A0A212CE59,A0A212DGI6,A0A212CF41,A0A212D8Y9,A0A212D370,A0A212C8H6	0.673563	0.960589	0.166667
GO:0046394	carboxylic acid biosynthetic process	P	1	6	180	1060	0.00555556	0.00566038	under	A0A212CIW6	A0A212CAC7,A0A212CAP9,A0A212CIW6,A0A212CZ32,A0A212DF69,A0A212D702	0.673563	0.960589	0.166667
GO:0010639	negative regulation of organelle organization	P	1	6	180	1060	0.00555556	0.00566038	under	A0A212CXU5	A0A212CEX5,A0A212CJQ4,A0A212CMV3,A0A212CXU5,A0A212DDQ1,A0A212CV09	0.673563	0.960589	0.166667
GO:0033177	proton-transporting two-sector ATPase complex, proton-transporting domain	C	1	6	180	1060	0.00555556	0.00566038	under	A0A172ZQ52	A0A212CZZ6,A0A172ZQ52,A0A212CG63,A0A212DA16,A0A212DHQ6,A0A212DG84	0.673563	0.960589	0.166667
GO:0006979	response to oxidative stress	P	1	6	180	1060	0.00555556	0.00566038	under	A0A212C8P0	A0A212C8P0,A0A212C977,A0A212CFY7,A0A212CV20,A0A212D0K9,G0Z3A2	0.673563	0.960589	0.166667
GO:0016773	phosphotransferase activity, alcohol group as acceptor	F	1	6	180	1060	0.00555556	0.00566038	under	A0A212CP82	A0A212CIE0,A0A212CP82,A0A212CUJ7,A0A212CLQ4,A0A212D2U1,A0A212CTC3	0.673563	0.960589	0.166667
GO:0016053	organic acid biosynthetic process	P	1	6	180	1060	0.00555556	0.00566038	under	A0A212CIW6	A0A212CAC7,A0A212CAP9,A0A212CIW6,A0A212CZ32,A0A212DF69,A0A212D702	0.673563	0.960589	0.166667
GO:0008380	RNA splicing	P	1	6	180	1060	0.00555556	0.00566038	under	A0A212CA59	A0A212C6C3,A0A212DAR1,A0A212CA59,A0A212D2L3,A0A212D5B8,A0A212CD87	0.673563	0.960589	0.166667
GO:0051494	negative regulation of cytoskeleton organization	P	1	6	180	1060	0.00555556	0.00566038	under	A0A212CXU5	A0A212CEX5,A0A212CJQ4,A0A212CMV3,A0A212CXU5,A0A212DDQ1,A0A212CV09	0.673563	0.960589	0.166667
GO:0051276	chromosome organization	P	1	6	180	1060	0.00555556	0.00566038	under	A0A212CXQ1	A0A212CXQ1,A0A212D4K0,A0A212D5P4,A0A212DEF6,A0A212CDC3,A0A212C3C2	0.673563	0.960589	0.166667
GO:1902904	negative regulation of supramolecular fiber organization	P	1	6	180	1060	0.00555556	0.00566038	under	A0A212CXU5	A0A212CEX5,A0A212CJQ4,A0A212CMV3,A0A212CXU5,A0A212DDQ1,A0A212CV09	0.673563	0.960589	0.166667
GO:0048878	chemical homeostasis	P	1	6	180	1060	0.00555556	0.00566038	under	A0A212CP82	A0A212CP82,A0A212CBH9,A0A212C5J0,A0A212CJ19,A0A212CWJ6,A0A212DJ03	0.673563	0.960589	0.166667
GO:0099131	ATP hydrolysis coupled ion transmembrane transport	P	1	6	180	1060	0.00555556	0.00566038	under	A0A212CD21	A0A212CD21,A0A212CDU4,A0A212CKI9,A0A212CMD6,A0A212CZZ6,A0A212DG84	0.673563	0.960589	0.166667
GO:0099132	ATP hydrolysis coupled cation transmembrane transport	P	1	6	180	1060	0.00555556	0.00566038	under	A0A212CD21	A0A212CD21,A0A212CDU4,A0A212CKI9,A0A212CMD6,A0A212CZZ6,A0A212DG84	0.673563	0.960589	0.166667
GO:0006325	chromatin organization	P	1	6	180	1060	0.00555556	0.00566038	under	A0A212CXQ1	A0A212CXQ1,A0A212D4K0,A0A212D5P4,A0A212DEF6,A0A212CDC3,A0A212C3C2	0.673563	0.960589	0.166667
GO:0006954	inflammatory response	P	1	6	180	1060	0.00555556	0.00566038	under	A0A212DIJ0	A0A212DIJ0,A0A212DG97,B6D985,A6YLM6,A0A212CHG3,A0A212D2K0	0.673563	0.960589	0.166667
GO:0044085	cellular component biogenesis	P	6	39	180	1060	0.0333333	0.0367925	under	A0A212DI04,A0A212CXQ1,A0A212CXU5,A0A212C1U6,A0A212D9M9,A0A212D9R7	A0A212CDR8,A0A212CVX1,A0A212D9F4,A0A212C6C3,A0A212DAR1,A0A212CDR9,A0A212DI04,A0A212DJ37,A0A212CXQ1,A0A212D4K0,A0A212D5P4,A0A212DEF6,A0A212CV25,A0A212D1H2,A0A212D2L7,A0A212CEX5,A0A212CJQ4,A0A212CMV3,A0A212CXU5,P61357,A0A212D8H1,A0A212C9M8,A0A212D454,A0A212DGS9,A0A212C2N7,A0A212C1D7,A0A212C1U6,A0A212CW37,A0A212CY32,A0A212D767,A0A212DDQ1,A0A212CMK7,A0A212D9M9,A0A212C3U9,A0A212D9R7,A0A212D8V0,A0A212D…	0.67422	0.960589	0.153846
GO:0044255	cellular lipid metabolic process	P	2	13	180	1060	0.0111111	0.0122642	under	A0A212CIW6,A0A212C6Y8	A0A212CAC7,A0A212CAP9,A0A212CIW6,A0A212CLV1,A0A212CZ32,A0A212CVP2,A0A212CFK4,A0A212CQ43,A0A212D5M7,A0A212D200,A0A212CSP9,A0A212C6Y8,A0A212CES3	0.676094	0.960589	0.153846
GO:0006952	defense response	P	2	13	180	1060	0.0111111	0.0122642	under	A0A212DIJ0,A0A212C9K1	A0A212DIJ0,A0A212DG97,B6D985,A0A212CMR4,A0A212D2K0,A0A212C8Z7,A0A212C9V5,A0A212CHG3,A0A212DE23,P14447,A6YLM6,A8QJ91,A0A212C9K1	0.676094	0.960589	0.153846
GO:0030833	regulation of actin filament polymerization	P	2	13	180	1060	0.0111111	0.0122642	under	A0A212CXU5,A0A212C1U6	A0A212CEX5,A0A212CJQ4,A0A212CMV3,A0A212CXU5,A0A212C1D7,A0A212C1U6,A0A212C9M8,A0A212CW37,A0A212CY32,A0A212D454,A0A212D767,A0A212DDQ1,A0A212CV09	0.676094	0.960589	0.153846
GO:0043254	regulation of protein complex assembly	P	2	13	180	1060	0.0111111	0.0122642	under	A0A212CXU5,A0A212C1U6	A0A212CEX5,A0A212CJQ4,A0A212CMV3,A0A212CXU5,A0A212C1D7,A0A212C1U6,A0A212C9M8,A0A212CW37,A0A212CY32,A0A212D454,A0A212D767,A0A212DDQ1,A0A212CV09	0.676094	0.960589	0.153846
GO:0009127	purine nucleoside monophosphate biosynthetic process	P	2	13	180	1060	0.0111111	0.0122642	under	A0A212D3D4,A0A172ZQ52	A0A212C5F0,A0A212D3D4,A0A212D5V3,A0A172ZQ52,A0A212C3I7,A0A212C6F7,A0A212CAK0,A0A212CG63,A0A212D2Q6,A0A212DA16,A0A212DFN1,A0A212DHQ6,A0A212C0F3	0.676094	0.960589	0.153846
GO:0005794	Golgi apparatus	C	2	13	180	1060	0.0111111	0.0122642	under	A0A212C5J9,A0A212D1P4	A0A212C3U9,A0A212CGM8,A0A212CKF9,A0A212CSB5,A0A212DIC4,A0A212DIN6,A0A212CA55,A0A212CKK1,A0A212CMR4,A0A212CST5,A0A212C5J9,A0A212D1P4,A0A212CQ03	0.676094	0.960589	0.153846
GO:0051130	positive regulation of cellular component organization	P	2	13	180	1060	0.0111111	0.0122642	under	A0A212CAE3,A0A212C1U6	A0A212CAE3,A0A212C1D7,A0A212C1U6,A0A212C9M8,A0A212CW37,A0A212CY32,A0A212D454,A0A212D767,A0A212DDQ1,A0A212CMV3,A0A212D776,A0A212D1H2,A0A212D2L7	0.676094	0.960589	0.153846
GO:0032271	regulation of protein polymerization	P	2	13	180	1060	0.0111111	0.0122642	under	A0A212CXU5,A0A212C1U6	A0A212CEX5,A0A212CJQ4,A0A212CMV3,A0A212CXU5,A0A212C1D7,A0A212C1U6,A0A212C9M8,A0A212CW37,A0A212CY32,A0A212D454,A0A212D767,A0A212DDQ1,A0A212CV09	0.676094	0.960589	0.153846
GO:0009168	purine ribonucleoside monophosphate biosynthetic process	P	2	13	180	1060	0.0111111	0.0122642	under	A0A212D3D4,A0A172ZQ52	A0A212C5F0,A0A212D3D4,A0A212D5V3,A0A172ZQ52,A0A212C3I7,A0A212C6F7,A0A212CAK0,A0A212CG63,A0A212D2Q6,A0A212DA16,A0A212DFN1,A0A212DHQ6,A0A212C0F3	0.676094	0.960589	0.153846
GO:0051239	regulation of multicellular organismal process	P	2	13	180	1060	0.0111111	0.0122642	under	A0A212C5S3,A0A212C632	A0A212C8Z7,A0A212C9V5,A0A212CFH8,A0A212CM16,A0A212D1H2,A0A212D2L7,A0A212CMJ8,A0A212CMM8,A0A212CMU7,A0A212C5S3,A0A212C632,A0A212DB97,A0A212CQN3	0.676094	0.960589	0.153846
GO:0009124	nucleoside monophosphate biosynthetic process	P	2	13	180	1060	0.0111111	0.0122642	under	A0A212D3D4,A0A172ZQ52	A0A212C5F0,A0A212D3D4,A0A212D5V3,A0A172ZQ52,A0A212C3I7,A0A212C6F7,A0A212CAK0,A0A212CG63,A0A212D2Q6,A0A212DA16,A0A212DFN1,A0A212DHQ6,A0A212C0F3	0.676094	0.960589	0.153846
GO:0009156	ribonucleoside monophosphate biosynthetic process	P	2	13	180	1060	0.0111111	0.0122642	under	A0A212D3D4,A0A172ZQ52	A0A212C5F0,A0A212D3D4,A0A212D5V3,A0A172ZQ52,A0A212C3I7,A0A212C6F7,A0A212CAK0,A0A212CG63,A0A212D2Q6,A0A212DA16,A0A212DFN1,A0A212DHQ6,A0A212C0F3	0.676094	0.960589	0.153846
GO:0050794	regulation of cellular process	P	12	77	180	1060	0.0666667	0.0726415	under	A0A212CGG5,A0A212DIJ0,A0A212CXU5,A0A212D3G0,A0A212C8K3,A0A212CGM4,A0A212CGR6,A0A212CF73,A0A212C5S3,A0A212C632,A0A212CAE3,A0A212C1U6	A0A212CGG5,A0A212DJ03,A0A212DIJ0,A0A212D556,A0A212CEX5,A0A212CJQ4,A0A212CMV3,A0A212CXU5,A0A212C2X4,A0A212CFZ8,A0A212CNW7,A0A212CT67,A0A212CZS4,A0A212D257,A0A212D8V0,A0A212DAA2,A0A212D2U1,A0A212C9P1,A0A212C161,A0A212CKY6,A0A212CM52,A0A212CNQ0,A0A212CPB8,A0A212CR39,A0A212CT24,A0A212CY21,A0A212D1B1,A0A212D3G0,A0A212D4L7,A0A212DB37,A0A212DGT2,A0A212C3C2,A0A212C8K3,A0A212CGM4,A0A212CGR6,A0A212CZE3,A0A…	0.681963	0.964573	0.155844
GO:0071944	cell periphery	C	3	20	180	1060	0.0166667	0.0188679	under	A0A212CF73,A0A212C5J9,A0A212D1P4	A0A212C2A8,A0A212C465,A0A212C6V6,A0A212DGC2,A0A212CF73,A0A212CVD5,A0A212CJ24,A0A212CBP5,A0A212CN58,A0A212C826,A0A212C846,A0A212CEU4,A0A212CG89,A0A212C189,A0A212CBX0,A0A212D8H1,A0A212CKF9,A0A212C5J9,A0A212D1P4,A0A212CV09	0.687063	0.964573	0.15
GO:0042592	homeostatic process	P	3	20	180	1060	0.0166667	0.0188679	under	A0A212CP82,A0A212D3G0,A0A212CYB8	A0A212CP82,A0A212C161,A0A212CKY6,A0A212CM52,A0A212CNQ0,A0A212CPB8,A0A212CR39,A0A212CT24,A0A212CY21,A0A212D1B1,A0A212D3G0,A0A212D4L7,A0A212DB37,A0A212DGT2,A0A212CBH9,A0A212C5J0,A0A212CJ19,A0A212CWJ6,A0A212CYB8,A0A212DJ03	0.687063	0.964573	0.15
GO:0017076	purine nucleotide binding	F	18	115	180	1060	0.1	0.108491	under	A0A212C1U6,A0A212C3W6,A0A212C414,A0A212C4D8,A0A212C4E1,A0A212C4P6,A0A212C7H7,A0A212CCS7,A0A212CD55,A0A212CDF2,A0A212CP82,A0A212CXR2,A0A212CZC1,A0A212D3D4,A0A212D552,A0A212DF15,A0A212D3A3,A0A212D8X9	A0A212BZH7,A0A212C0W0,A0A212C1D7,A0A212C1P4,A0A212C1U6,A0A212C394,A0A212C3F8,A0A212C3W6,A0A212C414,A0A212C4D8,A0A212C4E1,A0A212C4P6,A0A212C5F0,A0A212C5F6,A0A212C6F7,A0A212C7H7,A0A212C7V5,A0A212C806,A0A212C899,A0A212C8H8,A0A212C9X2,A0A212C9Z8,A0A212CBB4,A0A212CCS7,A0A212CD55,A0A212CDF2,A0A212CFZ0,A0A212CG34,A0A212CG71,A0A212DBY9,A0A212CIE0,A0A212CKV3,A0A212CLX0,A0A212CMD6,A0A212CP82,A0A212CRS4,A0A…	0.697315	0.964573	0.156522
GO:0032553	ribonucleotide binding	F	18	115	180	1060	0.1	0.108491	under	A0A212C1U6,A0A212C3W6,A0A212C414,A0A212C4D8,A0A212C4E1,A0A212C4P6,A0A212C7H7,A0A212CCS7,A0A212CD55,A0A212CDF2,A0A212CP82,A0A212CXR2,A0A212CZC1,A0A212D3D4,A0A212D552,A0A212DF15,A0A212D3A3,A0A212D8X9	A0A212BZH7,A0A212C0W0,A0A212C1D7,A0A212C1P4,A0A212C1U6,A0A212C394,A0A212C3F8,A0A212C3W6,A0A212C414,A0A212C4D8,A0A212C4E1,A0A212C4P6,A0A212C5F0,A0A212C5F6,A0A212C6F7,A0A212C7H7,A0A212C7V5,A0A212C806,A0A212C899,A0A212C8H8,A0A212C9X2,A0A212C9Z8,A0A212CBB4,A0A212CCS7,A0A212CD55,A0A212CDF2,A0A212CFZ0,A0A212CG34,A0A212CG71,A0A212DBY9,A0A212CIE0,A0A212CKV3,A0A212CLX0,A0A212CMD6,A0A212CP82,A0A212CRS4,A0A…	0.697315	0.964573	0.156522
GO:0032555	purine ribonucleotide binding	F	18	115	180	1060	0.1	0.108491	under	A0A212C1U6,A0A212C3W6,A0A212C414,A0A212C4D8,A0A212C4E1,A0A212C4P6,A0A212C7H7,A0A212CCS7,A0A212CD55,A0A212CDF2,A0A212CP82,A0A212CXR2,A0A212CZC1,A0A212D3D4,A0A212D552,A0A212DF15,A0A212D3A3,A0A212D8X9	A0A212BZH7,A0A212C0W0,A0A212C1D7,A0A212C1P4,A0A212C1U6,A0A212C394,A0A212C3F8,A0A212C3W6,A0A212C414,A0A212C4D8,A0A212C4E1,A0A212C4P6,A0A212C5F0,A0A212C5F6,A0A212C6F7,A0A212C7H7,A0A212C7V5,A0A212C806,A0A212C899,A0A212C8H8,A0A212C9X2,A0A212C9Z8,A0A212CBB4,A0A212CCS7,A0A212CD55,A0A212CDF2,A0A212CFZ0,A0A212CG34,A0A212CG71,A0A212DBY9,A0A212CIE0,A0A212CKV3,A0A212CLX0,A0A212CMD6,A0A212CP82,A0A212CRS4,A0A…	0.697315	0.964573	0.156522
GO:0035639	purine ribonucleoside triphosphate binding	F	18	115	180	1060	0.1	0.108491	under	A0A212C1U6,A0A212C3W6,A0A212C414,A0A212C4D8,A0A212C4E1,A0A212C4P6,A0A212C7H7,A0A212CCS7,A0A212CD55,A0A212CDF2,A0A212CP82,A0A212CXR2,A0A212CZC1,A0A212D3D4,A0A212D552,A0A212DF15,A0A212D3A3,A0A212D8X9	A0A212BZH7,A0A212C0W0,A0A212C1D7,A0A212C1P4,A0A212C1U6,A0A212C394,A0A212C3F8,A0A212C3W6,A0A212C414,A0A212C4D8,A0A212C4E1,A0A212C4P6,A0A212C5F0,A0A212C5F6,A0A212C6F7,A0A212C7H7,A0A212C7V5,A0A212C806,A0A212C899,A0A212C8H8,A0A212C9X2,A0A212C9Z8,A0A212CBB4,A0A212CCS7,A0A212CD55,A0A212CDF2,A0A212CFZ0,A0A212CG34,A0A212CG71,A0A212DBY9,A0A212CIE0,A0A212CKV3,A0A212CLX0,A0A212CMD6,A0A212CP82,A0A212CRS4,A0A…	0.697315	0.964573	0.156522
GO:0030036	actin cytoskeleton organization	P	4	27	180	1060	0.0222222	0.0254717	under	A0A212CXU5,A0A212CAE3,A0A212C4W5,A0A212C1U6	A0A212CV25,A0A212D1H2,A0A212D2L7,A0A212CEX5,A0A212CJQ4,A0A212CMV3,A0A212CXU5,A0A212CAE3,A0A212CRW2,A0A212DH40,A0A212CYY8,A0A212C9M8,A0A212D454,A0A212DGS9,A0A212C4W5,A0A212D0J2,A0A212C1D7,A0A212C1U6,A0A212CW37,A0A212CY32,A0A212D767,A0A212DDQ1,A0A212CV09,A0A212C915,A0A212C9G6,A0A212C9S0,A0A212CF55	0.699275	0.964573	0.148148
GO:0009161	ribonucleoside monophosphate metabolic process	P	4	27	180	1060	0.0222222	0.0254717	under	A0A212CP82,A0A212D8Y9,A0A212D3D4,A0A172ZQ52	A0A212C0Q8,A0A212CD71,A0A212CP82,A0A212CPK9,A0A212CQF6,A0A212CZ49,A0A212D9K1,A0A212CE59,A0A212DGI6,A0A212CF41,A0A212D8Y9,A0A212C5F0,A0A212D3D4,A0A212D5V3,A0A172ZQ52,A0A212C3I7,A0A212C6F7,A0A212CAK0,A0A212CG63,A0A212D2Q6,A0A212DA16,A0A212DFN1,A0A212DHQ6,A0A212C0F3,A0A212D370,A0A212C394,A0A212CMD6	0.699275	0.964573	0.148148
GO:0009167	purine ribonucleoside monophosphate metabolic process	P	4	27	180	1060	0.0222222	0.0254717	under	A0A212CP82,A0A212D8Y9,A0A212D3D4,A0A172ZQ52	A0A212C0Q8,A0A212CD71,A0A212CP82,A0A212CPK9,A0A212CQF6,A0A212CZ49,A0A212D9K1,A0A212CE59,A0A212DGI6,A0A212CF41,A0A212D8Y9,A0A212C5F0,A0A212D3D4,A0A212D5V3,A0A172ZQ52,A0A212C3I7,A0A212C6F7,A0A212CAK0,A0A212CG63,A0A212D2Q6,A0A212DA16,A0A212DFN1,A0A212DHQ6,A0A212C0F3,A0A212D370,A0A212C394,A0A212CMD6	0.699275	0.964573	0.148148
GO:0009126	purine nucleoside monophosphate metabolic process	P	4	27	180	1060	0.0222222	0.0254717	under	A0A212CP82,A0A212D8Y9,A0A212D3D4,A0A172ZQ52	A0A212C0Q8,A0A212CD71,A0A212CP82,A0A212CPK9,A0A212CQF6,A0A212CZ49,A0A212D9K1,A0A212CE59,A0A212DGI6,A0A212CF41,A0A212D8Y9,A0A212C5F0,A0A212D3D4,A0A212D5V3,A0A172ZQ52,A0A212C3I7,A0A212C6F7,A0A212CAK0,A0A212CG63,A0A212D2Q6,A0A212DA16,A0A212DFN1,A0A212DHQ6,A0A212C0F3,A0A212D370,A0A212C394,A0A212CMD6	0.699275	0.964573	0.148148
GO:0009123	nucleoside monophosphate metabolic process	P	4	27	180	1060	0.0222222	0.0254717	under	A0A212CP82,A0A212D8Y9,A0A212D3D4,A0A172ZQ52	A0A212C0Q8,A0A212CD71,A0A212CP82,A0A212CPK9,A0A212CQF6,A0A212CZ49,A0A212D9K1,A0A212CE59,A0A212DGI6,A0A212CF41,A0A212D8Y9,A0A212C5F0,A0A212D3D4,A0A212D5V3,A0A172ZQ52,A0A212C3I7,A0A212C6F7,A0A212CAK0,A0A212CG63,A0A212D2Q6,A0A212DA16,A0A212DFN1,A0A212DHQ6,A0A212C0F3,A0A212D370,A0A212C394,A0A212CMD6	0.699275	0.964573	0.148148
GO:0036094	small molecule binding	F	23	146	180	1060	0.127778	0.137736	under	A0A212C1U6,A0A212C3W6,A0A212C414,A0A212C4D8,A0A212C4E1,A0A212C4P6,A0A212C7H7,A0A212CCS7,A0A212CD55,A0A212CDF2,A0A212CP82,A0A212CXR2,A0A212CZC1,A0A212D3D4,A0A212D552,A0A212DF15,A0A212D3A3,A0A212D8X9,A0A212CSA3,A0A212D0Y3,A0A212D229,A0A212CML8,A0A212CWY8	A0A212C0F3,A0A212CFN2,A0A212CSP9,A6YLM6,A0A212BZH7,A0A212C0W0,A0A212C1D7,A0A212C1P4,A0A212C1U6,A0A212C394,A0A212C3F8,A0A212C3W6,A0A212C414,A0A212C4D8,A0A212C4E1,A0A212C4P6,A0A212C5F0,A0A212C5F6,A0A212C6F7,A0A212C7H7,A0A212C7V5,A0A212C806,A0A212C899,A0A212C8H8,A0A212C9X2,A0A212C9Z8,A0A212CBB4,A0A212CCS7,A0A212CD55,A0A212CDF2,A0A212CFZ0,A0A212CG34,A0A212CG71,A0A212DBY9,A0A212CIE0,A0A212CKV3,A0A212C…	0.70208	0.964573	0.157534
GO:0009152	purine ribonucleotide biosynthetic process	P	2	14	180	1060	0.0111111	0.0132075	under	A0A212D3D4,A0A172ZQ52	A0A212C5F0,A0A212D3D4,A0A212D6Z1,A0A212D5V3,A0A172ZQ52,A0A212C3I7,A0A212C6F7,A0A212CAK0,A0A212CG63,A0A212D2Q6,A0A212DA16,A0A212DFN1,A0A212DHQ6,A0A212C0F3	0.716487	0.964573	0.142857
GO:0016616	oxidoreductase activity, acting on the CH-OH group of donors, NAD or NADP as acceptor	F	2	14	180	1060	0.0111111	0.0132075	under	A0A212D3T1,A0A212CXI6	A0A212CLV1,A0A212CVP2,A0A212DAL6,A0A212CLH4,A0A212CRY4,A0A212D3T1,A0A212D400,A0A212C9X7,A0A212DGV4,A0A212CQE7,A0A212CXI6,A0A212C5J8,A0A212CRK0,A0A212CXN8	0.716487	0.964573	0.142857
GO:0016310	phosphorylation	P	2	14	180	1060	0.0111111	0.0132075	under	A0A212CP82,A0A212D8Y9	A0A212C0Q8,A0A212CD71,A0A212CP82,A0A212CPK9,A0A212CQF6,A0A212CZ49,A0A212D9K1,A0A212CE59,A0A212DGI6,A0A212CF41,A0A212D8Y9,A0A212D370,A0A212DJ03,A0A212CES3	0.716487	0.964573	0.142857
GO:0032787	monocarboxylic acid metabolic process	P	2	14	180	1060	0.0111111	0.0132075	under	A0A212CIW6,A0A212CP82	A0A212CAC7,A0A212CAP9,A0A212CIW6,A0A212C0Q8,A0A212CD71,A0A212CP82,A0A212CPK9,A0A212CQF6,A0A212CZ49,A0A212D9K1,A0A212CLV1,A0A212CZ32,A0A212CVP2,A0A212CSP9	0.716487	0.964573	0.142857
GO:0046390	ribose phosphate biosynthetic process	P	2	14	180	1060	0.0111111	0.0132075	under	A0A212D3D4,A0A172ZQ52	A0A212C5F0,A0A212D3D4,A0A212D6Z1,A0A212D5V3,A0A172ZQ52,A0A212C3I7,A0A212C6F7,A0A212CAK0,A0A212CG63,A0A212D2Q6,A0A212DA16,A0A212DFN1,A0A212DHQ6,A0A212C0F3	0.716487	0.964573	0.142857
GO:0030041	actin filament polymerization	P	2	14	180	1060	0.0111111	0.0132075	under	A0A212CXU5,A0A212C1U6	A0A212CEX5,A0A212CJQ4,A0A212CMV3,A0A212CXU5,A0A212C1D7,A0A212C1U6,A0A212C9M8,A0A212CW37,A0A212CY32,A0A212D454,A0A212D767,A0A212DDQ1,A0A212CV09,A0A212DGS9	0.716487	0.964573	0.142857
GO:0006164	purine nucleotide biosynthetic process	P	2	14	180	1060	0.0111111	0.0132075	under	A0A212D3D4,A0A172ZQ52	A0A212C5F0,A0A212D3D4,A0A212D6Z1,A0A212D5V3,A0A172ZQ52,A0A212C3I7,A0A212C6F7,A0A212CAK0,A0A212CG63,A0A212D2Q6,A0A212DA16,A0A212DFN1,A0A212DHQ6,A0A212C0F3	0.716487	0.964573	0.142857
GO:0009260	ribonucleotide biosynthetic process	P	2	14	180	1060	0.0111111	0.0132075	under	A0A212D3D4,A0A172ZQ52	A0A212C5F0,A0A212D3D4,A0A212D6Z1,A0A212D5V3,A0A172ZQ52,A0A212C3I7,A0A212C6F7,A0A212CAK0,A0A212CG63,A0A212D2Q6,A0A212DA16,A0A212DFN1,A0A212DHQ6,A0A212C0F3	0.716487	0.964573	0.142857
GO:0003723	RNA binding	F	9	60	180	1060	0.05	0.0566038	under	A0A212CFX7,A0A212DI04,A0A212CH34,A0A212CL29,A0A212C015,A0A212C0M2,A0A212C2D7,A0A212D173,A0A212DFD0	A0A212D1N4,A0A212CFX7,A0A212CUY1,A0A212CYP8,A0A212DDV8,A0A212DI04,A0A212DJ37,A0A212CAL2,A0A212CDT2,A0A212D776,A0A212D9Q0,A0A212DFY8,A0A212CH34,A0A212CL29,A0A212CR70,A0A212CLG8,A0A212CMB6,A0A212DDZ9,A0A212C015,A0A212C0D2,A0A212C0M2,A0A212C1N8,A0A212C2D7,A0A212C371,A0A212C7M4,A0A212C7S5,A0A212CDV9,A0A212CDX8,A0A212CFB1,A0A212CGK4,A0A212CHI1,A0A212DBY9,A0A212CKS4,A0A212CM12,A0A212CN14,A0A212CPH0,A0A…	0.717119	0.964573	0.15
GO:0005515	protein binding	F	16	104	180	1060	0.0888889	0.0981132	under	A0A212DF15,A0A212C4W5,A0A212CAE3,A0A212CCS7,A0A212CDF2,A0A212CNV8,A0A212CZC1,A0A212CD55,A0A212CXU5,A0A212C5S3,A0A212C632,A0A212CAJ2,A0A212C909,A0A212CYB8,A0A212D9R7,A0A212D2W0	A0A212C3F8,A0A212C7V5,A0A212C806,A0A212C899,A0A212CGL8,A0A212CJX7,A0A212CVP8,A0A212CWP5,A0A212D1I1,A0A212D4C1,A0A212D4S9,A0A212DEV2,A0A212DEZ2,A0A212DF15,A0A212DFB1,A0A212BZD0,A0A212C160,A0A212C4W5,A0A212C915,A0A212C9G6,A0A212C9S0,A0A212CAE3,A0A212CCS7,A0A212CDF2,A0A212CDV3,A0A212CEX5,A0A212CF55,A0A212CJQ4,A0A212CK37,A0A212CNV8,A0A212CRW2,A0A212DDQ1,A0A212CV09,A0A212CV68,A0A212CZC1,A0A212D0J2,A0A…	0.718274	0.964573	0.153846
GO:0007015	actin filament organization	P	3	21	180	1060	0.0166667	0.0198113	under	A0A212CXU5,A0A212CAE3,A0A212C1U6	A0A212CV25,A0A212D1H2,A0A212D2L7,A0A212CEX5,A0A212CJQ4,A0A212CMV3,A0A212CXU5,A0A212CAE3,A0A212CRW2,A0A212DH40,A0A212C9M8,A0A212D454,A0A212DGS9,A0A212C1D7,A0A212C1U6,A0A212CW37,A0A212CY32,A0A212D767,A0A212DDQ1,A0A212CV09,A0A212CYY8	0.71996	0.964573	0.142857
GO:0061134	peptidase regulator activity	F	3	21	180	1060	0.0166667	0.0198113	under	A0A212CDE1,A0A212CIC4,A0A212CD85	A0A212CCW0,A0A212CD20,A0A212CDE1,A0A212D1V5,A0A212D2K0,A0A212C9J5,A0A212CA95,A0A212CC12,A0A212CN42,A0A212CQN3,A0A212D458,A0A212DB97,A0A212CI11,A0A212CI88,A0A212CIC4,A0A212CIE6,A0A212CIM7,A0A212CJ25,A0A212DGK2,A0A212CD85,A0A212CYZ6	0.71996	0.964573	0.142857
GO:0097435	supramolecular fiber organization	P	3	21	180	1060	0.0166667	0.0198113	under	A0A212CXU5,A0A212CAE3,A0A212C1U6	A0A212CV25,A0A212D1H2,A0A212D2L7,A0A212CEX5,A0A212CJQ4,A0A212CMV3,A0A212CXU5,A0A212CAE3,A0A212CRW2,A0A212DH40,A0A212CYY8,A0A212C9M8,A0A212D454,A0A212DGS9,A0A212C1D7,A0A212C1U6,A0A212CW37,A0A212CY32,A0A212D767,A0A212DDQ1,A0A212CV09	0.71996	0.964573	0.142857
GO:0050789	regulation of biological process	P	15	98	180	1060	0.0833333	0.0924528	under	A0A212CGG5,A0A212CA59,A0A212DIJ0,A0A212CNC6,A0A212CXU5,A0A212D3G0,A0A212C8K3,A0A212CGM4,A0A212CGR6,A0A212D3M2,A0A212CF73,A0A212C5S3,A0A212C632,A0A212CAE3,A0A212C1U6	A0A212CGG5,A0A212CA59,A0A212C8Z7,A0A212C9V5,A0A212DJ03,A0A212DIJ0,A0A212CNC6,A0A212D556,A0A212CEX5,A0A212CJQ4,A0A212CMV3,A0A212CXU5,A0A212C826,A0A212CEU4,A0A212CG89,A0A212D2K0,Q9N0M4,A0A212C2X4,A0A212CFZ8,A0A212CNW7,A0A212CT67,A0A212CZS4,A0A212D257,A0A212D8V0,A0A212DAA2,A0A212D2U1,A0A212C9P1,A0A212C161,A0A212CKY6,A0A212CM52,A0A212CNQ0,A0A212CPB8,A0A212CR39,A0A212CT24,A0A212CY21,A0A212D1B1,A0A212D…	0.721746	0.964573	0.153061
GO:0003676	nucleic acid binding	F	14	92	180	1060	0.0777778	0.0867925	under	A0A212C8K3,A0A212CGM4,A0A212D2W0,A0A212C015,A0A212C0M2,A0A212C2D7,A0A212D173,A0A212DFD0,A0A212CFX7,A0A212DI04,A0A212CH34,A0A212CL29,A0A212DD90,A0A212DGJ0	A0A212C8K3,A0A212CF98,A0A212CGM4,A0A212CK98,A0A212CN14,A0A212CP05,A0A212CT84,A0A212D0W4,A0A212D2W0,A0A212D477,A0A212D4K0,A0A212D4W6,A0A212D5P4,A0A212DGU4,A0A212DIL1,A0A212D331,A0A212CK95,A0A212C015,A0A212C0D2,A0A212C0M2,A0A212C1N8,A0A212C2D7,A0A212C371,A0A212C7M4,A0A212C7S5,A0A212CDV9,A0A212CDX8,A0A212CFB1,A0A212CGK4,A0A212CHI1,A0A212DBY9,A0A212CKS4,A0A212CM12,A0A212CPH0,A0A212CUB3,A0A212CVS3,A0A…	0.72564	0.964573	0.152174
GO:0009150	purine ribonucleotide metabolic process	P	4	28	180	1060	0.0222222	0.0264151	under	A0A212CP82,A0A212D8Y9,A0A212D3D4,A0A172ZQ52	A0A212C0Q8,A0A212CD71,A0A212CP82,A0A212CPK9,A0A212CQF6,A0A212CZ49,A0A212D9K1,A0A212CE59,A0A212DGI6,A0A212CF41,A0A212D8Y9,A0A212C5F0,A0A212D3D4,A0A212D6Z1,A0A212D5V3,A0A172ZQ52,A0A212C3I7,A0A212C6F7,A0A212CAK0,A0A212CG63,A0A212D2Q6,A0A212DA16,A0A212DFN1,A0A212DHQ6,A0A212C0F3,A0A212D370,A0A212C394,A0A212CMD6	0.727489	0.964573	0.142857
GO:0030029	actin filament-based process	P	4	28	180	1060	0.0222222	0.0264151	under	A0A212CXU5,A0A212CAE3,A0A212C4W5,A0A212C1U6	A0A212CV25,A0A212D1H2,A0A212D2L7,A0A212CEX5,A0A212CJQ4,A0A212CMV3,A0A212CXU5,A0A212CAE3,A0A212CJU2,A0A212CRW2,A0A212DH40,A0A212C915,A0A212C9G6,A0A212C9S0,A0A212CF55,A0A212CYY8,A0A212C9M8,A0A212D454,A0A212DGS9,A0A212C4W5,A0A212D0J2,A0A212C1D7,A0A212C1U6,A0A212CW37,A0A212CY32,A0A212D767,A0A212DDQ1,A0A212CV09	0.727489	0.964573	0.142857
GO:0009259	ribonucleotide metabolic process	P	4	28	180	1060	0.0222222	0.0264151	under	A0A212CP82,A0A212D8Y9,A0A212D3D4,A0A172ZQ52	A0A212C0Q8,A0A212CD71,A0A212CP82,A0A212CPK9,A0A212CQF6,A0A212CZ49,A0A212D9K1,A0A212CE59,A0A212DGI6,A0A212CF41,A0A212D8Y9,A0A212C5F0,A0A212D3D4,A0A212D6Z1,A0A212D5V3,A0A172ZQ52,A0A212C3I7,A0A212C6F7,A0A212CAK0,A0A212CG63,A0A212D2Q6,A0A212DA16,A0A212DFN1,A0A212DHQ6,A0A212C0F3,A0A212D370,A0A212C394,A0A212CMD6	0.727489	0.964573	0.142857
GO:0006163	purine nucleotide metabolic process	P	4	28	180	1060	0.0222222	0.0264151	under	A0A212CP82,A0A212D8Y9,A0A212D3D4,A0A172ZQ52	A0A212C0Q8,A0A212CD71,A0A212CP82,A0A212CPK9,A0A212CQF6,A0A212CZ49,A0A212D9K1,A0A212CE59,A0A212DGI6,A0A212CF41,A0A212D8Y9,A0A212C5F0,A0A212D3D4,A0A212D6Z1,A0A212D5V3,A0A172ZQ52,A0A212C3I7,A0A212C6F7,A0A212CAK0,A0A212CG63,A0A212D2Q6,A0A212DA16,A0A212DFN1,A0A212DHQ6,A0A212C0F3,A0A212D370,A0A212C394,A0A212CMD6	0.727489	0.964573	0.142857
GO:0008236	serine-type peptidase activity	F	1	7	180	1060	0.00555556	0.00660377	under	A0A212CXX1	A0A212C7P2,A0A212C8Y6,A0A212C8Z7,A0A212C9V5,A0A212CD10,A0A212CLX2,A0A212CXX1	0.729312	0.964573	0.142857
GO:0016765	transferase activity, transferring alkyl or aryl (other than methyl) groups	F	1	7	180	1060	0.00555556	0.00660377	under	A0A212CHT9	A0A212CG33,A0A212CGK0,A0A212CHT9,A0A212CP58,A0A212DH88,A7LLN2,A0A212C2P8	0.729312	0.964573	0.142857
GO:0006090	pyruvate metabolic process	P	1	7	180	1060	0.00555556	0.00660377	under	A0A212CP82	A0A212C0Q8,A0A212CD71,A0A212CP82,A0A212CPK9,A0A212CQF6,A0A212CZ49,A0A212D9K1	0.729312	0.964573	0.142857
GO:0016757	transferase activity, transferring glycosyl groups	F	1	7	180	1060	0.00555556	0.00660377	under	A0A212CV82	A0A212DD89,A0A212C0F3,A0A212C9D9,A0A212CV82,A0A212CTB7,A0A212CUW8,A0A212D452	0.729312	0.964573	0.142857
GO:0006096	glycolytic process	P	1	7	180	1060	0.00555556	0.00660377	under	A0A212CP82	A0A212C0Q8,A0A212CD71,A0A212CP82,A0A212CPK9,A0A212CQF6,A0A212CZ49,A0A212D9K1	0.729312	0.964573	0.142857
GO:0017171	serine hydrolase activity	F	1	7	180	1060	0.00555556	0.00660377	under	A0A212CXX1	A0A212C7P2,A0A212C8Y6,A0A212C8Z7,A0A212C9V5,A0A212CD10,A0A212CLX2,A0A212CXX1	0.729312	0.964573	0.142857
GO:0005885	Arp2/3 protein complex	C	1	7	180	1060	0.00555556	0.00660377	under	A0A212C1U6	A0A212C1D7,A0A212C1U6,A0A212C9M8,A0A212CW37,A0A212CY32,A0A212D454,A0A212D767	0.729312	0.964573	0.142857
GO:0051246	regulation of protein metabolic process	P	1	7	180	1060	0.00555556	0.00660377	under	A0A212DIJ0	A0A212DIJ0,A0A212CJD3,A0A212D8Q9,A0A212DJ03,A0A212CR70,A0A212D776,A0A212CQN3	0.729312	0.964573	0.142857
GO:0046939	nucleotide phosphorylation	P	1	7	180	1060	0.00555556	0.00660377	under	A0A212CP82	A0A212C0Q8,A0A212CD71,A0A212CP82,A0A212CPK9,A0A212CQF6,A0A212CZ49,A0A212D9K1	0.729312	0.964573	0.142857
GO:0006165	nucleoside diphosphate phosphorylation	P	1	7	180	1060	0.00555556	0.00660377	under	A0A212CP82	A0A212C0Q8,A0A212CD71,A0A212CP82,A0A212CPK9,A0A212CQF6,A0A212CZ49,A0A212D9K1	0.729312	0.964573	0.142857
GO:0006757	ATP generation from ADP	P	1	7	180	1060	0.00555556	0.00660377	under	A0A212CP82	A0A212C0Q8,A0A212CD71,A0A212CP82,A0A212CPK9,A0A212CQF6,A0A212CZ49,A0A212D9K1	0.729312	0.964573	0.142857
GO:0016052	carbohydrate catabolic process	P	1	7	180	1060	0.00555556	0.00660377	under	A0A212CP82	A0A212C0Q8,A0A212CD71,A0A212CP82,A0A212CPK9,A0A212CQF6,A0A212CZ49,A0A212D9K1	0.729312	0.964573	0.142857
GO:0004869	cysteine-type endopeptidase inhibitor activity	F	1	7	180	1060	0.00555556	0.00660377	under	A0A212CIC4	A0A212CI11,A0A212CI88,A0A212CIC4,A0A212CIE6,A0A212CIM7,A0A212CJ25,A0A212DGK2	0.729312	0.964573	0.142857
GO:0097159	organic cyclic compound binding	F	36	228	180	1060	0.2	0.215094	under	A0A212DD90,A0A212DGJ0,A0A212C8K3,A0A212CGM4,A0A212D2W0,A0A212C015,A0A212C0M2,A0A212C2D7,A0A212D173,A0A212DFD0,A0A212CFX7,A0A212DI04,A0A212C1U6,A0A212C3W6,A0A212C414,A0A212C4D8,A0A212C4E1,A0A212C4P6,A0A212C7H7,A0A212CCS7,A0A212CD55,A0A212CDF2,A0A212CP82,A0A212CXR2,A0A212CZC1,A0A212D3D4,A0A212D552,A0A212DF15,A0A212D3A3,A0A212D8X9,A0A212CH34,A0A212CL29,A0A212CZ96,A0A212DDG4,A0A220IGB1,A0A220IGA3	A0A212C0F3,A0A212CFN2,A0A212C0W0,A0A212C2D4,A0A212CLT3,A0A212CVF4,A0A212CVQ5,A0A212D1A9,A0A212D4H4,A0A212D850,A0A212DCN6,A0A212DD90,A0A212DDL2,A0A212DEB6,A0A212DGJ0,A0A212DJ00,A0A212C8K3,A0A212CF98,A0A212CGM4,A0A212CK98,A0A212CN14,A0A212CP05,A0A212CT84,A0A212D0W4,A0A212D2W0,A0A212D477,A0A212D4K0,A0A212D4W6,A0A212D5P4,A0A212DGU4,A0A212DIL1,A0A212D331,A0A212CK95,A0A212C015,A0A212C0D2,A0A212C0M2,A0A…	0.73659	0.965686	0.157895
GO:1901363	heterocyclic compound binding	F	36	228	180	1060	0.2	0.215094	under	A0A212DD90,A0A212DGJ0,A0A212C8K3,A0A212CGM4,A0A212D2W0,A0A212C015,A0A212C0M2,A0A212C2D7,A0A212D173,A0A212DFD0,A0A212CFX7,A0A212DI04,A0A212C1U6,A0A212C3W6,A0A212C414,A0A212C4D8,A0A212C4E1,A0A212C4P6,A0A212C7H7,A0A212CCS7,A0A212CD55,A0A212CDF2,A0A212CP82,A0A212CXR2,A0A212CZC1,A0A212D3D4,A0A212D552,A0A212DF15,A0A212D3A3,A0A212D8X9,A0A212CH34,A0A212CL29,A0A212CZ96,A0A212DDG4,A0A220IGB1,A0A220IGA3	A0A212C0F3,A0A212CFN2,A0A212C0W0,A0A212C2D4,A0A212CLT3,A0A212CVF4,A0A212CVQ5,A0A212D1A9,A0A212D4H4,A0A212D850,A0A212DCN6,A0A212DD90,A0A212DDL2,A0A212DEB6,A0A212DGJ0,A0A212DJ00,A0A212C8K3,A0A212CF98,A0A212CGM4,A0A212CK98,A0A212CN14,A0A212CP05,A0A212CT84,A0A212D0W4,A0A212D2W0,A0A212D477,A0A212D4K0,A0A212D4W6,A0A212D5P4,A0A212DGU4,A0A212DIL1,A0A212D331,A0A212CK95,A0A212C015,A0A212C0D2,A0A212C0M2,A0A…	0.73659	0.965686	0.157895
GO:0006793	phosphorus metabolic process	P	6	42	180	1060	0.0333333	0.0396226	under	A0A212CX07,A0A212D7P1,A0A212CP82,A0A212D8Y9,A0A212D3D4,A0A172ZQ52	A0A212CIE0,A0A212CX07,A0A212D7P1,A0A212C0Q8,A0A212CD71,A0A212CP82,A0A212CPK9,A0A212CQF6,A0A212CZ49,A0A212D9K1,A0A212CQE7,A0A212D0T4,A0A212DH75,A0A212CE59,A0A212DGI6,A0A212CF41,A0A212D8Y9,A0A212C5F0,A0A212D3D4,A0A212D6Z1,A0A212D5V3,A0A212CG71,A0A212CM31,A0A212CPZ2,A0A212D200,A0A212C794,A0A212D947,A0A172ZQ52,A0A212C3I7,A0A212C6F7,A0A212CAK0,A0A212CG63,A0A212D2Q6,A0A212DA16,A0A212DFN1,A0A212DHQ6,A0A…	0.745416	0.965686	0.142857
GO:0009165	nucleotide biosynthetic process	P	2	15	180	1060	0.0111111	0.0141509	under	A0A212D3D4,A0A172ZQ52	A0A212C5F0,A0A212D3D4,A0A212D6Z1,A0A212D5V3,A0A212CG71,A0A172ZQ52,A0A212C3I7,A0A212C6F7,A0A212CAK0,A0A212CG63,A0A212D2Q6,A0A212DA16,A0A212DFN1,A0A212DHQ6,A0A212C0F3	0.752585	0.965686	0.133333
GO:0006818	hydrogen transport	P	2	15	180	1060	0.0111111	0.0141509	under	A0A172ZQ52,A0A212CD21	A0A172ZQ52,A0A212C3I7,A0A212C6F7,A0A212CAK0,A0A212CG63,A0A212D2Q6,A0A212DA16,A0A212DFN1,A0A212DHQ6,A0A212CD21,A0A212CDU4,A0A212CKI9,A0A212CMD6,A0A212CZZ6,A0A212DG84	0.752585	0.965686	0.133333
GO:0016469	proton-transporting two-sector ATPase complex	C	2	15	180	1060	0.0111111	0.0141509	under	A0A212CD21,A0A172ZQ52	A0A212CD21,A0A212D4Z9,A0A172ZQ52,A0A212CG63,A0A212DA16,A0A212DHQ6,A0A212DG84,A0A212CDU4,A0A212CZZ6,A0A212CKI9,A0A212CMD6,A0A212C6F7,A0A212CAK0,A0A212D2Q6,A0A212DFN1	0.752585	0.965686	0.133333
GO:1901293	nucleoside phosphate biosynthetic process	P	2	15	180	1060	0.0111111	0.0141509	under	A0A212D3D4,A0A172ZQ52	A0A212C5F0,A0A212D3D4,A0A212D6Z1,A0A212D5V3,A0A212CG71,A0A172ZQ52,A0A212C3I7,A0A212C6F7,A0A212CAK0,A0A212CG63,A0A212D2Q6,A0A212DA16,A0A212DFN1,A0A212DHQ6,A0A212C0F3	0.752585	0.965686	0.133333
GO:0098660	inorganic ion transmembrane transport	P	2	15	180	1060	0.0111111	0.0141509	under	A0A172ZQ52,A0A212CD21	A0A172ZQ52,A0A212C3I7,A0A212C6F7,A0A212CAK0,A0A212CG63,A0A212D2Q6,A0A212DA16,A0A212DFN1,A0A212DHQ6,A0A212CD21,A0A212CDU4,A0A212CKI9,A0A212CMD6,A0A212CZZ6,A0A212DG84	0.752585	0.965686	0.133333
GO:0015672	monovalent inorganic cation transport	P	2	15	180	1060	0.0111111	0.0141509	under	A0A172ZQ52,A0A212CD21	A0A172ZQ52,A0A212C3I7,A0A212C6F7,A0A212CAK0,A0A212CG63,A0A212D2Q6,A0A212DA16,A0A212DFN1,A0A212DHQ6,A0A212CD21,A0A212CDU4,A0A212CKI9,A0A212CMD6,A0A212CZZ6,A0A212DG84	0.752585	0.965686	0.133333
GO:0008270	zinc ion binding	F	2	15	180	1060	0.0111111	0.0141509	under	A0A212CE91,A0A212D173	A0A212BZC3,A0A212CCB7,A0A212CDI0,A0A212CE91,A0A212CHG3,A0A212CKV2,A0A212CLH4,A0A212CSA5,A0A212CST5,A0A212D173,A0A212D3B1,A0A212D7S4,A0A212D8M8,A0A212DE23,A0A212DII7	0.752585	0.965686	0.133333
GO:0016614	oxidoreductase activity, acting on CH-OH group of donors	F	2	15	180	1060	0.0111111	0.0141509	under	A0A212D3T1,A0A212CXI6	A0A212CLV1,A0A212CVP2,A0A212DAL6,A0A212CLH4,A0A212CRY4,A0A212D3T1,A0A212D400,A0A212C9X7,A0A212DGV4,A0A212CQE7,A0A212CXI6,A0A212CXB0,A0A212CXN8,A0A212C5J8,A0A212CRK0	0.752585	0.965686	0.133333
GO:0034220	ion transmembrane transport	P	2	15	180	1060	0.0111111	0.0141509	under	A0A172ZQ52,A0A212CD21	A0A172ZQ52,A0A212C3I7,A0A212C6F7,A0A212CAK0,A0A212CG63,A0A212D2Q6,A0A212DA16,A0A212DFN1,A0A212DHQ6,A0A212CD21,A0A212CDU4,A0A212CKI9,A0A212CMD6,A0A212CZZ6,A0A212DG84	0.752585	0.965686	0.133333
GO:0072522	purine-containing compound biosynthetic process	P	2	15	180	1060	0.0111111	0.0141509	under	A0A212D3D4,A0A172ZQ52	A0A212C0F3,A0A212DD89,A0A212C5F0,A0A212D3D4,A0A212D6Z1,A0A212D5V3,A0A172ZQ52,A0A212C3I7,A0A212C6F7,A0A212CAK0,A0A212CG63,A0A212D2Q6,A0A212DA16,A0A212DFN1,A0A212DHQ6	0.752585	0.965686	0.133333
GO:0048522	positive regulation of cellular process	P	2	15	180	1060	0.0111111	0.0141509	under	A0A212CAE3,A0A212C1U6	A0A212CAE3,A0A212DJ03,A0A212C1D7,A0A212C1U6,A0A212C9M8,A0A212CW37,A0A212CY32,A0A212D454,A0A212D767,A0A212DDQ1,A0A212CDC3,A0A212CMV3,A0A212D776,A0A212D1H2,A0A212D2L7	0.752585	0.965686	0.133333
GO:0098662	inorganic cation transmembrane transport	P	2	15	180	1060	0.0111111	0.0141509	under	A0A172ZQ52,A0A212CD21	A0A172ZQ52,A0A212C3I7,A0A212C6F7,A0A212CAK0,A0A212CG63,A0A212D2Q6,A0A212DA16,A0A212DFN1,A0A212DHQ6,A0A212CD21,A0A212CDU4,A0A212CKI9,A0A212CMD6,A0A212CZZ6,A0A212DG84	0.752585	0.965686	0.133333
GO:1902600	hydrogen ion transmembrane transport	P	2	15	180	1060	0.0111111	0.0141509	under	A0A172ZQ52,A0A212CD21	A0A172ZQ52,A0A212C3I7,A0A212C6F7,A0A212CAK0,A0A212CG63,A0A212D2Q6,A0A212DA16,A0A212DFN1,A0A212DHQ6,A0A212CD21,A0A212CDU4,A0A212CKI9,A0A212CMD6,A0A212CZZ6,A0A212DG84	0.752585	0.965686	0.133333
GO:0055085	transmembrane transport	P	2	15	180	1060	0.0111111	0.0141509	under	A0A172ZQ52,A0A212CD21	A0A172ZQ52,A0A212C3I7,A0A212C6F7,A0A212CAK0,A0A212CG63,A0A212D2Q6,A0A212DA16,A0A212DFN1,A0A212DHQ6,A0A212CD21,A0A212CDU4,A0A212CKI9,A0A212CMD6,A0A212CZZ6,A0A212DG84	0.752585	0.965686	0.133333
GO:0015992	proton transport	P	2	15	180	1060	0.0111111	0.0141509	under	A0A172ZQ52,A0A212CD21	A0A172ZQ52,A0A212C3I7,A0A212C6F7,A0A212CAK0,A0A212CG63,A0A212D2Q6,A0A212DA16,A0A212DFN1,A0A212DHQ6,A0A212CD21,A0A212CDU4,A0A212CKI9,A0A212CMD6,A0A212CZZ6,A0A212DG84	0.752585	0.965686	0.133333
GO:0048583	regulation of response to stimulus	P	2	15	180	1060	0.0111111	0.0141509	under	A0A212DIJ0,A0A212D3M2	A0A212DIJ0,A0A212C826,A0A212CEU4,A0A212CG89,A0A212D2K0,Q9N0M4,A0A212CD10,A0A212D3M2,A0A212D467,A0A212C6V6,A0A212DJ03,A6YLM6,A0A212CHG3,A0A212DB97,A0A212CQN3	0.752585	0.965686	0.133333
GO:0098655	cation transmembrane transport	P	2	15	180	1060	0.0111111	0.0141509	under	A0A172ZQ52,A0A212CD21	A0A172ZQ52,A0A212C3I7,A0A212C6F7,A0A212CAK0,A0A212CG63,A0A212D2Q6,A0A212DA16,A0A212DFN1,A0A212DHQ6,A0A212CD21,A0A212CDU4,A0A212CKI9,A0A212CMD6,A0A212CZZ6,A0A212DG84	0.752585	0.965686	0.133333
GO:0005622	intracellular	C	53	333	180	1060	0.294444	0.314151	under	A0A212CMX1,A0A212CF73,A0A172ZQ52,A0A212D2W0,A0A212CBF2,A0A212DA24,A0A212CA59,A0A212CZ38,A0A212D157,A0A212CIW6,A0A212C032,A0A212CD44,A0A212CH34,A0A212CIR2,A0A212CL29,A0A212CVE3,A0A212CAJ2,A0A212CVR6,A0A212CXQ1,A0A212D173,A0A212DGJ0,A0A212C909,A0A212CE91,A0A212D3A3,A0A212CCZ3,A0A212CP34,A0A212C0K1,A0A212C2R1,A0A212D8Y9,A0A212D8C1,A0A212D3D4,A0A212CL93,A0A212CZ96,A0A220IGB1,A0A220IGA3,A0A212DI04,A0A…	A0A212CQF6,A0A212C3U9,A0A212CGM8,A0A212CKF9,A0A212CSB5,A0A212DIC4,A0A212DIN6,A0A212CMX1,A0A212CY87,A0A212DG84,A0A212CDU4,A0A212CF73,A0A172ZQ52,A0A212CG63,A0A212DA16,A0A212DHQ6,A0A212CJD3,A0A212D8Q9,A0A212CF98,A0A212CK98,A0A212CP05,A0A212D0W4,A0A212D2W0,A0A212D477,A0A212D4K0,A0A212D4W6,A0A212D5P4,A0A212DIL1,A0A212D5B8,A0A212CBF2,A0A212CAC8,A0A212CGY9,A0A212D191,A0A212D2C8,A0A212D426,A0A212D6R3,A0A…	0.761012	0.966534	0.159159
GO:0006810	transport	P	10	69	180	1060	0.0555556	0.0650943	under	A0A212C5J9,A0A212D1P4,A0A212D9R7,A0A212C032,A0A212CAJ2,A0A212CCZ3,A0A212D157,A0A172ZQ52,A0A212CD21,A0A212C6Y8	A0A212C5J9,A0A212CA55,A0A212CCG8,A0A212CFT3,A0A212CGM8,A0A212CHZ1,A0A212CJQ0,A0A212CKK1,A0A212CLA9,A0A212CQ03,A0A212D7Q2,A0A212D1P4,A0A212D3E2,A0A212D6W5,A0A212D9H6,A0A212D9R7,A0A212DIN6,A0A212CKS4,A0A212CR70,A0A212D4Z9,A0A212DGC2,A0A212D0L8,A0A212CJ19,A0A212CBH9,A0A212CWJ6,A0A212CDA3,A0A212CJ52,A0A212DHP9,A0A212DII4,A0A212DIR1,A0A212C032,A0A212C4I9,A0A212CAJ2,A0A212CCZ3,A0A212CMT9,A0A212CSB5,A0A…	0.764208	0.966534	0.144928
GO:0051234	establishment of localization	P	10	69	180	1060	0.0555556	0.0650943	under	A0A212C5J9,A0A212D1P4,A0A212D9R7,A0A212C032,A0A212CAJ2,A0A212CCZ3,A0A212D157,A0A172ZQ52,A0A212CD21,A0A212C6Y8	A0A212C5J9,A0A212CA55,A0A212CCG8,A0A212CFT3,A0A212CGM8,A0A212CHZ1,A0A212CJQ0,A0A212CKK1,A0A212CLA9,A0A212CQ03,A0A212D7Q2,A0A212D1P4,A0A212D3E2,A0A212D6W5,A0A212D9H6,A0A212D9R7,A0A212DIN6,A0A212CKS4,A0A212CR70,A0A212D4Z9,A0A212DGC2,A0A212D0L8,A0A212CJ19,A0A212CBH9,A0A212CWJ6,A0A212CDA3,A0A212CJ52,A0A212DHP9,A0A212DII4,A0A212DIR1,A0A212C032,A0A212C4I9,A0A212CAJ2,A0A212CCZ3,A0A212CMT9,A0A212CSB5,A0A…	0.764208	0.966534	0.144928
GO:0005634	nucleus	C	6	43	180	1060	0.0333333	0.040566	under	A0A212CAJ2,A0A212CVR6,A0A212CXQ1,A0A212D173,A0A212D2W0,A0A212DGJ0	A0A212C0Z9,A0A212CDR9,A0A212CIG4,A0A212D5B8,A0A212DAR1,A0A212CGH4,A0A212D6B1,A0A212C3C2,A0A212C1N8,A0A212CAJ2,A0A212CBJ4,A0A212CCB7,A0A212CDC3,A6YLM6,A0A212CEW6,A0A212CF98,A0A212CGZ9,A0A212CK07,A0A212CK98,A0A212CP05,A0A212CRB3,A0A212CT84,A0A212CUT3,A0A212CVR6,A0A212CXQ1,A0A212D0W4,A0A212D173,A0A212D1X1,A0A212D2W0,A0A212D331,A0A212D477,A0A212D4K0,A0A212D4W6,A0A212D5P4,A0A212D7L3,A0A212DAD9,A0A212D…	0.766513	0.966534	0.139535
GO:0006725	cellular aromatic compound metabolic process	P	12	82	180	1060	0.0666667	0.0773585	under	A0A212CA59,A0A212CX07,A0A212CP82,A0A212D8Y9,A0A212CXR2,A0A212D3D4,A0A212DGJ0,A0A212C8K3,A0A212CGM4,A0A212CGR6,A0A212CXI6,A0A172ZQ52	A0A212CK95,A0A212C6C3,A0A212DAR1,A0A212CA59,A0A212D2L3,A0A212D5B8,A0A212CDR9,A0A212C2C9,A0A212CIG4,A0A212CX07,A0A212C0Q8,A0A212CD71,A0A212CP82,A0A212CPK9,A0A212CQF6,A0A212CZ49,A0A212D9K1,A0A212CQE7,A0A212D0T4,A0A212DH75,A0A212CE59,A0A212DGI6,A0A212CF41,A0A212D8Y9,A0A212CXR2,A0A212C0F3,A0A212DD89,A0A212C5F0,A0A212D3D4,A0A212D6Z1,A0A212D5V3,A0A212CG71,A0A212CT84,A0A212DGJ0,A0A212D331,A0A212CWU8,A0A…	0.767029	0.966534	0.146341
GO:0005509	calcium ion binding	F	9	63	180	1060	0.05	0.059434	under	A0A212C171,A0A212C9V7,A0A212CD85,A0A212CK12,A0A212CSA3,A0A212CT83,A0A212CTW7,A0A212D070,A0A212DHJ1	A0A212BZD0,A0A212C171,A0A212C465,A0A212C5Q1,A0A212C6M9,A0A212C6V6,A0A212C784,A0A212C7X7,A0A212C9P1,A0A212C9V7,A0A212CAA8,A0A212CD85,A0A212CE19,A0A212CFH8,A0A212CFI6,A0A212CFL9,A0A212CG07,A0A212CG46,A0A212CGN9,A0A212CH37,A0A212CH77,A0A212CHC0,A0A212CHG3,A0A212CHQ2,A0A212CIN1,A0A212CJU2,A0A212CK12,A0A212CK64,A0A212CM16,A0A212CMQ7,A0A212CMV3,A0A212CPI9,A0A212CQK4,A0A212CQU1,A0A212CSA3,A0A212CT83,A0A…	0.772091	0.966534	0.142857
GO:0070013	intracellular organelle lumen	C	1	8	180	1060	0.00555556	0.00754717	under	A0A212D3D4	A0A212C5F0,A0A212D8Q8,A0A212D3D4,A0A212CVP2,A0A212CDR9,A0A212CGH4,A0A212CIG4,A0A212C3C2	0.775583	0.966534	0.125
GO:0048731	system development	P	1	8	180	1060	0.00555556	0.00754717	under	A0A212CYB8	A0A212CMM8,A0A212CMU7,A0A212D1H2,A0A212D2L7,A0A212CYB8,A0A212CMJ8,A0A212C3C2,A0A212D8H1	0.775583	0.966534	0.125
GO:0006397	mRNA processing	P	1	8	180	1060	0.00555556	0.00754717	under	A0A212CA59	A0A212C6C3,A0A212DAR1,A0A212CA59,A0A212D2L3,A0A212D5B8,A0A212CKS4,A0A212D1X1,A0A212DDJ5	0.775583	0.966534	0.125
GO:0043233	organelle lumen	C	1	8	180	1060	0.00555556	0.00754717	under	A0A212D3D4	A0A212C5F0,A0A212D8Q8,A0A212D3D4,A0A212CVP2,A0A212CDR9,A0A212CGH4,A0A212CIG4,A0A212C3C2	0.775583	0.966534	0.125
GO:0048869	cellular developmental process	P	1	8	180	1060	0.00555556	0.00754717	under	A0A212CYB8	A0A212CMM8,A0A212CMU7,A0A212D1H2,A0A212D2L7,A0A212C915,A0A212C9G6,A0A212C9S0,A0A212CYB8	0.775583	0.966534	0.125
GO:0030154	cell differentiation	P	1	8	180	1060	0.00555556	0.00754717	under	A0A212CYB8	A0A212CMM8,A0A212CMU7,A0A212D1H2,A0A212D2L7,A0A212CYB8,A0A212C915,A0A212C9G6,A0A212C9S0	0.775583	0.966534	0.125
GO:0006101	citrate metabolic process	P	1	8	180	1060	0.00555556	0.00754717	under	A0A212D7P1	A0A212C8H6,A0A212CD23,A0A212CQ79,A0A212CRY4,A0A212CUS9,A0A212D354,A0A212DEC2,A0A212D7P1	0.775583	0.966534	0.125
GO:0016071	mRNA metabolic process	P	1	8	180	1060	0.00555556	0.00754717	under	A0A212CA59	A0A212C6C3,A0A212DAR1,A0A212CA59,A0A212D2L3,A0A212D5B8,A0A212CKS4,A0A212D1X1,A0A212DDJ5	0.775583	0.966534	0.125
GO:0045259	proton-transporting ATP synthase complex	C	1	8	180	1060	0.00555556	0.00754717	under	A0A172ZQ52	A0A212C6F7,A0A212CAK0,A0A212D2Q6,A0A212DFN1,A0A172ZQ52,A0A212CG63,A0A212DA16,A0A212DHQ6	0.775583	0.966534	0.125
GO:0031974	membrane-enclosed lumen	C	1	8	180	1060	0.00555556	0.00754717	under	A0A212D3D4	A0A212C5F0,A0A212D8Q8,A0A212D3D4,A0A212CVP2,A0A212CDR9,A0A212CGH4,A0A212CIG4,A0A212C3C2	0.775583	0.966534	0.125
GO:0044769	ATPase activity, coupled to transmembrane movement of ions, rotational mechanism	F	1	8	180	1060	0.00555556	0.00754717	under	A0A212CD21	A0A212CD21,A0A212CDU4,A0A212CKI9,A0A212C3I7,A0A212C6F7,A0A212CAK0,A0A212D2Q6,A0A212DFN1	0.775583	0.966534	0.125
GO:0033178	proton-transporting two-sector ATPase complex, catalytic domain	C	1	8	180	1060	0.00555556	0.00754717	under	A0A212CD21	A0A212CKI9,A0A212CMD6,A0A212C6F7,A0A212CAK0,A0A212D2Q6,A0A212DFN1,A0A212CDU4,A0A212CD21	0.775583	0.966534	0.125
GO:0034314	Arp2/3 complex-mediated actin nucleation	P	1	8	180	1060	0.00555556	0.00754717	under	A0A212C1U6	A0A212DDQ1,A0A212C1D7,A0A212C1U6,A0A212C9M8,A0A212CW37,A0A212CY32,A0A212D454,A0A212D767	0.775583	0.966534	0.125
GO:0008289	lipid binding	F	3	23	180	1060	0.0166667	0.0216981	under	A0A212CEE6,A0A212CIW6,A0A212D2Z5	A0A212CSP9,A0A212CQ82,A6YLM6,A0A212CV09,A0A212C5Q1,A0A212CM16,A0A212CPI9,A0A212CX37,A0A212D0T3,A0A212D624,J9UJQ1,A0A212CJL4,A0A212CHG3,A0A212CAX6,A0A212CDA3,A0A212CEE6,A0A212CIW6,A0A212CJ52,A0A212CJQ0,A0A212D2Z5,A0A212DHP9,A0A212DII4,A0A212DIR1	0.777649	0.966534	0.130435
GO:0051128	regulation of cellular component organization	P	3	23	180	1060	0.0166667	0.0216981	under	A0A212CXU5,A0A212CAE3,A0A212C1U6	A0A212CEX5,A0A212CJQ4,A0A212CMV3,A0A212CXU5,A0A212D1H2,A0A212D2L7,A0A212C2N7,A0A212CMM8,A0A212CMU7,A0A212CAE3,A0A212C6B7,A0A212C1D7,A0A212C1U6,A0A212C9M8,A0A212CW37,A0A212CY32,A0A212D454,A0A212D767,A0A212DDQ1,A0A212D776,A0A212CQU1,A0A212CV09,A0A212CAW0	0.777649	0.966534	0.130435
GO:0072521	purine-containing compound metabolic process	P	4	30	180	1060	0.0222222	0.0283019	under	A0A212CP82,A0A212D8Y9,A0A212D3D4,A0A172ZQ52	A0A212C0Q8,A0A212CD71,A0A212CP82,A0A212CPK9,A0A212CQF6,A0A212CZ49,A0A212D9K1,A0A212CE59,A0A212DGI6,A0A212CF41,A0A212D8Y9,A0A212C0F3,A0A212DD89,A0A212C5F0,A0A212D3D4,A0A212D6Z1,A0A212D5V3,A0A172ZQ52,A0A212C3I7,A0A212C6F7,A0A212CAK0,A0A212CG63,A0A212D2Q6,A0A212DA16,A0A212DFN1,A0A212DHQ6,A0A212CAT7,A0A212D370,A0A212C394,A0A212CMD6	0.777942	0.966534	0.133333
GO:0046483	heterocycle metabolic process	P	12	83	180	1060	0.0666667	0.0783019	under	A0A212CA59,A0A212CX07,A0A212CP82,A0A212D8Y9,A0A212CXR2,A0A212D3D4,A0A212DGJ0,A0A212C8K3,A0A212CGM4,A0A212CGR6,A0A212CXI6,A0A172ZQ52	A0A212CK95,A0A212C6C3,A0A212DAR1,A0A212CA59,A0A212D2L3,A0A212D5B8,A0A212CDR9,A0A212C2C9,A0A212CIG4,A0A212CX07,A0A212C0Q8,A0A212CD71,A0A212CP82,A0A212CPK9,A0A212CQF6,A0A212CZ49,A0A212D9K1,A0A212CQE7,A0A212D0T4,A0A212DH75,A0A212CE59,A0A212DGI6,A0A212CF41,A0A212D8Y9,A0A212CXR2,A0A212C0F3,A0A212DD89,A0A212C5F0,A0A212D3D4,A0A212D6Z1,A0A212D5V3,A0A212CG71,A0A212CT84,A0A212DGJ0,A0A212D331,A0A212CWU8,A0A…	0.782026	0.967913	0.144578
GO:1901360	organic cyclic compound metabolic process	P	12	83	180	1060	0.0666667	0.0783019	under	A0A212CA59,A0A212CX07,A0A212CP82,A0A212D8Y9,A0A212CXR2,A0A212D3D4,A0A212DGJ0,A0A212C8K3,A0A212CGM4,A0A212CGR6,A0A212CXI6,A0A172ZQ52	A0A212CK95,A0A212C6C3,A0A212DAR1,A0A212CA59,A0A212D2L3,A0A212D5B8,A0A212CDR9,A0A212C2C9,A0A212CIG4,A0A212CX07,A0A212C0Q8,A0A212CD71,A0A212CP82,A0A212CPK9,A0A212CQF6,A0A212CZ49,A0A212D9K1,A0A212CQE7,A0A212D0T4,A0A212DH75,A0A212CE59,A0A212DGI6,A0A212CF41,A0A212D8Y9,A0A212CXR2,A0A212C0F3,A0A212DD89,A0A212C5F0,A0A212D3D4,A0A212D6Z1,A0A212D5V3,A0A212CG71,A0A212CT84,A0A212DGJ0,A0A212D331,A0A212CWU8,A0A…	0.782026	0.967913	0.144578
GO:0090407	organophosphate biosynthetic process	P	2	16	180	1060	0.0111111	0.0150943	under	A0A212D3D4,A0A172ZQ52	A0A212C5F0,A0A212D3D4,A0A212D6Z1,A0A212D5V3,A0A212CG71,A0A212D200,A0A172ZQ52,A0A212C3I7,A0A212C6F7,A0A212CAK0,A0A212CG63,A0A212D2Q6,A0A212DA16,A0A212DFN1,A0A212DHQ6,A0A212C0F3	0.784673	0.967913	0.125
GO:0051258	protein polymerization	P	2	16	180	1060	0.0111111	0.0150943	under	A0A212CXU5,A0A212C1U6	A0A212CEX5,A0A212CJQ4,A0A212CMV3,A0A212CXU5,A0A212C9M8,A0A212D454,A0A212DGS9,A0A212C1D7,A0A212C1U6,A0A212CW37,A0A212CY32,A0A212D767,A0A212DDQ1,A0A212CV09,A0A212D8V0,A0A212DAA2	0.784673	0.967913	0.125
GO:0044087	regulation of cellular component biogenesis	P	2	16	180	1060	0.0111111	0.0150943	under	A0A212CXU5,A0A212C1U6	A0A212CEX5,A0A212CJQ4,A0A212CMV3,A0A212CXU5,A0A212C2N7,A0A212C1D7,A0A212C1U6,A0A212C9M8,A0A212CW37,A0A212CY32,A0A212D454,A0A212D767,A0A212DDQ1,A0A212D1H2,A0A212D2L7,A0A212CV09	0.784673	0.967913	0.125
GO:0019693	ribose phosphate metabolic process	P	4	31	180	1060	0.0222222	0.0292453	under	A0A212CP82,A0A212D8Y9,A0A212D3D4,A0A172ZQ52	A0A212C0Q8,A0A212CD71,A0A212CP82,A0A212CPK9,A0A212CQF6,A0A212CZ49,A0A212D9K1,A0A212CQE7,A0A212D0T4,A0A212DH75,A0A212CE59,A0A212DGI6,A0A212CF41,A0A212D8Y9,A0A212C5F0,A0A212D3D4,A0A212D6Z1,A0A212D5V3,A0A172ZQ52,A0A212C3I7,A0A212C6F7,A0A212CAK0,A0A212CG63,A0A212D2Q6,A0A212DA16,A0A212DFN1,A0A212DHQ6,A0A212C0F3,A0A212D370,A0A212C394,A0A212CMD6	0.800276	0.981494	0.129032
GO:0006139	nucleobase-containing compound metabolic process	P	11	78	180	1060	0.0611111	0.0735849	under	A0A212CA59,A0A212CX07,A0A212CP82,A0A212D8Y9,A0A212D3D4,A0A212DGJ0,A0A212C8K3,A0A212CGM4,A0A212CGR6,A0A172ZQ52,A0A212CXR2	A0A212CK95,A0A212C6C3,A0A212DAR1,A0A212CA59,A0A212D2L3,A0A212D5B8,A0A212CDR9,A0A212C2C9,A0A212CIG4,A0A212CX07,A0A212C0Q8,A0A212CD71,A0A212CP82,A0A212CPK9,A0A212CQF6,A0A212CZ49,A0A212D9K1,A0A212CQE7,A0A212D0T4,A0A212DH75,A0A212CE59,A0A212DGI6,A0A212CF41,A0A212D8Y9,A0A212C0F3,A0A212DD89,A0A212C5F0,A0A212D3D4,A0A212D6Z1,A0A212D5V3,A0A212CG71,A0A212CT84,A0A212DGJ0,A0A212D331,A0A212CWU8,A0A212CCB7,A0A…	0.803037	0.981494	0.141026
GO:0031984	organelle subcompartment	C	2	17	180	1060	0.0111111	0.0160377	under	A0A212CL93,A0A212CV82	A0A212CMR4,A0A212C3U9,A0A212CGM8,A0A212CKF9,A0A212CSB5,A0A212DIC4,A0A212DIN6,A0A212C9D9,A0A212CL93,A0A212D225,A0A212D452,A0A212D4H7,A0A212CBC5,A0A212CV82,P61357,A0A212CBD3,A0A212CMT9	0.813065	0.981494	0.117647
GO:0042625	ATPase coupled ion transmembrane transporter activity	F	1	9	180	1060	0.00555556	0.00849057	under	A0A212CD21	A0A212CD21,A0A212CDU4,A0A212CKI9,A0A212C3I7,A0A212C6F7,A0A212CAK0,A0A212D2Q6,A0A212DFN1,A0A212CG34	0.813981	0.981494	0.111111
GO:0019829	cation-transporting ATPase activity	F	1	9	180	1060	0.00555556	0.00849057	under	A0A212CD21	A0A212CD21,A0A212CDU4,A0A212CKI9,A0A212C3I7,A0A212C6F7,A0A212CAK0,A0A212D2Q6,A0A212DFN1,A0A212CG34	0.813981	0.981494	0.111111
GO:0004871	signal transducer activity	F	1	9	180	1060	0.00555556	0.00849057	under	A0A212CF73	A0A212CCB7,A0A212D2U1,A0A212CC82,A0A212DD20,A0A212DGI8,A0A212C982,A0A212C9P1,A0A212CAC6,A0A212CF73	0.813981	0.981494	0.111111
GO:0015986	ATP synthesis coupled proton transport	P	1	9	180	1060	0.00555556	0.00849057	under	A0A172ZQ52	A0A172ZQ52,A0A212C3I7,A0A212C6F7,A0A212CAK0,A0A212CG63,A0A212D2Q6,A0A212DA16,A0A212DFN1,A0A212DHQ6	0.813981	0.981494	0.111111
GO:0030838	positive regulation of actin filament polymerization	P	1	9	180	1060	0.00555556	0.00849057	under	A0A212C1U6	A0A212C1D7,A0A212C1U6,A0A212C9M8,A0A212CW37,A0A212CY32,A0A212D454,A0A212D767,A0A212DDQ1,A0A212CMV3	0.813981	0.981494	0.111111
GO:0022613	ribonucleoprotein complex biogenesis	P	1	9	180	1060	0.00555556	0.00849057	under	A0A212DI04	A0A212CDR8,A0A212CVX1,A0A212D9F4,A0A212C6C3,A0A212DAR1,A0A212CDR9,A0A212DI04,A0A212DJ37,P61357	0.813981	0.981494	0.111111
GO:0032273	positive regulation of protein polymerization	P	1	9	180	1060	0.00555556	0.00849057	under	A0A212C1U6	A0A212C1D7,A0A212C1U6,A0A212C9M8,A0A212CW37,A0A212CY32,A0A212D454,A0A212D767,A0A212DDQ1,A0A212CMV3	0.813981	0.981494	0.111111
GO:0015985	energy coupled proton transport, down electrochemical gradient	P	1	9	180	1060	0.00555556	0.00849057	under	A0A172ZQ52	A0A172ZQ52,A0A212C3I7,A0A212C6F7,A0A212CAK0,A0A212CG63,A0A212D2Q6,A0A212DA16,A0A212DFN1,A0A212DHQ6	0.813981	0.981494	0.111111
GO:0045010	actin nucleation	P	1	9	180	1060	0.00555556	0.00849057	under	A0A212C1U6	A0A212C1D7,A0A212C1U6,A0A212C9M8,A0A212CW37,A0A212CY32,A0A212D454,A0A212D767,A0A212DDQ1,A0A212CMV3	0.813981	0.981494	0.111111
GO:0031334	positive regulation of protein complex assembly	P	1	9	180	1060	0.00555556	0.00849057	under	A0A212C1U6	A0A212C1D7,A0A212C1U6,A0A212C9M8,A0A212CW37,A0A212CY32,A0A212D454,A0A212D767,A0A212DDQ1,A0A212CMV3	0.813981	0.981494	0.111111
GO:0016836	hydro-lyase activity	F	1	9	180	1060	0.00555556	0.00849057	under	A0A212CE91	A0A212C5J0,A0A212CD23,A0A212BZC3,A0A212CE91,A0A212CVP2,A0A212DAL6,A0A212CR92,A0A212CQF6,A0A212CNB3	0.813981	0.981494	0.111111
GO:0030246	carbohydrate binding	F	1	9	180	1060	0.00555556	0.00849057	under	A0A212CP82	A0A212C6B8,A0A212CP82,A0A212D931,A0A212CHQ9,A0A212CCP9,A0A212CKS3,A0A212CXT4,A0A212D105,A0A212DH65	0.813981	0.981494	0.111111
GO:0006754	ATP biosynthetic process	P	1	9	180	1060	0.00555556	0.00849057	under	A0A172ZQ52	A0A172ZQ52,A0A212C3I7,A0A212C6F7,A0A212CAK0,A0A212CG63,A0A212D2Q6,A0A212DA16,A0A212DFN1,A0A212DHQ6	0.813981	0.981494	0.111111
GO:0005198	structural molecule activity	F	15	105	180	1060	0.0833333	0.0990566	under	A0A212CD44,A0A212CH34,A0A212CIR2,A0A212CL29,A0A212CVE3,A0A212D3A3,A0A212D8X9,A0A212CTW7,A0A212DEY5,A0A212DBZ3,A0A212C5J9,A0A212D1P4,A0A212DA24,A0A212DF65,A0A212DFL6	A0A212C020,A0A212C0D2,A0A212C0M5,A0A212C0X5,A0A212C3C2,A0A212C3Y1,A0A212C5H4,A0A212C7U2,A0A212C941,A0A212CAX0,A0A212CD44,A0A212CDM9,A0A212CDX8,A0A212CEU6,A0A212CF44,A0A212CGW8,A0A212CH34,A0A212CI06,A0A212CIR2,A0A212CL29,A0A212CLG8,A0A212CM12,A0A212CMB6,A0A212CN46,A0A212CNF1,A0A212CRK2,A0A212CSY2,A0A212CT69,A0A212CU41,A0A212CU61,A0A212CVE3,A0A212CWT9,A0A212CWU8,A0A212CWX8,A0A212CZR4,A0A212D040,A0A…	0.818089	0.981494	0.142857
GO:0007010	cytoskeleton organization	P	4	32	180	1060	0.0222222	0.0301887	under	A0A212CXU5,A0A212CAE3,A0A212C4W5,A0A212C1U6	A0A212CV25,A0A212D1H2,A0A212D2L7,A0A212CEX5,A0A212CJQ4,A0A212CMV3,A0A212CXU5,A0A212CAE3,A0A212CRW2,A0A212DH40,A0A212C915,A0A212C9G6,A0A212C9S0,A0A212CF55,A0A212CYY8,A0A212C9M8,A0A212D454,A0A212DGS9,A0A212C4W5,A0A212D0J2,A0A212C6B7,A0A212C1D7,A0A212C1U6,A0A212CW37,A0A212CY32,A0A212D767,A0A212DDQ1,A0A212CQU1,A0A212CV09,A0A212CAW0,A0A212CMM8,A0A212CMU7	0.820775	0.981494	0.125
GO:1901135	carbohydrate derivative metabolic process	P	6	46	180	1060	0.0333333	0.0433962	under	A0A212CX07,A0A212CP82,A0A212D8Y9,A0A212D3D4,A0A212CV82,A0A172ZQ52	A0A212CIE0,A0A212CX07,A0A212D2I7,A0A212C0Q8,A0A212CD71,A0A212CP82,A0A212CPK9,A0A212CQF6,A0A212CZ49,A0A212D9K1,A0A212CQE7,A0A212D0T4,A0A212DH75,A0A212CE59,A0A212DGI6,A0A212CF41,A0A212D8Y9,A0A212C0F3,A0A212C5F0,A0A212D3D4,A0A212D6Z1,A0A212D5V3,A0A212C9D9,A0A212CV82,A0A212CBC5,A0A212D0Y2,A0A212DD89,A0A212DE23,A0A212D947,A0A172ZQ52,A0A212C3I7,A0A212C6F7,A0A212CAK0,A0A212CG63,A0A212D2Q6,A0A212DA16,A0A…	0.822051	0.981494	0.130435
GO:0000166	nucleotide binding	F	18	125	180	1060	0.1	0.117925	under	A0A212C1U6,A0A212C3W6,A0A212C414,A0A212C4D8,A0A212C4E1,A0A212C4P6,A0A212C7H7,A0A212CCS7,A0A212CD55,A0A212CDF2,A0A212CP82,A0A212CXR2,A0A212CZC1,A0A212D3D4,A0A212D552,A0A212DF15,A0A212D3A3,A0A212D8X9	A0A212BZH7,A0A212C0W0,A0A212C1D7,A0A212C1P4,A0A212C1U6,A0A212C394,A0A212C3F8,A0A212C3W6,A0A212C414,A0A212C4D8,A0A212C4E1,A0A212C4P6,A0A212C5F0,A0A212C5F6,A0A212C6F7,A0A212C7H7,A0A212C7V5,A0A212C806,A0A212C899,A0A212C8H8,A0A212C9X2,A0A212C9Z8,A0A212CBB4,A0A212CCS7,A0A212CD55,A0A212CDF2,A0A212CFZ0,A0A212CG34,A0A212CG71,A0A212DBY9,A0A212CIE0,A0A212CKV3,A0A212CLX0,A0A212CMD6,A0A212CP82,A0A212CRS4,A0A…	0.827219	0.981494	0.144
GO:1901265	nucleoside phosphate binding	F	18	125	180	1060	0.1	0.117925	under	A0A212C1U6,A0A212C3W6,A0A212C414,A0A212C4D8,A0A212C4E1,A0A212C4P6,A0A212C7H7,A0A212CCS7,A0A212CD55,A0A212CDF2,A0A212CP82,A0A212CXR2,A0A212CZC1,A0A212D3D4,A0A212D552,A0A212DF15,A0A212D3A3,A0A212D8X9	A0A212C0F3,A0A212CFN2,A0A212BZH7,A0A212C0W0,A0A212C1D7,A0A212C1P4,A0A212C1U6,A0A212C394,A0A212C3F8,A0A212C3W6,A0A212C414,A0A212C4D8,A0A212C4E1,A0A212C4P6,A0A212C5F0,A0A212C5F6,A0A212C6F7,A0A212C7H7,A0A212C7V5,A0A212C806,A0A212C899,A0A212C8H8,A0A212C9X2,A0A212C9Z8,A0A212CBB4,A0A212CCS7,A0A212CD55,A0A212CDF2,A0A212CFZ0,A0A212CG34,A0A212CG71,A0A212DBY9,A0A212CIE0,A0A212CKV3,A0A212CLX0,A0A212CMD6,A0A…	0.827219	0.981494	0.144
GO:0090304	nucleic acid metabolic process	P	5	40	180	1060	0.0277778	0.0377358	under	A0A212CA59,A0A212DGJ0,A0A212C8K3,A0A212CGM4,A0A212CGR6	A0A212CK95,A0A212C6C3,A0A212DAR1,A0A212CA59,A0A212D2L3,A0A212D5B8,A0A212CDR9,A0A212C2C9,A0A212CIG4,A0A212CT84,A0A212DGJ0,A0A212D331,A0A212CWU8,A0A212CCB7,A0A212CRK5,A0A212D4K0,A0A212D5P4,A0A212C3C2,A0A212C8K3,A0A212CGM4,A0A212CGR6,A0A212CZE3,A0A212D4H4,A0A212DCN6,A0A212CN14,P61357,A0A212CD87,A0A212C1N8,A0A212CKS4,A0A212D1X1,A0A212DDJ5,A0A212D2P5,A0A212C9X2,A0A212CKV3,A0A212DDL2,A0A212CRS4,A0A212C…	0.837614	0.981494	0.125
GO:0046914	transition metal ion binding	F	5	40	180	1060	0.0277778	0.0377358	under	A0A212CZ96,A0A220IGB1,A0A220IGA3,A0A212CE91,A0A212D173	A0A212C8Z7,A0A212C9V5,A0A212CAC7,A0A212CAP9,A0A212CHQ9,A0A212CZ96,A0A212D2D0,A0A220IGB8,A0A212DHR7,A0A212DI67,A0A220IGB1,A0A220IGA3,Q15GJ0,A0A212CH37,A0A212CJ19,A0A212D7B8,A0A212D7X4,A0A212DAL9,A0A212CBH9,A0A212CWJ6,A0A212BZC3,A0A212CCB7,A0A212CDI0,A0A212CE91,A0A212CHG3,A0A212CKV2,A0A212CLH4,A0A212CSA5,A0A212CST5,A0A212D173,A0A212D3B1,A0A212D7S4,A0A212D8M8,A0A212DE23,A0A212DII7,A0A212CLS6,A0A212C…	0.837614	0.981494	0.125
GO:0044265	cellular macromolecule catabolic process	P	2	18	180	1060	0.0111111	0.0169811	under	A0A212CA59,A0A212CVR6	A0A212CA59,A0A212C7N0,A0A212CEW6,A0A212CK62,A0A212CSG3,A0A212CSP3,A0A212DAD9,A0A212CBJ4,A0A212CDI0,A0A212CGX3,A0A212CUT3,A0A212DAB8,A0A212DHV1,A0A212CGZ9,A0A212CK41,A0A212CVR6,A0A212D331,A0A212D7L3	0.838083	0.981494	0.111111
GO:0019725	cellular homeostasis	P	2	18	180	1060	0.0111111	0.0169811	under	A0A212CP82,A0A212D3G0	A0A212CP82,A0A212C161,A0A212CKY6,A0A212CM52,A0A212CNQ0,A0A212CPB8,A0A212CR39,A0A212CT24,A0A212CY21,A0A212D1B1,A0A212D3G0,A0A212D4L7,A0A212DB37,A0A212DGT2,A0A212CBH9,A0A212C5J0,A0A212CJ19,A0A212CWJ6	0.838083	0.981494	0.111111
GO:0055114	oxidation-reduction process	P	2	18	180	1060	0.0111111	0.0169811	under	A0A212D8Y9,A0A212CI20	A0A212CLH4,A0A212C8H6,A0A212CD23,A0A212CQ79,A0A212CRY4,A0A212CUS9,A0A212D354,A0A212DEC2,A0A212CE59,A0A212DGI6,A0A212CF41,A0A212D8Y9,A0A212CVP2,A0A212D370,A0A212CH36,A0A212CI20,A0A212CN08,A0A212CNM9	0.838083	0.981494	0.111111
GO:0022853	active ion transmembrane transporter activity	F	1	10	180	1060	0.00555556	0.00943396	under	A0A212CD21	A0A212CD21,A0A212CDU4,A0A212CKI9,A0A212C3I7,A0A212C6F7,A0A212CAK0,A0A212D2Q6,A0A212DFN1,A0A212CG34,A0A212CBP5	0.84584	0.981494	0.1
GO:0046496	nicotinamide nucleotide metabolic process	P	1	10	180	1060	0.00555556	0.00943396	under	A0A212CP82	A0A212C0Q8,A0A212CD71,A0A212CP82,A0A212CPK9,A0A212CQF6,A0A212CZ49,A0A212D9K1,A0A212CQE7,A0A212D0T4,A0A212DH75	0.84584	0.981494	0.1
GO:0044815	DNA packaging complex	C	1	10	180	1060	0.00555556	0.00943396	under	A0A212D2W0	A0A212CF98,A0A212CK98,A0A212CP05,A0A212D0W4,A0A212D2W0,A0A212D477,A0A212D4K0,A0A212D4W6,A0A212D5P4,A0A212DIL1	0.84584	0.981494	0.1
GO:0000786	nucleosome	C	1	10	180	1060	0.00555556	0.00943396	under	A0A212D2W0	A0A212CF98,A0A212CK98,A0A212CP05,A0A212D0W4,A0A212D2W0,A0A212D477,A0A212D4K0,A0A212D4W6,A0A212D5P4,A0A212DIL1	0.84584	0.981494	0.1
GO:0005694	chromosome	C	1	10	180	1060	0.00555556	0.00943396	under	A0A212D2W0	A0A212CF98,A0A212CK98,A0A212CP05,A0A212D0W4,A0A212D2W0,A0A212D477,A0A212D4K0,A0A212D4W6,A0A212D5P4,A0A212DIL1	0.84584	0.981494	0.1
GO:0008135	translation factor activity, RNA binding	F	1	10	180	1060	0.00555556	0.00943396	under	A0A212DI04	A0A212CUY1,A0A212CYP8,A0A212DDV8,A0A212DI04,A0A212DJ37,A0A212CAL2,A0A212CDT2,A0A212D776,A0A212D9Q0,A0A212DFY8	0.84584	0.981494	0.1
GO:0009145	purine nucleoside triphosphate biosynthetic process	P	1	10	180	1060	0.00555556	0.00943396	under	A0A172ZQ52	A0A212D6Z1,A0A172ZQ52,A0A212C3I7,A0A212C6F7,A0A212CAK0,A0A212CG63,A0A212D2Q6,A0A212DA16,A0A212DFN1,A0A212DHQ6	0.84584	0.981494	0.1
GO:0009206	purine ribonucleoside triphosphate biosynthetic process	P	1	10	180	1060	0.00555556	0.00943396	under	A0A172ZQ52	A0A212D6Z1,A0A172ZQ52,A0A212C3I7,A0A212C6F7,A0A212CAK0,A0A212CG63,A0A212D2Q6,A0A212DA16,A0A212DFN1,A0A212DHQ6	0.84584	0.981494	0.1
GO:0016835	carbon-oxygen lyase activity	F	1	10	180	1060	0.00555556	0.00943396	under	A0A212CE91	A0A212C5J0,A0A212CD23,A0A212BZC3,A0A212CE91,A0A212CVP2,A0A212DAL6,A0A212CR92,A0A212CQF6,A0A212CNB3,A0A212CT84	0.84584	0.981494	0.1
GO:0000785	chromatin	C	1	10	180	1060	0.00555556	0.00943396	under	A0A212D2W0	A0A212CF98,A0A212CK98,A0A212CP05,A0A212D0W4,A0A212D2W0,A0A212D477,A0A212D4K0,A0A212D4W6,A0A212D5P4,A0A212DIL1	0.84584	0.981494	0.1
GO:0072524	pyridine-containing compound metabolic process	P	1	10	180	1060	0.00555556	0.00943396	under	A0A212CP82	A0A212C0Q8,A0A212CD71,A0A212CP82,A0A212CPK9,A0A212CQF6,A0A212CZ49,A0A212D9K1,A0A212CQE7,A0A212D0T4,A0A212DH75	0.84584	0.981494	0.1
GO:0019362	pyridine nucleotide metabolic process	P	1	10	180	1060	0.00555556	0.00943396	under	A0A212CP82	A0A212C0Q8,A0A212CD71,A0A212CP82,A0A212CPK9,A0A212CQF6,A0A212CZ49,A0A212D9K1,A0A212CQE7,A0A212D0T4,A0A212DH75	0.84584	0.981494	0.1
GO:0046982	protein heterodimerization activity	F	1	10	180	1060	0.00555556	0.00943396	under	A0A212D2W0	A0A212CF98,A0A212CK98,A0A212CP05,A0A212D0W4,A0A212D2W0,A0A212D477,A0A212D4K0,A0A212D4W6,A0A212D5P4,A0A212DIL1	0.84584	0.981494	0.1
GO:0009142	nucleoside triphosphate biosynthetic process	P	1	10	180	1060	0.00555556	0.00943396	under	A0A172ZQ52	A0A212D6Z1,A0A172ZQ52,A0A212C3I7,A0A212C6F7,A0A212CAK0,A0A212CG63,A0A212D2Q6,A0A212DA16,A0A212DFN1,A0A212DHQ6	0.84584	0.981494	0.1
GO:0009201	ribonucleoside triphosphate biosynthetic process	P	1	10	180	1060	0.00555556	0.00943396	under	A0A172ZQ52	A0A212D6Z1,A0A172ZQ52,A0A212C3I7,A0A212C6F7,A0A212CAK0,A0A212CG63,A0A212D2Q6,A0A212DA16,A0A212DFN1,A0A212DHQ6	0.84584	0.981494	0.1
GO:0032993	protein-DNA complex	C	1	10	180	1060	0.00555556	0.00943396	under	A0A212D2W0	A0A212CF98,A0A212CK98,A0A212CP05,A0A212D0W4,A0A212D2W0,A0A212D477,A0A212D4K0,A0A212D4W6,A0A212D5P4,A0A212DIL1	0.84584	0.981494	0.1
GO:0006733	oxidoreduction coenzyme metabolic process	P	1	10	180	1060	0.00555556	0.00943396	under	A0A212CP82	A0A212C0Q8,A0A212CD71,A0A212CP82,A0A212CPK9,A0A212CQF6,A0A212CZ49,A0A212D9K1,A0A212CQE7,A0A212D0T4,A0A212DH75	0.84584	0.981494	0.1
GO:0044427	chromosomal part	C	1	10	180	1060	0.00555556	0.00943396	under	A0A212D2W0	A0A212CF98,A0A212CK98,A0A212CP05,A0A212D0W4,A0A212D2W0,A0A212D477,A0A212D4K0,A0A212D4W6,A0A212D5P4,A0A212DIL1	0.84584	0.981494	0.1
GO:0043168	anion binding	F	21	147	180	1060	0.116667	0.138679	under	A0A212C1U6,A0A212C3W6,A0A212C414,A0A212C4D8,A0A212C4E1,A0A212C4P6,A0A212C7H7,A0A212CCS7,A0A212CD55,A0A212CDF2,A0A212CP82,A0A212CXR2,A0A212CZC1,A0A212D3D4,A0A212D552,A0A212DF15,A0A212D3A3,A0A212D8X9,A0A212CSA3,A0A212D0Y3,A0A212D229	A0A212C2H4,A0A212CSP9,A6YLM6,A0A212BZH7,A0A212C0W0,A0A212C1D7,A0A212C1P4,A0A212C1U6,A0A212C394,A0A212C3F8,A0A212C3W6,A0A212C414,A0A212C4D8,A0A212C4E1,A0A212C4P6,A0A212C5F0,A0A212C5F6,A0A212C6F7,A0A212C7H7,A0A212C7V5,A0A212C806,A0A212C899,A0A212C8H8,A0A212C9X2,A0A212C9Z8,A0A212CBB4,A0A212CCS7,A0A212CD55,A0A212CDF2,A0A212CFZ0,A0A212CG34,A0A212CG71,A0A212DBY9,A0A212CIE0,A0A212CKV3,A0A212CLX0,A0A212C…	0.855218	0.983013	0.142857
GO:0009117	nucleotide metabolic process	P	4	34	180	1060	0.0222222	0.0320755	under	A0A212CP82,A0A212D8Y9,A0A212D3D4,A0A172ZQ52	A0A212C0Q8,A0A212CD71,A0A212CP82,A0A212CPK9,A0A212CQF6,A0A212CZ49,A0A212D9K1,A0A212CQE7,A0A212D0T4,A0A212DH75,A0A212CE59,A0A212DGI6,A0A212CF41,A0A212D8Y9,A0A212C5F0,A0A212D3D4,A0A212D6Z1,A0A212D5V3,A0A212CG71,A0A212C794,A0A212D947,A0A172ZQ52,A0A212C3I7,A0A212C6F7,A0A212CAK0,A0A212CG63,A0A212D2Q6,A0A212DA16,A0A212DFN1,A0A212DHQ6,A0A212C0F3,A0A212D370,A0A212C394,A0A212CMD6	0.856608	0.983013	0.117647
GO:0006753	nucleoside phosphate metabolic process	P	4	34	180	1060	0.0222222	0.0320755	under	A0A212CP82,A0A212D8Y9,A0A212D3D4,A0A172ZQ52	A0A212C0Q8,A0A212CD71,A0A212CP82,A0A212CPK9,A0A212CQF6,A0A212CZ49,A0A212D9K1,A0A212CQE7,A0A212D0T4,A0A212DH75,A0A212CE59,A0A212DGI6,A0A212CF41,A0A212D8Y9,A0A212C5F0,A0A212D3D4,A0A212D6Z1,A0A212D5V3,A0A212CG71,A0A212C794,A0A212D947,A0A172ZQ52,A0A212C3I7,A0A212C6F7,A0A212CAK0,A0A212CG63,A0A212D2Q6,A0A212DA16,A0A212DFN1,A0A212DHQ6,A0A212C0F3,A0A212D370,A0A212C394,A0A212CMD6	0.856608	0.983013	0.117647
GO:0004866	endopeptidase inhibitor activity	F	2	19	180	1060	0.0111111	0.0179245	under	A0A212CIC4,A0A212CDE1	A0A212C9J5,A0A212CA95,A0A212CC12,A0A212CN42,A0A212CQN3,A0A212D458,A0A212DB97,A0A212CI11,A0A212CI88,A0A212CIC4,A0A212CIE6,A0A212CIM7,A0A212CJ25,A0A212DGK2,A0A212CCW0,A0A212CD20,A0A212CDE1,A0A212D1V5,A0A212D2K0	0.860047	0.983013	0.105263
GO:0006508	proteolysis	P	2	19	180	1060	0.0111111	0.0179245	under	A0A212DIJ0,A0A212CVR6	A0A212DIJ0,A0A212C7N0,A0A212CEW6,A0A212CK62,A0A212CSG3,A0A212CSP3,A0A212DAD9,A0A212CBJ4,A0A212CDI0,A0A212CGX3,A0A212CUT3,A0A212DAB8,A0A212DHV1,A0A212CGZ9,A0A212CK41,A0A212CVR6,A0A212D331,A0A212D7L3,A0A212DGD5	0.860047	0.983013	0.105263
GO:0006812	cation transport	P	2	19	180	1060	0.0111111	0.0179245	under	A0A172ZQ52,A0A212CD21	A0A212D0L8,A0A212CJ19,A0A212CBH9,A0A212CWJ6,A0A172ZQ52,A0A212C3I7,A0A212C6F7,A0A212CAK0,A0A212CG63,A0A212D2Q6,A0A212DA16,A0A212DFN1,A0A212DHQ6,A0A212CD21,A0A212CDU4,A0A212CKI9,A0A212CMD6,A0A212CZZ6,A0A212DG84	0.860047	0.983013	0.105263
GO:0006091	generation of precursor metabolites and energy	P	2	19	180	1060	0.0111111	0.0179245	under	A0A212CP82,A0A212D8Y9	A0A212C0Q8,A0A212CD71,A0A212CP82,A0A212CPK9,A0A212CQF6,A0A212CZ49,A0A212D9K1,A0A212C8H6,A0A212CD23,A0A212CQ79,A0A212CRY4,A0A212CUS9,A0A212D354,A0A212DEC2,A0A212CE59,A0A212DGI6,A0A212CF41,A0A212D8Y9,A0A212D370	0.860047	0.983013	0.105263
GO:0030414	peptidase inhibitor activity	F	2	19	180	1060	0.0111111	0.0179245	under	A0A212CDE1,A0A212CIC4	A0A212CCW0,A0A212CD20,A0A212CDE1,A0A212D1V5,A0A212D2K0,A0A212C9J5,A0A212CA95,A0A212CC12,A0A212CN42,A0A212CQN3,A0A212D458,A0A212DB97,A0A212CI11,A0A212CI88,A0A212CIC4,A0A212CIE6,A0A212CIM7,A0A212CJ25,A0A212DGK2	0.860047	0.983013	0.105263
GO:0061135	endopeptidase regulator activity	F	2	19	180	1060	0.0111111	0.0179245	under	A0A212CDE1,A0A212CIC4	A0A212CCW0,A0A212CD20,A0A212CDE1,A0A212D1V5,A0A212D2K0,A0A212C9J5,A0A212CA95,A0A212CC12,A0A212CN42,A0A212CQN3,A0A212D458,A0A212DB97,A0A212CI11,A0A212CI88,A0A212CIC4,A0A212CIE6,A0A212CIM7,A0A212CJ25,A0A212DGK2	0.860047	0.983013	0.105263
GO:0005737	cytoplasm	C	31	211	180	1060	0.172222	0.199057	under	A0A172ZQ52,A0A212D157,A0A212CIW6,A0A212C032,A0A212CD44,A0A212CH34,A0A212CIR2,A0A212CL29,A0A212CVE3,A0A212CCZ3,A0A212CP34,A0A212C0K1,A0A212C2R1,A0A212D8Y9,A0A212D8C1,A0A212D3D4,A0A212CL93,A0A212CZ96,A0A220IGB1,A0A220IGA3,A0A212DI04,A0A212CV82,A0A212C5J9,A0A212D1P4,A0A212D9R7,A0A212CYL1,A0A212C909,A0A212CE91,A0A212CVR6,A0A212CZ38,A0A212D3A3	A0A212CQF6,A0A212C3U9,A0A212CGM8,A0A212CKF9,A0A212CSB5,A0A212DIC4,A0A212DIN6,A0A212CY87,A0A212DG84,A0A212CDU4,A0A172ZQ52,A0A212CG63,A0A212DA16,A0A212DHQ6,A0A212D5B8,A0A212CQ43,A0A212D5M7,A0A212DEC6,A0A212BZC3,A0A212C2C9,A0A212CD23,A0A212CFN2,A0A212CT84,A0A212D157,A0A212CIW6,A0A212CMR4,P61357,A0A212DDD7,A0A212BZP9,A0A212C032,A0A212CPL0,A0A212CQ03,A0A212CT24,A0A212D1I1,A0A212DB37,A0A212CHY1,A0A212C…	0.863267	0.983013	0.146919
GO:0016192	vesicle-mediated transport	P	3	27	180	1060	0.0166667	0.0254717	under	A0A212C5J9,A0A212D1P4,A0A212D9R7	A0A212C0B9,A0A212C6B8,A0A212CST5,A0A212D250,A0A212DIC4,A0A212CMR4,A0A212DDD7,A0A212C3U9,A0A212DGM9,A0A212CSB5,A0A212C5J9,A0A212CA55,A0A212CCG8,A0A212CFT3,A0A212CGM8,A0A212CHZ1,A0A212CJQ0,A0A212CKK1,A0A212CLA9,A0A212CQ03,A0A212D7Q2,A0A212D1P4,A0A212D3E2,A0A212D6W5,A0A212D9H6,A0A212D9R7,A0A212DIN6	0.863932	0.983013	0.111111
GO:0044464	cell part	C	53	347	180	1060	0.294444	0.327358	under	A0A212D9R7,A0A212CMX1,A0A212CF73,A0A212CA59,A0A212CZ38,A0A212C909,A0A212CE91,A0A212CVR6,A0A212D3A3,A0A212CD44,A0A212CH34,A0A212CIR2,A0A212CL29,A0A212CVE3,A0A212DI04,A0A172ZQ52,A0A212C0K1,A0A212C2R1,A0A212CCZ3,A0A212CP34,A0A212D157,A0A212C032,A0A212CAJ2,A0A212CXQ1,A0A212D173,A0A212D2W0,A0A212DGJ0,A0A212C7N9,A0A212CIW6,A0A212D8Y9,A0A212D8C1,A0A212D3D4,A0A212CL93,A0A212CZ96,A0A220IGB1,A0A220IGA3,A0A…	A0A212C2A8,A0A212C465,A0A212C6V6,A0A212DGC2,A0A212C4I9,A0A212C934,A0A212C9P1,A0A212CI88,A0A212CIE6,A0A212CKS4,A0A212CKX9,A0A212CQU1,A0A212DDQ1,A0A212DFP3,A0A212D3E2,A0A212D4H4,A0A212D7P9,A0A212D9F4,A0A212DB59,A0A212DCN6,A0A212DEF0,A0A212DFV3,A0A212DGF4,A0A212D9R7,A0A212DDD7,A0A212CMX1,A0A212CY87,A0A212CF73,A0A212CJD3,A0A212D8Q9,A0A212C1N8,A0A212C6C3,A0A212CA59,A0A212CDR8,A0A212CVX1,A0A212CZ38,A0A…	0.869042	0.983013	0.152738
GO:0016070	RNA metabolic process	P	4	35	180	1060	0.0222222	0.0330189	under	A0A212CA59,A0A212C8K3,A0A212CGM4,A0A212CGR6	A0A212C6C3,A0A212DAR1,A0A212CA59,A0A212D2L3,A0A212D5B8,A0A212CDR9,A0A212C2C9,A0A212CIG4,A0A212CCB7,A0A212CRK5,A0A212D4K0,A0A212D5P4,A0A212C3C2,A0A212C8K3,A0A212CGM4,A0A212CGR6,A0A212CZE3,A0A212D4H4,A0A212DCN6,A0A212CN14,P61357,A0A212CD87,A0A212C1N8,A0A212CKS4,A0A212D1X1,A0A212DDJ5,A0A212D2P5,A0A212C9X2,A0A212CKV3,A0A212DDL2,A0A212CRS4,A0A212CFZ0,A0A212C8H8,A0A212CT48,A0A212D4M8	0.872133	0.983013	0.114286
GO:0044089	positive regulation of cellular component biogenesis	P	1	11	180	1060	0.00555556	0.0103774	under	A0A212C1U6	A0A212C1D7,A0A212C1U6,A0A212C9M8,A0A212CW37,A0A212CY32,A0A212D454,A0A212D767,A0A212DDQ1,A0A212CMV3,A0A212D1H2,A0A212D2L7	0.872267	0.983013	0.0909091
GO:0046983	protein dimerization activity	F	1	11	180	1060	0.00555556	0.0103774	under	A0A212D2W0	A0A212CBB4,A0A212CF98,A0A212CK98,A0A212CP05,A0A212D0W4,A0A212D2W0,A0A212D477,A0A212D4K0,A0A212D4W6,A0A212D5P4,A0A212DIL1	0.872267	0.983013	0.0909091
GO:0009605	response to external stimulus	P	1	11	180	1060	0.00555556	0.0103774	under	A0A212DIJ0	A0A212DIJ0,A0A212CMR4,B6D985,A0A212CMM8,A0A212CMU7,A0A212C8Z7,A0A212C9V5,A6YLM6,A0A212CHG3,A0A212DB97,A0A212CQN3	0.872267	0.983013	0.0909091
GO:0016859	cis-trans isomerase activity	F	1	11	180	1060	0.00555556	0.0103774	under	A0A212C171	A0A212C171,A0A212CAS3,A0A212CK64,A0A212CKA1,A0A212CKQ2,A0A212CUX4,A0A212CWT5,A0A212D189,A0A212DAL5,A0A212DEE4,A6YLM7	0.872267	0.983013	0.0909091
GO:0003755	peptidyl-prolyl cis-trans isomerase activity	F	1	11	180	1060	0.00555556	0.0103774	under	A0A212C171	A0A212C171,A0A212CAS3,A0A212CK64,A0A212CKA1,A0A212CKQ2,A0A212CUX4,A0A212CWT5,A0A212D189,A0A212DAL5,A0A212DEE4,A6YLM7	0.872267	0.983013	0.0909091
GO:0019941	modification-dependent protein catabolic process	P	1	11	180	1060	0.00555556	0.0103774	under	A0A212CVR6	A0A212CBJ4,A0A212CDI0,A0A212CGX3,A0A212CUT3,A0A212DAB8,A0A212DHV1,A0A212CGZ9,A0A212CK41,A0A212CVR6,A0A212D331,A0A212D7L3	0.872267	0.983013	0.0909091
GO:0016684	oxidoreductase activity, acting on peroxide as acceptor	F	1	11	180	1060	0.00555556	0.0103774	under	A0A212C8P0	G0Z3A2,A0A212CV20,A0A212C8P0,A0A212C977,A0A212CFY7,A0A212D0K9,A0A212C161,A0A212CFD5,A0A212CNQ0,A0A212CR39,A0A212D1B1	0.872267	0.983013	0.0909091
GO:0043632	modification-dependent macromolecule catabolic process	P	1	11	180	1060	0.00555556	0.0103774	under	A0A212CVR6	A0A212CBJ4,A0A212CDI0,A0A212CGX3,A0A212CUT3,A0A212DAB8,A0A212DHV1,A0A212CGZ9,A0A212CK41,A0A212CVR6,A0A212D331,A0A212D7L3	0.872267	0.983013	0.0909091
GO:0006511	ubiquitin-dependent protein catabolic process	P	1	11	180	1060	0.00555556	0.0103774	under	A0A212CVR6	A0A212CGZ9,A0A212CK41,A0A212CVR6,A0A212D331,A0A212D7L3,A0A212CBJ4,A0A212CDI0,A0A212CGX3,A0A212CUT3,A0A212DAB8,A0A212DHV1	0.872267	0.983013	0.0909091
GO:0005488	binding	F	68	438	180	1060	0.377778	0.413208	under	A0A212DF15,A0A212C171,A0A212C9V7,A0A212CD85,A0A212CK12,A0A212CSA3,A0A212CT83,A0A212CTW7,A0A212D070,A0A212DHJ1,A0A212DD90,A0A212DGJ0,A0A212C8K3,A0A212CGM4,A0A212D2W0,A0A212C015,A0A212C0M2,A0A212C2D7,A0A212D173,A0A212DFD0,A0A212CFX7,A0A212DI04,A0A212C4W5,A0A212CAE3,A0A212CCS7,A0A212CDF2,A0A212CNV8,A0A212CZC1,A0A212CD55,A0A212CXU5,A0A212C5S3,A0A212C632,A0A212CA05,A0A212D157,A0A212DDG4,A0A212CZ96,A0A…	A0A212C3F8,A0A212C7V5,A0A212C806,A0A212C899,A0A212CGL8,A0A212CJX7,A0A212CVP8,A0A212CWP5,A0A212D1I1,A0A212D4C1,A0A212D4S9,A0A212DEV2,A0A212DEZ2,A0A212DF15,A0A212DFB1,A0A212C2H4,A0A212C0F3,A0A212CFN2,A0A212C618,A0A212CBB4,A0A212CLU1,A0A212CM31,A0A212CPZ2,A0A212CQF6,A0A212CRY4,A0A212CTC3,A0A212D400,A0A212BZD0,A0A212C171,A0A212C465,A0A212C5Q1,A0A212C6M9,A0A212C6V6,A0A212C784,A0A212C7X7,A0A212C9P1,A0A…	0.873614	0.983244	0.155251
GO:0006457	protein folding	P	2	20	180	1060	0.0111111	0.0188679	under	A0A212CYB8,A0A212DF15	A0A212C1P4,A0A212C3F8,A0A212C7V5,A0A212C806,A0A212C899,A0A212CGL8,A0A212CJX7,A0A212CKA1,A0A212CUX4,A0A212CVP8,A0A212CWP5,A0A212CYB8,A0A212D189,A0A212D1I1,A0A212D4C1,A0A212D4S9,A0A212DEV2,A0A212DEZ2,A0A212DF15,A0A212DFB1	0.879268	0.987027	0.1
GO:0006955	immune response	P	2	20	180	1060	0.0111111	0.0188679	under	A0A212DIJ0,A0A212D3M2	A0A212DIJ0,P14447,A0A212C826,A0A212CEU4,A0A212CG89,A0A212D2K0,Q9N0M4,A0A212CD10,A0A212D3M2,A0A212D467,A0A212C8Z7,A0A212C9V5,A0A212CHG3,A0A212DE23,A0A212C846,A0A212DBY9,A0A212CJ24,A0A212CVD5,Q860J6,A0A212D931	0.879268	0.987027	0.1
GO:0055086	nucleobase-containing small molecule metabolic process	P	4	36	180	1060	0.0222222	0.0339623	under	A0A212CP82,A0A212D8Y9,A0A212D3D4,A0A172ZQ52	A0A212C0Q8,A0A212CD71,A0A212CP82,A0A212CPK9,A0A212CQF6,A0A212CZ49,A0A212D9K1,A0A212CQE7,A0A212D0T4,A0A212DH75,A0A212CE59,A0A212DGI6,A0A212CF41,A0A212D8Y9,A0A212C0F3,A0A212DD89,A0A212C5F0,A0A212D3D4,A0A212D6Z1,A0A212D5V3,A0A212CG71,A0A212C794,A0A212D947,A0A172ZQ52,A0A212C3I7,A0A212C6F7,A0A212CAK0,A0A212CG63,A0A212D2Q6,A0A212DA16,A0A212DFN1,A0A212DHQ6,A0A212CAT7,A0A212D370,A0A212C394,A0A212CMD6	0.886199	0.990931	0.111111
GO:0098772	molecular function regulator	F	4	36	180	1060	0.0222222	0.0339623	under	A0A212CDE1,A0A212CIC4,A0A212CD85,A0A212CMX1	A0A212CIP3,A0A212CJ59,A0A212CJH6,A0A212C5Q1,A0A212D624,J9UJQ1,A0A212CCW0,A0A212CD20,A0A212CDE1,A0A212D1V5,A0A212D2K0,A0A212C9J5,A0A212CA95,A0A212CC12,A0A212CN42,A0A212CQN3,A0A212D458,A0A212DB97,A0A212CI11,A0A212CI88,A0A212CIC4,A0A212CIE6,A0A212CIM7,A0A212CJ25,A0A212DGK2,A0A212BZX3,A0A212CAH5,A0A212DB85,A0A212CD85,A0A212CYZ6,A0A212CWT5,A0A212CMX1,A0A212DCE2,A0A212C9W1,A0A212CJD3,A0A212D8Q9	0.886199	0.990931	0.111111
GO:0030234	enzyme regulator activity	F	4	36	180	1060	0.0222222	0.0339623	under	A0A212CDE1,A0A212CIC4,A0A212CD85,A0A212CMX1	A0A212CIP3,A0A212CJ59,A0A212CJH6,A0A212C5Q1,A0A212D624,J9UJQ1,A0A212CCW0,A0A212CD20,A0A212CDE1,A0A212D1V5,A0A212D2K0,A0A212C9J5,A0A212CA95,A0A212CC12,A0A212CN42,A0A212CQN3,A0A212D458,A0A212DB97,A0A212CI11,A0A212CI88,A0A212CIC4,A0A212CIE6,A0A212CIM7,A0A212CJ25,A0A212DGK2,A0A212BZX3,A0A212CAH5,A0A212DB85,A0A212CD85,A0A212CYZ6,A0A212CWT5,A0A212CMX1,A0A212DCE2,A0A212C9W1,A0A212CJD3,A0A212D8Q9	0.886199	0.990931	0.111111
GO:0005623	cell	C	55	363	180	1060	0.305556	0.342453	under	A0A212CMX1,A0A212CF73,A0A172ZQ52,A0A212D2W0,A0A212CBF2,A0A212DA24,A0A212CA59,A0A212CZ38,A0A212D157,A0A212CIW6,A0A212C032,A0A212CD44,A0A212CH34,A0A212CIR2,A0A212CL29,A0A212CVE3,A0A212CAJ2,A0A212CVR6,A0A212CXQ1,A0A212D173,A0A212DGJ0,A0A212C909,A0A212CE91,A0A212D3A3,A0A212CCZ3,A0A212CP34,A0A212C0K1,A0A212C2R1,A0A212D8Y9,A0A212D8C1,A0A212D3D4,A0A212CL93,A0A212CZ96,A0A220IGB1,A0A220IGA3,A0A212DI04,A0A…	A0A212CQF6,A0A212C2A8,A0A212C465,A0A212C6V6,A0A212DGC2,A0A212C3U9,A0A212CGM8,A0A212CKF9,A0A212CSB5,A0A212DIC4,A0A212DIN6,A0A212CMX1,A0A212CY87,A0A212DG84,A0A212CDU4,A0A212C4I9,A0A212C934,A0A212C9P1,A0A212CI88,A0A212CIE6,A0A212CKS4,A0A212CKX9,A0A212CQU1,A0A212DDQ1,A0A212DFP3,A0A212D3E2,A0A212D4H4,A0A212D7P9,A0A212D9F4,A0A212DB59,A0A212DCN6,A0A212DEF0,A0A212DFV3,A0A212DGF4,A0A212CF73,A0A172ZQ52,A0A…	0.891502	0.994185	0.151515
GO:0006996	organelle organization	P	5	44	180	1060	0.0277778	0.0415094	under	A0A212CXQ1,A0A212CXU5,A0A212CAE3,A0A212C4W5,A0A212C1U6	A0A212CY13,A0A212CXQ1,A0A212D4K0,A0A212D5P4,A0A212DEF6,A0A212CV25,A0A212D1H2,A0A212D2L7,A0A212CEX5,A0A212CJQ4,A0A212CMV3,A0A212CXU5,A0A212CAE3,A0A212CRW2,A0A212DH40,A0A212C915,A0A212C9G6,A0A212C9S0,A0A212CF55,A0A212CMM8,A0A212CMU7,A0A212CYY8,A0A212DJ03,A0A212C9M8,A0A212D454,A0A212DGS9,A0A212CDC3,A0A212C2N7,A0A212C4W5,A0A212D0J2,A0A212C6B7,A0A212C1D7,A0A212C1U6,A0A212CW37,A0A212CY32,A0A212D767,A0A…	0.893722	0.994185	0.113636
GO:0015980	energy derivation by oxidation of organic compounds	P	1	12	180	1060	0.00555556	0.0113208	under	A0A212D8Y9	A0A212C8H6,A0A212CD23,A0A212CQ79,A0A212CRY4,A0A212CUS9,A0A212D354,A0A212DEC2,A0A212CE59,A0A212DGI6,A0A212CF41,A0A212D8Y9,A0A212D370	0.894185	0.994185	0.0833333
GO:0045333	cellular respiration	P	1	12	180	1060	0.00555556	0.0113208	under	A0A212D8Y9	A0A212C8H6,A0A212CD23,A0A212CQ79,A0A212CRY4,A0A212CUS9,A0A212D354,A0A212DEC2,A0A212CE59,A0A212DGI6,A0A212CF41,A0A212D8Y9,A0A212D370	0.894185	0.994185	0.0833333
GO:0051716	cellular response to stimulus	P	3	29	180	1060	0.0166667	0.0273585	under	A0A212CGG5,A0A212DGJ0,A0A212CF73	A0A212CGG5,A0A212C2X4,A0A212CFZ8,A0A212CNW7,A0A212CT67,A0A212CZS4,A0A212D257,A0A212D8V0,A0A212DAA2,A0A212D2U1,A0A212C9P1,A0A212CT84,A0A212DGJ0,A0A212D331,A0A212CWU8,A0A212CF73,A0A212C982,A0A212CAC6,A0A212C189,A0A212CBX0,A0A212CU10,A0A212D8H1,A0A212BZX3,A0A212C934,A0A212CAH5,A0A212D7P9,A0A212C2A8,A0A212C6V6,A0A212DJ03	0.894914	0.994185	0.103448
GO:0006811	ion transport	P	2	21	180	1060	0.0111111	0.0198113	under	A0A172ZQ52,A0A212CD21	A0A212D0L8,A0A212CJ19,A0A212CBH9,A0A212CWJ6,A0A172ZQ52,A0A212C3I7,A0A212C6F7,A0A212CAK0,A0A212CG63,A0A212D2Q6,A0A212DA16,A0A212DFN1,A0A212DHQ6,A0A212CD21,A0A212CDU4,A0A212CKI9,A0A212CMD6,A0A212CZZ6,A0A212DG84,A0A212D4Z9,A0A212DGC2	0.896037	0.994185	0.0952381
GO:0019637	organophosphate metabolic process	P	4	37	180	1060	0.0222222	0.0349057	under	A0A212CP82,A0A212D8Y9,A0A212D3D4,A0A172ZQ52	A0A212CIE0,A0A212C0Q8,A0A212CD71,A0A212CP82,A0A212CPK9,A0A212CQF6,A0A212CZ49,A0A212D9K1,A0A212CQE7,A0A212D0T4,A0A212DH75,A0A212CE59,A0A212DGI6,A0A212CF41,A0A212D8Y9,A0A212C5F0,A0A212D3D4,A0A212D6Z1,A0A212D5V3,A0A212CG71,A0A212D200,A0A212C794,A0A212D947,A0A172ZQ52,A0A212C3I7,A0A212C6F7,A0A212CAK0,A0A212CG63,A0A212D2Q6,A0A212DA16,A0A212DFN1,A0A212DHQ6,A0A212C0F3,A0A212D370,A0A212C394,A0A212CMD6,A0A…	0.898906	0.996085	0.108108
GO:0032403	protein complex binding	F	2	22	180	1060	0.0111111	0.0207547	under	A0A212CD55,A0A212CXU5	A0A212C4W7,A0A212CD55,A0A212CIN1,A0A212CJU2,A0A212CKW6,A0A212CMV3,A0A212CP99,A0A212CV25,A0A212CXU5,A0A212CYY8,A0A212D7S6,A0A212DHF2,A0A212D1Q2,A0A212DI06,A0A212CMQ7,A0A212CYZ6,A0A212D257,A0A212DEZ1,E7D7Z1,A0A212C982,A0A212CAC6,A0A212DDQ1	0.910628	0.99978	0.0909091
GO:0045454	cell redox homeostasis	P	1	13	180	1060	0.00555556	0.0122642	under	A0A212D3G0	A0A212C161,A0A212CKY6,A0A212CM52,A0A212CNQ0,A0A212CPB8,A0A212CR39,A0A212CT24,A0A212CY21,A0A212D1B1,A0A212D3G0,A0A212D4L7,A0A212DB37,A0A212DGT2	0.91236	0.99978	0.0769231
GO:0070003	threonine-type peptidase activity	F	1	13	180	1060	0.00555556	0.0122642	under	A0A212CVR6	A0A212C7N0,A0A212CBJ4,A0A212CEW6,A0A212CGZ9,A0A212CK41,A0A212CK62,A0A212CSG3,A0A212CSP3,A0A212CUT3,A0A212CVR6,A0A212D7L3,A0A212DAD9,A0A212DHV1	0.91236	0.99978	0.0769231
GO:0005839	proteasome core complex	C	1	13	180	1060	0.00555556	0.0122642	under	A0A212CVR6	A0A212CBJ4,A0A212CGZ9,A0A212CK62,A0A212CSG3,A0A212CSP3,A0A212CUT3,A0A212DHV1,A0A212CK41,A0A212D7L3,A0A212C7N0,A0A212CEW6,A0A212CVR6,A0A212DAD9	0.91236	0.99978	0.0769231
GO:0004298	threonine-type endopeptidase activity	F	1	13	180	1060	0.00555556	0.0122642	under	A0A212CVR6	A0A212C7N0,A0A212CBJ4,A0A212CEW6,A0A212CGZ9,A0A212CK41,A0A212CK62,A0A212CSG3,A0A212CSP3,A0A212CUT3,A0A212CVR6,A0A212D7L3,A0A212DAD9,A0A212DHV1	0.91236	0.99978	0.0769231
GO:0016491	oxidoreductase activity	F	9	75	180	1060	0.05	0.0707547	under	A0A212D3G0,A0A212CE28,A0A212D8C1,A0A212D3T1,A0A212C8P0,A0A212CXI6,A0A212DI17,A0A212C8F9,A0A212CEK9	A0A212CPB8,A0A212CSJ5,A0A212D354,A0A212D3G0,A0A212DCT4,A0A212CW17,A0A212CLV1,A0A212CVP2,A0A212D7H8,G0Z3A2,A0A212CDG3,Q15GJ0,A0A212C614,A0A212CE28,A0A212CTQ3,A0A212D8C1,A0A212DAL6,A0A212CJ19,A0A212CLH4,A0A212CRY4,A0A212D3T1,A0A212D400,A0A212C9X7,A0A212DGV4,A0A212CAC7,A0A212D2D0,A0A212CQ79,A0A212CV20,A0A212C8P0,A0A212C977,A0A212CFY7,A0A212D0K9,A0A212CQE7,A0A212CPL0,A0A212D702,A0A212CXI6,A0A212C7U4,…	0.916656	0.99978	0.12
GO:0016829	lyase activity	F	1	14	180	1060	0.00555556	0.0132075	under	A0A212CE91	A0A212C5J0,A0A212CD23,A0A212BZC3,A0A212CE91,A0A212CVP2,A0A212DAL6,A0A212CZ49,A0A212D9K1,A0A212CR92,A0A212D4U0,A0A212CQF6,A0A212CNB3,A0A212CAD5,A0A212CT84	0.927427	0.99978	0.0714286
GO:0006396	RNA processing	P	1	14	180	1060	0.00555556	0.0132075	under	A0A212CA59	A0A212C6C3,A0A212DAR1,A0A212CA59,A0A212D2L3,A0A212D5B8,A0A212CDR9,A0A212C2C9,P61357,A0A212CD87,A0A212CKS4,A0A212D1X1,A0A212DDJ5,A0A212C1N8,A0A212CN14	0.927427	0.99978	0.0714286
GO:0016209	antioxidant activity	F	1	14	180	1060	0.00555556	0.0132075	under	A0A212C8P0	G0Z3A2,A0A212CV20,A0A212C8P0,A0A212C977,A0A212CFY7,A0A212D0K9,A0A212C7U4,O46412,A0A212C161,A0A212CFD5,A0A212CNQ0,A0A212CR39,A0A212D1B1,B6D985	0.927427	0.99978	0.0714286
GO:0044249	cellular biosynthetic process	P	15	118	180	1060	0.0833333	0.111321	under	A0A212DI04,A0A212CIW6,A0A212D7P1,A0A212D3D4,A0A212C8K3,A0A212CGM4,A0A212CGR6,A0A212CD44,A0A212CH34,A0A212CIR2,A0A212CL29,A0A212CVE3,A0A212CV82,A0A212CXI6,A0A172ZQ52	A0A212CK95,A0A212CAC7,A0A212CAP9,A0A212DI04,A0A212DJ37,A0A212CIW6,A0A212CIG4,A0A212CES3,A0A212D200,A0A212D7P1,A0A212C0F3,A0A212DD89,A0A212C5F0,A0A212D3D4,A0A212D6Z1,A0A212D5V3,A0A212CG71,A0A212CCB7,A0A212CRK5,A0A212D4K0,A0A212D5P4,A0A212C3C2,A0A212C8K3,A0A212CGM4,A0A212CGR6,A0A212CZE3,A0A212D4H4,A0A212DCN6,A0A212CN14,A0A212C020,A0A212C0D2,A0A212C0M5,A0A212C0X5,A0A212C3Y1,A0A212C5H4,A0A212C7U2,A0A…	0.929088	0.99978	0.127119
GO:0006796	phosphate-containing compound metabolic process	P	4	40	180	1060	0.0222222	0.0377358	under	A0A212CP82,A0A212D8Y9,A0A212D3D4,A0A172ZQ52	A0A212CIE0,A0A212C0Q8,A0A212CD71,A0A212CP82,A0A212CPK9,A0A212CQF6,A0A212CZ49,A0A212D9K1,A0A212CQE7,A0A212D0T4,A0A212DH75,A0A212CE59,A0A212DGI6,A0A212CF41,A0A212D8Y9,A0A212C5F0,A0A212D3D4,A0A212D6Z1,A0A212D5V3,A0A212CG71,A0A212D200,A0A212C794,A0A212D947,A0A172ZQ52,A0A212C3I7,A0A212C6F7,A0A212CAK0,A0A212CG63,A0A212D2Q6,A0A212DA16,A0A212DFN1,A0A212DHQ6,A0A212C0F3,A0A212D370,A0A212DJ03,A0A212C394,A0A…	0.92987	0.99978	0.1
GO:1901575	organic substance catabolic process	P	4	40	180	1060	0.0222222	0.0377358	under	A0A212CA59,A0A212CP82,A0A212D9X8,A0A212CVR6	A0A212CA59,A0A212CGC3,A0A212C0Q8,A0A212CD71,A0A212CP82,A0A212CPK9,A0A212CQF6,A0A212CZ49,A0A212D9K1,A0A212C7N0,A0A212CEW6,A0A212CK62,A0A212CSG3,A0A212CSP3,A0A212DAD9,A0A212CBJ4,A0A212CDI0,A0A212CGX3,A0A212CUT3,A0A212DAB8,A0A212DHV1,A0A212CVP2,A0A212C794,A0A212DE23,A0A212D947,A0A212C9P1,A0A212D9X8,A0A212CAT7,A0A212D7N4,A0A212DCQ0,A0A212CW17,A0A212CSP9,A0A212CJD3,A0A212D8Q9,A0A212CGZ9,A0A212CK41,A0A…	0.92987	0.99978	0.1
GO:0044281	small molecule metabolic process	P	10	84	180	1060	0.0555556	0.0792453	under	A0A212CIW6,A0A212CP82,A0A212D7P1,A0A212D3T1,A0A212D8Y9,A0A212D3D4,A0A212CXI6,A0A212CE91,A0A172ZQ52,A0A212C6Y8	A0A212CAC7,A0A212CAP9,A0A212CIW6,A0A212D105,A0A212CES3,A0A212D200,A0A212CLH4,A0A212CD71,A0A212C0Q8,A0A212CP82,A0A212CPK9,A0A212CQF6,A0A212CZ49,A0A212D9K1,A0A212CQE7,A0A212D0T4,A0A212DH75,A0A212C8H6,A0A212CD23,A0A212CQ79,A0A212CRY4,A0A212CUS9,A0A212D354,A0A212DEC2,A0A212D7P1,A0A212CR92,A0A212CXB0,A0A212CXN8,A0A212D3T1,A0A212D400,A0A212CE59,A0A212DGI6,A0A212CF41,A0A212D8Y9,A0A212C0F3,A0A212DD89,A0A…	0.930669	0.99978	0.119048
GO:0009057	macromolecule catabolic process	P	2	24	180	1060	0.0111111	0.0226415	under	A0A212CA59,A0A212CVR6	A0A212CA59,A0A212CGC3,A0A212C7N0,A0A212CEW6,A0A212CK62,A0A212CSG3,A0A212CSP3,A0A212DAD9,A0A212CBJ4,A0A212CDI0,A0A212CGX3,A0A212CUT3,A0A212DAB8,A0A212DHV1,A0A212DE23,A0A212D7N4,A0A212DCQ0,A0A212CJD3,A0A212D8Q9,A0A212CGZ9,A0A212CK41,A0A212CVR6,A0A212D331,A0A212D7L3	0.93426	0.99978	0.0833333
GO:0044877	macromolecular complex binding	F	2	24	180	1060	0.0111111	0.0226415	under	A0A212CD55,A0A212CXU5	A0A212C4W7,A0A212CD55,A0A212CIN1,A0A212CJU2,A0A212CKW6,A0A212CMV3,A0A212CP99,A0A212CV25,A0A212CXU5,A0A212CYY8,A0A212D7S6,A0A212DHF2,A0A212D1Q2,A0A212DI06,A0A212CMQ7,A0A212CYZ6,A0A212D257,A0A212DEZ1,E7D7Z1,A0A212C982,A0A212CAC6,A0A212CDR9,A0A212D776,A0A212DDQ1	0.93426	0.99978	0.0833333
GO:1901576	organic substance biosynthetic process	P	15	119	180	1060	0.0833333	0.112264	under	A0A212DI04,A0A212CIW6,A0A212D7P1,A0A212D3D4,A0A212C8K3,A0A212CGM4,A0A212CGR6,A0A212CD44,A0A212CH34,A0A212CIR2,A0A212CL29,A0A212CVE3,A0A212CV82,A0A212CXI6,A0A172ZQ52	A0A212CK95,A0A212CAC7,A0A212CAP9,A0A212DI04,A0A212DJ37,A0A212CIW6,A0A212CIG4,A0A212CES3,A0A212D200,A0A212D7P1,A0A212CD71,A0A212C0F3,A0A212DD89,A0A212C5F0,A0A212D3D4,A0A212D6Z1,A0A212D5V3,A0A212CG71,A0A212CCB7,A0A212CRK5,A0A212D4K0,A0A212D5P4,A0A212C3C2,A0A212C8K3,A0A212CGM4,A0A212CGR6,A0A212CZE3,A0A212D4H4,A0A212DCN6,A0A212CN14,A0A212C020,A0A212C0D2,A0A212C0M5,A0A212C0X5,A0A212C3Y1,A0A212C5H4,A0A…	0.934554	0.99978	0.12605
GO:1990904	ribonucleoprotein complex	C	8	71	180	1060	0.0444444	0.0669811	under	A0A212CA59,A0A212CZ38,A0A212CD44,A0A212CH34,A0A212CIR2,A0A212CL29,A0A212CVE3,A0A212DI04	A0A212C1N8,A0A212C6C3,A0A212CA59,A0A212CDR8,A0A212CVX1,A0A212CZ38,A0A212C020,A0A212C0D2,A0A212C0M5,A0A212C0X5,A0A212C3C2,A0A212C3Y1,A0A212C5H4,A0A212C7U2,A0A212CAX0,A0A212CD44,A0A212CDM9,A0A212CEU6,A0A212CF44,A0A212CGW8,A0A212CH34,A0A212CI06,A0A212CIR2,A0A212CL29,A0A212CLG8,A0A212CM12,A0A212CMB6,A0A212CN46,A0A212CNF1,A0A212CRK2,A0A212CSY2,A0A212CT69,A0A212CU61,A0A212CVE3,A0A212CWT9,A0A212CWU8,A0A…	0.938239	0.99978	0.112676
GO:0030529	intracellular ribonucleoprotein complex	C	8	71	180	1060	0.0444444	0.0669811	under	A0A212CD44,A0A212CH34,A0A212CIR2,A0A212CL29,A0A212CVE3,A0A212DI04,A0A212CA59,A0A212CZ38	A0A212C020,A0A212C0D2,A0A212C0M5,A0A212C0X5,A0A212C3C2,A0A212C3Y1,A0A212C5H4,A0A212C7U2,A0A212CAX0,A0A212CD44,A0A212CDM9,A0A212CEU6,A0A212CF44,A0A212CGW8,A0A212CH34,A0A212CI06,A0A212CIR2,A0A212CL29,A0A212CLG8,A0A212CM12,A0A212CMB6,A0A212CN46,A0A212CNF1,A0A212CRK2,A0A212CSY2,A0A212CT69,A0A212CU61,A0A212CVE3,A0A212CWT9,A0A212CWU8,A0A212CWX8,A0A212D040,A0A212D2W9,A0A212D3D5,A0A212D809,A0A212D859,A0A…	0.938239	0.99978	0.112676
GO:0051082	unfolded protein binding	F	1	15	180	1060	0.00555556	0.0141509	under	A0A212DF15	A0A212C3F8,A0A212C7V5,A0A212C806,A0A212C899,A0A212CGL8,A0A212CJX7,A0A212CVP8,A0A212CWP5,A0A212D1I1,A0A212D4C1,A0A212D4S9,A0A212DEV2,A0A212DEZ2,A0A212DF15,A0A212DFB1	0.939915	0.99978	0.0666667
GO:0044248	cellular catabolic process	P	2	25	180	1060	0.0111111	0.0235849	under	A0A212CA59,A0A212CVR6	A0A212CA59,A0A212C7N0,A0A212CEW6,A0A212CK62,A0A212CSG3,A0A212CSP3,A0A212DAD9,A0A212CBJ4,A0A212CDI0,A0A212CGX3,A0A212CUT3,A0A212DAB8,A0A212DHV1,A0A212CVP2,A0A212C794,A0A212D947,A0A212CAT7,A0A212CW17,A0A212CSP9,G0Z3A2,A0A212CGZ9,A0A212CK41,A0A212CVR6,A0A212D331,A0A212D7L3	0.943739	0.99978	0.08
GO:0004857	enzyme inhibitor activity	F	2	25	180	1060	0.0111111	0.0235849	under	A0A212CDE1,A0A212CIC4	A0A212C5Q1,A0A212D624,J9UJQ1,A0A212CCW0,A0A212CD20,A0A212CDE1,A0A212D1V5,A0A212D2K0,A0A212C9J5,A0A212CA95,A0A212CC12,A0A212CN42,A0A212CQN3,A0A212D458,A0A212DB97,A0A212CI11,A0A212CI88,A0A212CIC4,A0A212CIE6,A0A212CIM7,A0A212CJ25,A0A212DGK2,A0A212CIP3,A0A212CJ59,A0A212CJH6	0.943739	0.99978	0.08
GO:0009056	catabolic process	P	4	42	180	1060	0.0222222	0.0396226	under	A0A212CA59,A0A212CP82,A0A212D9X8,A0A212CVR6	A0A212CA59,A0A212CGC3,A0A212C0Q8,A0A212CD71,A0A212CP82,A0A212CPK9,A0A212CQF6,A0A212CZ49,A0A212D9K1,A0A212C7N0,A0A212CEW6,A0A212CK62,A0A212CSG3,A0A212CSP3,A0A212DAD9,A0A212CBJ4,A0A212CDI0,A0A212CGX3,A0A212CUT3,A0A212DAB8,A0A212DHV1,A0A212CVP2,A0A212C794,A0A212DE23,A0A212D947,A0A212C9P1,A0A212D9X8,A0A212CAT7,A0A212D7N4,A0A212DCQ0,A0A212CW17,A0A212DII7,A0A212CSP9,A0A212CJD3,A0A212D8Q9,G0Z3A2,A0A212C…	0.945489	0.99978	0.0952381
GO:0034641	cellular nitrogen compound metabolic process	P	18	142	180	1060	0.1	0.133962	under	A0A212CA59,A0A212DI04,A0A212CX07,A0A212CP82,A0A212D8Y9,A0A212CXR2,A0A212D3D4,A0A212DGJ0,A0A212C8K3,A0A212CGM4,A0A212CGR6,A0A212CD44,A0A212CH34,A0A212CIR2,A0A212CL29,A0A212CVE3,A0A212CXI6,A0A172ZQ52	A0A212CK95,A0A212C6C3,A0A212DAR1,A0A212CA59,A0A212D2L3,A0A212D5B8,A0A212CDR9,A0A212DI04,A0A212DJ37,A0A212C2C9,A0A212CIG4,A0A212CX07,A0A212C0Q8,A0A212CD71,A0A212CP82,A0A212CPK9,A0A212CQF6,A0A212CZ49,A0A212D9K1,A0A212CQE7,A0A212D0T4,A0A212DH75,A0A212CE59,A0A212DGI6,A0A212CF41,A0A212D8Y9,A0A212CXR2,A0A212C0F3,A0A212DD89,A0A212C5F0,A0A212D3D4,A0A212D6Z1,A0A212D5V3,A0A212CG71,A0A212CT84,A0A212DGJ0,A0A…	0.947741	0.99978	0.126761
GO:0036211	protein modification process	P	1	16	180	1060	0.00555556	0.0150943	under	A0A212CV82	A0A212CGC3,A0A212BZH7,A0A212C9D9,A0A212CV82,A0A212CBC5,A0A212C2P8,A0A212CDC3,A0A212CDI0,A0A212DAB8,A0A212CBQ8,A0A212D4S2,A7LLN2,A0A212D452,A0A212DJ03,A0A212C3C2,A0A212DGD5	0.950265	0.99978	0.0625
GO:0006464	cellular protein modification process	P	1	16	180	1060	0.00555556	0.0150943	under	A0A212CV82	A0A212CGC3,A0A212C9D9,A0A212CV82,A0A212CBC5,A0A212C2P8,A0A212CDC3,A0A212CDI0,A0A212DAB8,A0A212CBQ8,A0A212D4S2,A7LLN2,A0A212D452,A0A212DJ03,A0A212C3C2,A0A212DGD5,A0A212BZH7	0.950265	0.99978	0.0625
GO:0046872	metal ion binding	F	17	136	180	1060	0.0944444	0.128302	under	A0A212C171,A0A212C9V7,A0A212CD85,A0A212CK12,A0A212CSA3,A0A212CT83,A0A212CTW7,A0A212D070,A0A212DHJ1,A0A212CZ96,A0A220IGB1,A0A220IGA3,A0A212CE91,A0A212D173,A0A212CA05,A0A212D157,A0A212DDG4	A0A212C618,A0A212CBB4,A0A212CLU1,A0A212CM31,A0A212CPZ2,A0A212CQF6,A0A212CRY4,A0A212CTC3,A0A212D400,A0A212BZD0,A0A212C171,A0A212C465,A0A212C5Q1,A0A212C6M9,A0A212C6V6,A0A212C784,A0A212C7X7,A0A212C9P1,A0A212C9V7,A0A212CAA8,A0A212CD85,A0A212CE19,A0A212CFH8,A0A212CFI6,A0A212CFL9,A0A212CG07,A0A212CG46,A0A212CGN9,A0A212CH37,A0A212CH77,A0A212CHC0,A0A212CHG3,A0A212CHQ2,A0A212CIN1,A0A212CJU2,A0A212CK12,A0A…	0.950674	0.99978	0.125
GO:0043169	cation binding	F	17	137	180	1060	0.0944444	0.129245	under	A0A212C171,A0A212C9V7,A0A212CD85,A0A212CK12,A0A212CSA3,A0A212CT83,A0A212CTW7,A0A212D070,A0A212DHJ1,A0A212CA05,A0A212D157,A0A212DDG4,A0A212CZ96,A0A220IGB1,A0A220IGA3,A0A212CE91,A0A212D173	A0A212C618,A0A212CBB4,A0A212CLU1,A0A212CM31,A0A212CPZ2,A0A212CQF6,A0A212CRY4,A0A212CTC3,A0A212D400,A0A212BZD0,A0A212C171,A0A212C465,A0A212C5Q1,A0A212C6M9,A0A212C6V6,A0A212C784,A0A212C7X7,A0A212C9P1,A0A212C9V7,A0A212CAA8,A0A212CD85,A0A212CE19,A0A212CFH8,A0A212CFI6,A0A212CFL9,A0A212CG07,A0A212CG46,A0A212CGN9,A0A212CH37,A0A212CH77,A0A212CHC0,A0A212CHG3,A0A212CHQ2,A0A212CIN1,A0A212CJU2,A0A212CK12,A0A…	0.954533	0.99978	0.124088
GO:0050896	response to stimulus	P	8	74	180	1060	0.0444444	0.0698113	under	A0A212CGG5,A0A212DIJ0,A0A212C9K1,A0A212DGJ0,A0A212DF15,A0A212D3M2,A0A212C8P0,A0A212CF73	A0A212CGG5,A0A212DIJ0,P14447,A8QJ91,A0A212C9K1,A0A212DG97,B6D985,A0A212CMR4,A0A212C826,A0A212CEU4,A0A212CG89,A0A212D2K0,Q9N0M4,A0A212C2X4,A0A212CFZ8,A0A212CNW7,A0A212CT67,A0A212CZS4,A0A212D257,A0A212D8V0,A0A212DAA2,A0A212D2U1,A0A212C9P1,A0A212CT84,A0A212DGJ0,A0A212D331,A0A212CWU8,A0A212C7V5,A0A212D4C1,A0A212D4S9,A0A212DEV2,A0A212DF15,A0A212C846,A0A212DBY9,A0A212CJ24,A0A212CVD5,Q860J6,A0A212D931,A…	0.954592	0.99978	0.108108
GO:0044271	cellular nitrogen compound biosynthetic process	P	12	103	180	1060	0.0666667	0.0971698	under	A0A212DI04,A0A212D3D4,A0A212C8K3,A0A212CGM4,A0A212CGR6,A0A212CD44,A0A212CH34,A0A212CIR2,A0A212CL29,A0A212CVE3,A0A212CXI6,A0A172ZQ52	A0A212DI04,A0A212DJ37,A0A212CIG4,A0A212C0F3,A0A212DD89,A0A212C5F0,A0A212D3D4,A0A212D6Z1,A0A212D5V3,A0A212CG71,A0A212CCB7,A0A212CRK5,A0A212D4K0,A0A212D5P4,A0A212C3C2,A0A212C8K3,A0A212CGM4,A0A212CGR6,A0A212CZE3,A0A212D4H4,A0A212DCN6,A0A212CN14,A0A212C020,A0A212C0D2,A0A212C0M5,A0A212C0X5,A0A212C3Y1,A0A212C5H4,A0A212C7U2,A0A212C941,A0A212CAX0,A0A212CD44,A0A212CDM9,A0A212CDX8,A0A212CEU6,A0A212CF44,A0A…	0.956118	0.99978	0.116505
GO:0034645	cellular macromolecule biosynthetic process	P	10	89	180	1060	0.0555556	0.0839623	under	A0A212DI04,A0A212C8K3,A0A212CGM4,A0A212CGR6,A0A212CD44,A0A212CH34,A0A212CIR2,A0A212CL29,A0A212CVE3,A0A212CV82	A0A212CK95,A0A212DI04,A0A212DJ37,A0A212CIG4,A0A212CCB7,A0A212CRK5,A0A212D4K0,A0A212D5P4,A0A212C3C2,A0A212C8K3,A0A212CGM4,A0A212CGR6,A0A212CZE3,A0A212D4H4,A0A212DCN6,A0A212CN14,A0A212C020,A0A212C0D2,A0A212C0M5,A0A212C0X5,A0A212C3Y1,A0A212C5H4,A0A212C7U2,A0A212C941,A0A212CAX0,A0A212CD44,A0A212CDM9,A0A212CDX8,A0A212CEU6,A0A212CF44,A0A212CGW8,A0A212CH34,A0A212CI06,A0A212CIR2,A0A212CL29,A0A212CLG8,A0A…	0.95685	0.99978	0.11236
GO:0009059	macromolecule biosynthetic process	P	10	89	180	1060	0.0555556	0.0839623	under	A0A212DI04,A0A212C8K3,A0A212CGM4,A0A212CGR6,A0A212CD44,A0A212CH34,A0A212CIR2,A0A212CL29,A0A212CVE3,A0A212CV82	A0A212CK95,A0A212DI04,A0A212DJ37,A0A212CIG4,A0A212CCB7,A0A212CRK5,A0A212D4K0,A0A212D5P4,A0A212C3C2,A0A212C8K3,A0A212CGM4,A0A212CGR6,A0A212CZE3,A0A212D4H4,A0A212DCN6,A0A212CN14,A0A212C020,A0A212C0D2,A0A212C0M5,A0A212C0X5,A0A212C3Y1,A0A212C5H4,A0A212C7U2,A0A212C941,A0A212CAX0,A0A212CD44,A0A212CDM9,A0A212CDX8,A0A212CEU6,A0A212CF44,A0A212CGW8,A0A212CH34,A0A212CI06,A0A212CIR2,A0A212CL29,A0A212CLG8,A0A…	0.95685	0.99978	0.11236
GO:0009058	biosynthetic process	P	15	124	180	1060	0.0833333	0.116981	under	A0A212DI04,A0A212CIW6,A0A212D7P1,A0A212D3D4,A0A212C8K3,A0A212CGM4,A0A212CGR6,A0A212CD44,A0A212CH34,A0A212CIR2,A0A212CL29,A0A212CVE3,A0A212CV82,A0A212CXI6,A0A172ZQ52	A0A212CK95,A0A212CAC7,A0A212CAP9,A0A212DI04,A0A212DJ37,A0A212CIW6,A0A212CIG4,A0A212CES3,A0A212D200,A0A212D7P1,A0A212CD71,A0A212C0F3,A0A212DD89,A0A212C5F0,A0A212D3D4,A0A212D6Z1,A0A212D5V3,A0A212CG71,A0A212CCB7,A0A212CRK5,A0A212D4K0,A0A212D5P4,A0A212C3C2,A0A212C8K3,A0A212CGM4,A0A212CGR6,A0A212CZE3,A0A212D4H4,A0A212DCN6,A0A212CN14,A0A212C020,A0A212C0D2,A0A212C0M5,A0A212C0X5,A0A212C3Y1,A0A212C5H4,A0A…	0.956859	0.99978	0.120968
GO:0044257	cellular protein catabolic process	P	1	17	180	1060	0.00555556	0.0160377	under	A0A212CVR6	A0A212C7N0,A0A212CEW6,A0A212CK62,A0A212CSG3,A0A212CSP3,A0A212DAD9,A0A212CBJ4,A0A212CDI0,A0A212CGX3,A0A212CUT3,A0A212DAB8,A0A212DHV1,A0A212CGZ9,A0A212CK41,A0A212CVR6,A0A212D331,A0A212D7L3	0.95884	0.99978	0.0588235
GO:0043412	macromolecule modification	P	1	17	180	1060	0.00555556	0.0160377	under	A0A212CV82	A0A212CGC3,A0A212C2C9,A0A212BZH7,A0A212C9D9,A0A212CV82,A0A212CBC5,A0A212C2P8,A0A212CDC3,A0A212CDI0,A0A212DAB8,A0A212CBQ8,A0A212D4S2,A7LLN2,A0A212D452,A0A212DJ03,A0A212C3C2,A0A212DGD5	0.95884	0.99978	0.0588235
GO:0051603	proteolysis involved in cellular protein catabolic process	P	1	17	180	1060	0.00555556	0.0160377	under	A0A212CVR6	A0A212CBJ4,A0A212CDI0,A0A212CGX3,A0A212CUT3,A0A212DAB8,A0A212DHV1,A0A212CGZ9,A0A212CK41,A0A212CVR6,A0A212D331,A0A212D7L3,A0A212C7N0,A0A212CEW6,A0A212CK62,A0A212CSG3,A0A212CSP3,A0A212DAD9	0.95884	0.99978	0.0588235
GO:0010467	gene expression	P	11	97	180	1060	0.0611111	0.0915094	under	A0A212CA59,A0A212DI04,A0A212DIJ0,A0A212C8K3,A0A212CGM4,A0A212CGR6,A0A212CD44,A0A212CH34,A0A212CIR2,A0A212CL29,A0A212CVE3	A0A212C6C3,A0A212DAR1,A0A212CA59,A0A212D2L3,A0A212D5B8,A0A212CDR9,A0A212DI04,A0A212DJ37,A0A212DIJ0,A0A212C2C9,A0A212CIG4,A0A212CCB7,A0A212CRK5,A0A212D4K0,A0A212D5P4,A0A212C3C2,A0A212C8K3,A0A212CGM4,A0A212CGR6,A0A212CZE3,A0A212D4H4,A0A212DCN6,A0A212CN14,P61357,A0A212CD87,A0A212C1N8,A0A212CKS4,A0A212D1X1,A0A212DDJ5,A0A212C020,A0A212C0D2,A0A212C0M5,A0A212C0X5,A0A212C3Y1,A0A212C5H4,A0A212C7U2,A0A212C…	0.960298	0.99978	0.113402
GO:0043167	ion binding	F	37	270	180	1060	0.205556	0.254717	under	A0A212C171,A0A212C9V7,A0A212CD85,A0A212CK12,A0A212CSA3,A0A212CT83,A0A212CTW7,A0A212D070,A0A212DHJ1,A0A212CA05,A0A212D157,A0A212DDG4,A0A212CZ96,A0A220IGB1,A0A220IGA3,A0A212C1U6,A0A212C3W6,A0A212C414,A0A212C4D8,A0A212C4E1,A0A212C4P6,A0A212C7H7,A0A212CCS7,A0A212CD55,A0A212CDF2,A0A212CP82,A0A212CXR2,A0A212CZC1,A0A212D3D4,A0A212D552,A0A212DF15,A0A212D3A3,A0A212D8X9,A0A212D0Y3,A0A212D229,A0A212CE91,A0A…	A0A212C2H4,A0A212C618,A0A212CBB4,A0A212CLU1,A0A212CM31,A0A212CPZ2,A0A212CQF6,A0A212CRY4,A0A212CTC3,A0A212D400,A0A212BZD0,A0A212C171,A0A212C465,A0A212C5Q1,A0A212C6M9,A0A212C6V6,A0A212C784,A0A212C7X7,A0A212C9P1,A0A212C9V7,A0A212CAA8,A0A212CD85,A0A212CE19,A0A212CFH8,A0A212CFI6,A0A212CFL9,A0A212CG07,A0A212CG46,A0A212CGN9,A0A212CH37,A0A212CH77,A0A212CHC0,A0A212CHG3,A0A212CHQ2,A0A212CIN1,A0A212CJU2,A0A…	0.962418	0.99978	0.137037
GO:0000502	proteasome complex	C	1	18	180	1060	0.00555556	0.0169811	under	A0A212CVR6	A0A212C7N0,A0A212CEW6,A0A212CVR6,A0A212DAD9,A0A212CBJ4,A0A212CGZ9,A0A212CK62,A0A212CSG3,A0A212CSP3,A0A212CUT3,A0A212DHV1,A0A212CK41,A0A212D7L3,A0A212CTV3,A0A212D820,A0A212CGX3,A0A212CJD3,A0A212D8Q9	0.965943	0.99978	0.0555556
GO:1905369	endopeptidase complex	C	1	18	180	1060	0.00555556	0.0169811	under	A0A212CVR6	A0A212CJD3,A0A212D8Q9,A0A212C7N0,A0A212CEW6,A0A212CVR6,A0A212DAD9,A0A212CBJ4,A0A212CGZ9,A0A212CK62,A0A212CSG3,A0A212CSP3,A0A212CUT3,A0A212DHV1,A0A212CK41,A0A212D7L3,A0A212CTV3,A0A212D820,A0A212CGX3	0.965943	0.99978	0.0555556
GO:1905368	peptidase complex	C	1	18	180	1060	0.00555556	0.0169811	under	A0A212CVR6	A0A212CJD3,A0A212D8Q9,A0A212C7N0,A0A212CEW6,A0A212CVR6,A0A212DAD9,A0A212CBJ4,A0A212CGZ9,A0A212CK62,A0A212CSG3,A0A212CSP3,A0A212CUT3,A0A212DHV1,A0A212CK41,A0A212D7L3,A0A212CTV3,A0A212D820,A0A212CGX3	0.965943	0.99978	0.0555556
GO:0016787	hydrolase activity	F	18	148	180	1060	0.1	0.139623	under	A0A212CD21,A0A212D3A3,A0A212D8X9,A0A212CCS7,A0A212CD52,A0A212D925,A0A212CD55,A0A212CDF2,A0A212CZC1,A0A212C414,A0A212C4D8,A0A212C4E1,A0A212C4P6,A0A212CXX1,A0A212CVR6,A0A212C3W6,A0A212D552,A0A212D9X8	A0A212DJ00,A0A212CD21,A0A212CDU4,A0A212CKI9,A0A212C2A8,A0A212C6P2,A0A212C8Z8,A0A212C934,A0A212C982,A0A212CAC6,A0A212CAL2,A0A212CCS5,A0A212CCY8,A0A212CFZ8,A0A212CIG5,A0A212CMR4,A0A212CTQ3,A0A212CVB9,A0A212CVR7,A0A212CXE8,A0A212CZH3,A0A212D0A9,A0A212D132,A0A212D2B0,A0A212D310,A0A212D3A3,A0A212D4U4,A0A212D4V2,A0A212D5H4,A0A212D7P9,A0A212D8X9,A0A212D994,A0A212DD20,A0A212DFV1,A0A212DHH5,A0A212C369,A0A…	0.967983	0.99978	0.121622
GO:0043436	oxoacid metabolic process	P	4	48	180	1060	0.0222222	0.045283	under	A0A212CIW6,A0A212CP82,A0A212D7P1,A0A212D3T1	A0A212CAC7,A0A212CAP9,A0A212CIW6,A0A212C0Q8,A0A212CD71,A0A212CP82,A0A212CPK9,A0A212CQF6,A0A212CZ49,A0A212D9K1,A0A212C8H6,A0A212CD23,A0A212CQ79,A0A212CRY4,A0A212CUS9,A0A212D354,A0A212DEC2,A0A212D7P1,A0A212CR92,A0A212CXB0,A0A212CXN8,A0A212D3T1,A0A212D400,A0A212D2P5,A0A212C9X2,A0A212CKV3,A0A212DDL2,A0A212CRS4,A0A212CFZ0,A0A212C8H8,A0A212CT48,A0A212D4M8,A0A212CNR3,A0A212CP48,A0A212DD76,A0A212CLV1,A0A…	0.975271	0.99978	0.0833333
GO:0019752	carboxylic acid metabolic process	P	4	48	180	1060	0.0222222	0.045283	under	A0A212CIW6,A0A212CP82,A0A212D7P1,A0A212D3T1	A0A212CAC7,A0A212CAP9,A0A212CIW6,A0A212C0Q8,A0A212CD71,A0A212CP82,A0A212CPK9,A0A212CQF6,A0A212CZ49,A0A212D9K1,A0A212C8H6,A0A212CD23,A0A212CQ79,A0A212CRY4,A0A212CUS9,A0A212D354,A0A212DEC2,A0A212D7P1,A0A212CR92,A0A212CXB0,A0A212CXN8,A0A212D3T1,A0A212D400,A0A212D2P5,A0A212C9X2,A0A212CKV3,A0A212DDL2,A0A212CRS4,A0A212CFZ0,A0A212C8H8,A0A212CT48,A0A212D4M8,A0A212CNR3,A0A212CP48,A0A212DD76,A0A212CLV1,A0A…	0.975271	0.99978	0.0833333
GO:0006082	organic acid metabolic process	P	4	48	180	1060	0.0222222	0.045283	under	A0A212CIW6,A0A212CP82,A0A212D7P1,A0A212D3T1	A0A212CAC7,A0A212CAP9,A0A212CIW6,A0A212C0Q8,A0A212CD71,A0A212CP82,A0A212CPK9,A0A212CQF6,A0A212CZ49,A0A212D9K1,A0A212C8H6,A0A212CD23,A0A212CQ79,A0A212CRY4,A0A212CUS9,A0A212D354,A0A212DEC2,A0A212D7P1,A0A212CR92,A0A212CXB0,A0A212CXN8,A0A212D3T1,A0A212D400,A0A212D2P5,A0A212C9X2,A0A212CKV3,A0A212DDL2,A0A212CRS4,A0A212CFZ0,A0A212C8H8,A0A212CT48,A0A212D4M8,A0A212CNR3,A0A212CP48,A0A212DD76,A0A212CLV1,A0A…	0.975271	0.99978	0.0833333
GO:0009987	cellular process	P	49	352	180	1060	0.272222	0.332075	under	A0A212D3A3,A0A212D8X9,A0A212CGG5,A0A212CA59,A0A212CP82,A0A212DI04,A0A212DIJ0,A0A212CIW6,A0A212CYB8,A0A212DF15,A0A212CXQ1,A0A212CXU5,A0A212CAE3,A0A212CX07,A0A212D7P1,A0A212D3T1,A0A212D8Y9,A0A212D3G0,A0A212CXR2,A0A212D3D4,A0A212DGJ0,A0A212C8K3,A0A212CGM4,A0A212CGR6,A0A212CD44,A0A212CH34,A0A212CIR2,A0A212CL29,A0A212CVE3,A0A212CV82,A0A212CXI6,A0A212CE91,A0A212CBF2,A0A212CD55,A0A212CDF2,A0A212CZC1,A0A…	A0A212CK95,A0A212C6P2,A0A212CCS5,A0A212CTQ3,A0A212D132,A0A212D310,A0A212D3A3,A0A212D4U4,A0A212D5H4,A0A212D6Q4,A0A212D8X9,A0A212DD20,A0A212DER9,A0A212CGG5,A0A212CY13,A0A212C6C3,A0A212DAR1,A0A212CA59,A0A212D2L3,A0A212D5B8,A0A212CDR9,A0A212CAC7,A0A212CAP9,A0A212CP82,A0A212DI04,A0A212DJ37,A0A212DJ03,A0A212DIJ0,A0A212CGC3,A0A212CIW6,A0A212C2C9,A0A212CIG4,A0A212D556,A0A212C3F8,A0A212C7V5,A0A212C806,A0A…	0.976112	0.99978	0.139205
GO:0048037	cofactor binding	F	1	20	180	1060	0.00555556	0.0188679	under	A0A212D7P1	A0A212C2H4,A0A212CN73,A0A212CP48,A0A212CUW8,A0A212DD76,A0A212DF69,A0A212CQ79,A0A212D7B8,A0A212D7X4,A0A212DAL9,A0A212C8H6,A0A212CSJ5,A0A212D7H8,A0A212CCW5,A0A212C5J8,A0A212CAT7,A0A212CH36,A0A212CRY4,A0A212D400,A0A212D7P1	0.976698	0.99978	0.05
GO:0003924	GTPase activity	F	2	31	180	1060	0.0111111	0.0292453	under	A0A212D3A3,A0A212D8X9	A0A212C2A8,A0A212C6P2,A0A212C8Z8,A0A212C934,A0A212C982,A0A212CAC6,A0A212CAL2,A0A212CCS5,A0A212CCY8,A0A212CFZ8,A0A212CIG5,A0A212CMR4,A0A212CTQ3,A0A212CVB9,A0A212CVR7,A0A212CXE8,A0A212CZH3,A0A212D0A9,A0A212D132,A0A212D2B0,A0A212D310,A0A212D3A3,A0A212D4U4,A0A212D4V2,A0A212D5H4,A0A212D7P9,A0A212D8X9,A0A212D994,A0A212DD20,A0A212DFV1,A0A212DHH5	0.978449	0.99978	0.0645161
GO:1901566	organonitrogen compound biosynthetic process	P	10	97	180	1060	0.0555556	0.0915094	under	A0A212DI04,A0A212D3D4,A0A212CD44,A0A212CH34,A0A212CIR2,A0A212CL29,A0A212CVE3,A0A212CV82,A0A212CXI6,A0A172ZQ52	A0A212DI04,A0A212DJ37,A0A212C0F3,A0A212DD89,A0A212C5F0,A0A212D3D4,A0A212D6Z1,A0A212D5V3,A0A212CG71,A0A212C020,A0A212C0D2,A0A212C0M5,A0A212C0X5,A0A212C3C2,A0A212C3Y1,A0A212C5H4,A0A212C7U2,A0A212C941,A0A212CAX0,A0A212CD44,A0A212CDM9,A0A212CDX8,A0A212CEU6,A0A212CF44,A0A212CGW8,A0A212CH34,A0A212CI06,A0A212CIR2,A0A212CL29,A0A212CLG8,A0A212CM12,A0A212CMB6,A0A212CN46,A0A212CNF1,A0A212CRK2,A0A212CSY2,A0A…	0.980975	0.99978	0.103093
GO:0003735	structural constituent of ribosome	F	5	59	180	1060	0.0277778	0.0556604	under	A0A212CD44,A0A212CH34,A0A212CIR2,A0A212CL29,A0A212CVE3	A0A212C020,A0A212C0D2,A0A212C0M5,A0A212C0X5,A0A212C3C2,A0A212C3Y1,A0A212C5H4,A0A212C7U2,A0A212C941,A0A212CAX0,A0A212CD44,A0A212CDM9,A0A212CDX8,A0A212CEU6,A0A212CF44,A0A212CGW8,A0A212CH34,A0A212CI06,A0A212CIR2,A0A212CL29,A0A212CLG8,A0A212CM12,A0A212CMB6,A0A212CN46,A0A212CNF1,A0A212CRK2,A0A212CSY2,A0A212CT69,A0A212CU41,A0A212CU61,A0A212CVE3,A0A212CWT9,A0A212CWU8,A0A212CWX8,A0A212CZR4,A0A212D040,A0A…	0.982676	0.99978	0.0847458
GO:0005840	ribosome	C	5	59	180	1060	0.0277778	0.0556604	under	A0A212CD44,A0A212CH34,A0A212CIR2,A0A212CL29,A0A212CVE3	A0A212CDX8,A0A212CU41,A0A212D4C7,P61357,A0A212DBC6,A0A212DBD4,A0A212C941,A0A212CZR4,A0A212D264,A0A212DDZ9,A0A212DIE8,A0A212C020,A0A212C0D2,A0A212C0M5,A0A212C0X5,A0A212C3C2,A0A212C3Y1,A0A212C5H4,A0A212C7U2,A0A212CAX0,A0A212CD44,A0A212CDM9,A0A212CEU6,A0A212CF44,A0A212CGW8,A0A212CH34,A0A212CI06,A0A212CIR2,A0A212CL29,A0A212CLG8,A0A212CM12,A0A212CMB6,A0A212CN46,A0A212CNF1,A0A212CRK2,A0A212CSY2,A0A212C…	0.982676	0.99978	0.0847458
GO:0030163	protein catabolic process	P	1	22	180	1060	0.00555556	0.0207547	under	A0A212CVR6	A0A212CGC3,A0A212C7N0,A0A212CEW6,A0A212CK62,A0A212CSG3,A0A212CSP3,A0A212DAD9,A0A212CBJ4,A0A212CDI0,A0A212CGX3,A0A212CUT3,A0A212DAB8,A0A212DHV1,A0A212CJD3,A0A212D8Q9,A0A212CGZ9,A0A212CK41,A0A212CVR6,A0A212D331,A0A212D7L3,A0A212D7N4,A0A212DCQ0	0.984069	0.99978	0.0454545
GO:0044260	cellular macromolecule metabolic process	P	14	131	180	1060	0.0777778	0.123585	under	A0A212CA59,A0A212DI04,A0A212DIJ0,A0A212DGJ0,A0A212C8K3,A0A212CGM4,A0A212CGR6,A0A212CD44,A0A212CH34,A0A212CIR2,A0A212CL29,A0A212CVE3,A0A212CV82,A0A212CVR6	A0A212CK95,A0A212C6C3,A0A212DAR1,A0A212CA59,A0A212D2L3,A0A212D5B8,A0A212CDR9,A0A212DI04,A0A212DJ37,A0A212DJ03,A0A212DIJ0,A0A212CGC3,A0A212C2C9,A0A212CIG4,A0A212CT84,A0A212DGJ0,A0A212D331,A0A212CWU8,A0A212CCB7,A0A212CRK5,A0A212D4K0,A0A212D5P4,A0A212C3C2,A0A212C8K3,A0A212CGM4,A0A212CGR6,A0A212CZE3,A0A212D4H4,A0A212DCN6,A0A212CN14,P61357,A0A212CD87,A0A212C1N8,A0A212CKS4,A0A212D1X1,A0A212DDJ5,A0A212C…	0.988425	0.99978	0.10687
GO:0007165	signal transduction	P	1	24	180	1060	0.00555556	0.0226415	under	A0A212CF73	A0A212D2U1,A0A212C9P1,A0A212CF73,A0A212C982,A0A212CAC6,A0A212C189,A0A212CBX0,A0A212CU10,A0A212D8H1,A0A212BZX3,A0A212C934,A0A212CAH5,A0A212D7P9,A0A212C2A8,A0A212C6V6,A0A212DJ03,A0A212C2X4,A0A212CFZ8,A0A212CNW7,A0A212CT67,A0A212CZS4,A0A212D257,A0A212D8V0,A0A212DAA2	0.989117	0.99978	0.0416667
GO:0044237	cellular metabolic process	P	26	215	180	1060	0.144444	0.20283	under	A0A212CA59,A0A212DI04,A0A212DIJ0,A0A212CIW6,A0A212CX07,A0A212D7P1,A0A212CP82,A0A212D3T1,A0A212D8Y9,A0A212CXR2,A0A212D3D4,A0A212DGJ0,A0A212C8K3,A0A212CGM4,A0A212CGR6,A0A212CD44,A0A212CH34,A0A212CIR2,A0A212CL29,A0A212CVE3,A0A212CV82,A0A212CXI6,A0A212CE91,A0A172ZQ52,A0A212C6Y8,A0A212CVR6	A0A212CK95,A0A212C6C3,A0A212DAR1,A0A212CA59,A0A212D2L3,A0A212D5B8,A0A212CDR9,A0A212CAC7,A0A212CAP9,A0A212DI04,A0A212DJ37,A0A212DJ03,A0A212DIJ0,A0A212CGC3,A0A212CIW6,A0A212C2C9,A0A212CIG4,A0A212CIE0,A0A212CX07,A0A212CES3,A0A212D200,A0A212D7P1,A0A212C0Q8,A0A212CD71,A0A212CP82,A0A212CPK9,A0A212CQF6,A0A212CZ49,A0A212D9K1,A0A212CQE7,A0A212D0T4,A0A212DH75,A0A212C8H6,A0A212CD23,A0A212CQ79,A0A212CRY4,A0A…	0.989389	0.99978	0.12093
GO:0043604	amide biosynthetic process	P	6	72	180	1060	0.0333333	0.0679245	under	A0A212DI04,A0A212CD44,A0A212CH34,A0A212CIR2,A0A212CL29,A0A212CVE3	A0A212DI04,A0A212DJ37,A0A212C020,A0A212C0D2,A0A212C0M5,A0A212C0X5,A0A212C3C2,A0A212C3Y1,A0A212C5H4,A0A212C7U2,A0A212C941,A0A212CAX0,A0A212CD44,A0A212CDM9,A0A212CDX8,A0A212CEU6,A0A212CF44,A0A212CGW8,A0A212CH34,A0A212CI06,A0A212CIR2,A0A212CL29,A0A212CLG8,A0A212CM12,A0A212CMB6,A0A212CN46,A0A212CNF1,A0A212CRK2,A0A212CSY2,A0A212CT69,A0A212CU41,A0A212CVE3,A0A212CWT9,A0A212CWU8,A0A212CWX8,A0A212CZR4,A0A…	0.990679	0.99978	0.0833333
GO:0043043	peptide biosynthetic process	P	6	72	180	1060	0.0333333	0.0679245	under	A0A212DI04,A0A212CD44,A0A212CH34,A0A212CIR2,A0A212CL29,A0A212CVE3	A0A212DI04,A0A212DJ37,A0A212C020,A0A212C0D2,A0A212C0M5,A0A212C0X5,A0A212C3C2,A0A212C3Y1,A0A212C5H4,A0A212C7U2,A0A212C941,A0A212CAX0,A0A212CD44,A0A212CDM9,A0A212CDX8,A0A212CEU6,A0A212CF44,A0A212CGW8,A0A212CH34,A0A212CI06,A0A212CIR2,A0A212CL29,A0A212CLG8,A0A212CM12,A0A212CMB6,A0A212CN46,A0A212CNF1,A0A212CRK2,A0A212CSY2,A0A212CT69,A0A212CU41,A0A212CVE3,A0A212CWT9,A0A212CWU8,A0A212CWX8,A0A212CZR4,A0A…	0.990679	0.99978	0.0833333
GO:0006518	peptide metabolic process	P	6	72	180	1060	0.0333333	0.0679245	under	A0A212DI04,A0A212CD44,A0A212CH34,A0A212CIR2,A0A212CL29,A0A212CVE3	A0A212DI04,A0A212DJ37,A0A212C020,A0A212C0D2,A0A212C0M5,A0A212C0X5,A0A212C3C2,A0A212C3Y1,A0A212C5H4,A0A212C7U2,A0A212C941,A0A212CAX0,A0A212CD44,A0A212CDM9,A0A212CDX8,A0A212CEU6,A0A212CF44,A0A212CGW8,A0A212CH34,A0A212CI06,A0A212CIR2,A0A212CL29,A0A212CLG8,A0A212CM12,A0A212CMB6,A0A212CN46,A0A212CNF1,A0A212CRK2,A0A212CSY2,A0A212CT69,A0A212CU41,A0A212CVE3,A0A212CWT9,A0A212CWU8,A0A212CWX8,A0A212CZR4,A0A…	0.990679	0.99978	0.0833333
GO:0006412	translation	P	6	72	180	1060	0.0333333	0.0679245	under	A0A212DI04,A0A212CD44,A0A212CH34,A0A212CIR2,A0A212CL29,A0A212CVE3	A0A212DI04,A0A212DJ37,A0A212CU61,A0A212DGB9,A0A212D2P5,A0A212C9X2,A0A212CKV3,A0A212DDL2,A0A212CRS4,A0A212CFZ0,A0A212C8H8,A0A212CT48,A0A212D4M8,A0A212D776,A0A212CR70,A0A212C020,A0A212C0D2,A0A212C0M5,A0A212C0X5,A0A212C3C2,A0A212C3Y1,A0A212C5H4,A0A212C7U2,A0A212C941,A0A212CAX0,A0A212CD44,A0A212CDM9,A0A212CDX8,A0A212CEU6,A0A212CF44,A0A212CGW8,A0A212CH34,A0A212CI06,A0A212CIR2,A0A212CL29,A0A212CLG8,A0A…	0.990679	0.99978	0.0833333
GO:0007154	cell communication	P	1	25	180	1060	0.00555556	0.0235849	under	A0A212CF73	A0A212C2X4,A0A212CFZ8,A0A212CNW7,A0A212CT67,A0A212CZS4,A0A212D257,A0A212D8V0,A0A212DAA2,A0A212D2U1,A0A212C9P1,A0A212CF73,A0A212C982,A0A212CAC6,A0A212C189,A0A212CBX0,A0A212CU10,A0A212D8H1,A0A212BZX3,A0A212C934,A0A212CAH5,A0A212D7P9,A0A212C2A8,A0A212CBP5,A0A212C6V6,A0A212DJ03	0.991008	0.99978	0.04
GO:1901565	organonitrogen compound catabolic process	P	1	25	180	1060	0.00555556	0.0235849	under	A0A212CVR6	A0A212CGC3,A0A212C7N0,A0A212CEW6,A0A212CK62,A0A212CSG3,A0A212CSP3,A0A212DAD9,A0A212CBJ4,A0A212CDI0,A0A212CGX3,A0A212CUT3,A0A212DAB8,A0A212DHV1,A0A212DE23,A0A212CAT7,A0A212D7N4,A0A212DCQ0,A0A212CW17,A0A212CJD3,A0A212D8Q9,A0A212CGZ9,A0A212CK41,A0A212CVR6,A0A212D331,A0A212D7L3	0.991008	0.99978	0.04
GO:0023052	signaling	P	1	25	180	1060	0.00555556	0.0235849	under	A0A212CF73	A0A212DJ03,A0A212C2X4,A0A212CFZ8,A0A212CNW7,A0A212CT67,A0A212CZS4,A0A212D257,A0A212D8V0,A0A212DAA2,A0A212D2U1,A0A212C9P1,A0A212CF73,A0A212C982,A0A212CAC6,A0A212C189,A0A212CBX0,A0A212CU10,A0A212D8H1,A0A212BZX3,A0A212C934,A0A212CAH5,A0A212D7P9,A0A212C2A8,A0A212CBP5,A0A212C6V6	0.991008	0.99978	0.04
GO:0043603	cellular amide metabolic process	P	6	73	180	1060	0.0333333	0.0688679	under	A0A212DI04,A0A212CD44,A0A212CH34,A0A212CIR2,A0A212CL29,A0A212CVE3	A0A212DI04,A0A212DJ37,A0A212C020,A0A212C0D2,A0A212C0M5,A0A212C0X5,A0A212C3C2,A0A212C3Y1,A0A212C5H4,A0A212C7U2,A0A212C941,A0A212CAX0,A0A212CD44,A0A212CDM9,A0A212CDX8,A0A212CEU6,A0A212CF44,A0A212CGW8,A0A212CH34,A0A212CI06,A0A212CIR2,A0A212CL29,A0A212CLG8,A0A212CM12,A0A212CMB6,A0A212CN46,A0A212CNF1,A0A212CRK2,A0A212CSY2,A0A212CT69,A0A212CU41,A0A212CVE3,A0A212CWT9,A0A212CWU8,A0A212CWX8,A0A212CZR4,A0A…	0.991818	0.99978	0.0821918
GO:0016853	isomerase activity	F	1	26	180	1060	0.00555556	0.0245283	under	A0A212C171	A0A212CT24,A0A212DB37,A0A212C171,A0A212CAS3,A0A212CK64,A0A212CKA1,A0A212CKQ2,A0A212CUX4,A0A212CWT5,A0A212D189,A0A212DAL5,A0A212DEE4,A6YLM7,A0A212CPK9,A0A212D2I7,A0A212D200,A0A212CD71,A0A212CAC7,A0A212CAP9,A0A212C618,A0A212CI00,A0A212CLU1,A0A212CFN2,A0A212CKY6,A0A212CXT4,A0A212CY21	0.992572	0.99978	0.0384615
GO:0004175	endopeptidase activity	F	1	27	180	1060	0.00555556	0.0254717	under	A0A212CVR6	A0A212C369,A0A212C7P2,A0A212C8Y6,A0A212C8Z7,A0A212C9V5,A0A212CD10,A0A212CLX2,A0A212DGZ8,A0A212CQU1,A0A212DFV3,A0A212DGF4,A0A212C2C9,A0A212DII7,A0A212C7N0,A0A212CBJ4,A0A212CEW6,A0A212CGZ9,A0A212CK41,A0A212CK62,A0A212CSG3,A0A212CSP3,A0A212CUT3,A0A212CVR6,A0A212D7L3,A0A212DAD9,A0A212DHV1,A0A212CLX8	0.993865	0.99978	0.037037
GO:0019001	guanyl nucleotide binding	F	2	39	180	1060	0.0111111	0.0367925	under	A0A212D3A3,A0A212D8X9	A0A212C2A8,A0A212C5F0,A0A212C6P2,A0A212C8Z8,A0A212C934,A0A212C982,A0A212CAC6,A0A212CAL2,A0A212CCS5,A0A212CCY8,A0A212CFZ8,A0A212CGH4,A0A212CIG5,A0A212CKX9,A0A212CLA5,A0A212CMR4,A0A212CQ03,A0A212CTQ3,A0A212CVB9,A0A212CVR7,A0A212CXE8,A0A212CZH3,A0A212D0A9,A0A212D132,A0A212DFP3,A0A212D2B0,A0A212D310,A0A212D3A3,A0A212D4U4,A0A212D4V2,A0A212D5H4,A0A212D631,A0A212D7P9,A0A212D8X9,A0A212D988,A0A212D994,A0A…	0.994321	0.99978	0.0512821
GO:0032549	ribonucleoside binding	F	2	39	180	1060	0.0111111	0.0367925	under	A0A212D3A3,A0A212D8X9	A0A212C2A8,A0A212C5F0,A0A212C6P2,A0A212C8Z8,A0A212C934,A0A212C982,A0A212CAC6,A0A212CAL2,A0A212CCS5,A0A212CCY8,A0A212CFZ8,A0A212CGH4,A0A212CIG5,A0A212CKX9,A0A212CLA5,A0A212CMR4,A0A212CQ03,A0A212CTQ3,A0A212CVB9,A0A212CVR7,A0A212CXE8,A0A212CZH3,A0A212D0A9,A0A212D132,A0A212DFP3,A0A212D2B0,A0A212D310,A0A212D3A3,A0A212D4U4,A0A212D4V2,A0A212D5H4,A0A212D631,A0A212D7P9,A0A212D8X9,A0A212D988,A0A212D994,A0A…	0.994321	0.99978	0.0512821
GO:0032561	guanyl ribonucleotide binding	F	2	39	180	1060	0.0111111	0.0367925	under	A0A212D3A3,A0A212D8X9	A0A212C2A8,A0A212C5F0,A0A212C6P2,A0A212C8Z8,A0A212C934,A0A212C982,A0A212CAC6,A0A212CAL2,A0A212CCS5,A0A212CCY8,A0A212CFZ8,A0A212CGH4,A0A212CIG5,A0A212CKX9,A0A212CLA5,A0A212CMR4,A0A212CQ03,A0A212CTQ3,A0A212CVB9,A0A212CVR7,A0A212CXE8,A0A212CZH3,A0A212D0A9,A0A212D132,A0A212DFP3,A0A212D2B0,A0A212D310,A0A212D3A3,A0A212D4U4,A0A212D4V2,A0A212D5H4,A0A212D631,A0A212D7P9,A0A212D8X9,A0A212D988,A0A212D994,A0A…	0.994321	0.99978	0.0512821
GO:0001882	nucleoside binding	F	2	39	180	1060	0.0111111	0.0367925	under	A0A212D3A3,A0A212D8X9	A0A212C2A8,A0A212C5F0,A0A212C6P2,A0A212C8Z8,A0A212C934,A0A212C982,A0A212CAC6,A0A212CAL2,A0A212CCS5,A0A212CCY8,A0A212CFZ8,A0A212CGH4,A0A212CIG5,A0A212CKX9,A0A212CLA5,A0A212CMR4,A0A212CQ03,A0A212CTQ3,A0A212CVB9,A0A212CVR7,A0A212CXE8,A0A212CZH3,A0A212D0A9,A0A212D132,A0A212DFP3,A0A212D2B0,A0A212D310,A0A212D3A3,A0A212D4U4,A0A212D4V2,A0A212D5H4,A0A212D631,A0A212D7P9,A0A212D8X9,A0A212D988,A0A212D994,A0A…	0.994321	0.99978	0.0512821
GO:0001883	purine nucleoside binding	F	2	39	180	1060	0.0111111	0.0367925	under	A0A212D3A3,A0A212D8X9	A0A212C2A8,A0A212C5F0,A0A212C6P2,A0A212C8Z8,A0A212C934,A0A212C982,A0A212CAC6,A0A212CAL2,A0A212CCS5,A0A212CCY8,A0A212CFZ8,A0A212CGH4,A0A212CIG5,A0A212CKX9,A0A212CLA5,A0A212CMR4,A0A212CQ03,A0A212CTQ3,A0A212CVB9,A0A212CVR7,A0A212CXE8,A0A212CZH3,A0A212D0A9,A0A212D132,A0A212DFP3,A0A212D2B0,A0A212D310,A0A212D3A3,A0A212D4U4,A0A212D4V2,A0A212D5H4,A0A212D631,A0A212D7P9,A0A212D8X9,A0A212D988,A0A212D994,A0A…	0.994321	0.99978	0.0512821
GO:0032550	purine ribonucleoside binding	F	2	39	180	1060	0.0111111	0.0367925	under	A0A212D3A3,A0A212D8X9	A0A212C2A8,A0A212C5F0,A0A212C6P2,A0A212C8Z8,A0A212C934,A0A212C982,A0A212CAC6,A0A212CAL2,A0A212CCS5,A0A212CCY8,A0A212CFZ8,A0A212CGH4,A0A212CIG5,A0A212CKX9,A0A212CLA5,A0A212CMR4,A0A212CQ03,A0A212CTQ3,A0A212CVB9,A0A212CVR7,A0A212CXE8,A0A212CZH3,A0A212D0A9,A0A212D132,A0A212DFP3,A0A212D2B0,A0A212D310,A0A212D3A3,A0A212D4U4,A0A212D4V2,A0A212D5H4,A0A212D631,A0A212D7P9,A0A212D8X9,A0A212D988,A0A212D994,A0A…	0.994321	0.99978	0.0512821
GO:0005525	GTP binding	F	2	39	180	1060	0.0111111	0.0367925	under	A0A212D3A3,A0A212D8X9	A0A212C2A8,A0A212C5F0,A0A212C6P2,A0A212C8Z8,A0A212C934,A0A212C982,A0A212CAC6,A0A212CAL2,A0A212CCS5,A0A212CCY8,A0A212CFZ8,A0A212CGH4,A0A212CIG5,A0A212CKX9,A0A212CLA5,A0A212CMR4,A0A212CQ03,A0A212CTQ3,A0A212CVB9,A0A212CVR7,A0A212CXE8,A0A212CZH3,A0A212D0A9,A0A212D132,A0A212DFP3,A0A212D2B0,A0A212D310,A0A212D3A3,A0A212D4U4,A0A212D4V2,A0A212D5H4,A0A212D631,A0A212D7P9,A0A212D8X9,A0A212D988,A0A212D994,A0A…	0.994321	0.99978	0.0512821
GO:0005975	carbohydrate metabolic process	P	1	29	180	1060	0.00555556	0.0273585	under	A0A212CP82	A0A212D105,A0A212CES3,A0A212D200,A0A212CD71,A0A212C0Q8,A0A212CP82,A0A212CPK9,A0A212CQF6,A0A212CZ49,A0A212D9K1,A0A212C5F4,A0A212C618,A0A212C9X7,A0A212CDJ2,A0A212CI00,A0A212CKS3,A0A212CLU1,A0A212CRK0,A0A212CTB7,A0A212CU17,A0A212CUW8,A0A212CXN8,A0A212CXT4,A0A212CYP4,A0A212D0T4,A0A212D2I7,A0A212DGV4,A0A212DH65,A0A212DH75	0.995818	0.99978	0.0344828
GO:0070011	peptidase activity, acting on L-amino acid peptides	F	2	41	180	1060	0.0111111	0.0386792	under	A0A212CXX1,A0A212CVR6	A0A212C369,A0A212C7P2,A0A212C8Y6,A0A212C8Z7,A0A212C9V5,A0A212CD10,A0A212CLX2,A0A212CLS6,A0A212CSA5,A0A212D3B1,A0A212DE82,A0A212CKV2,A0A212DGZ8,A0A212CQU1,A0A212DFV3,A0A212DGF4,A0A212CFW7,A0A212DGI8,A0A212CDI0,A0A212DGD5,A0A212DAB8,A0A212C2C9,A0A212DII7,A0A212C7I8,A0A212D7S4,A0A212CXX1,A0A212C7N0,A0A212CBJ4,A0A212CEW6,A0A212CGZ9,A0A212CK41,A0A212CK62,A0A212CSG3,A0A212CSP3,A0A212CUT3,A0A212CVR6,A0A…	0.995962	0.99978	0.0487805
GO:0008233	peptidase activity	F	2	41	180	1060	0.0111111	0.0386792	under	A0A212CXX1,A0A212CVR6	A0A212C369,A0A212C7P2,A0A212C8Y6,A0A212C8Z7,A0A212C9V5,A0A212CD10,A0A212CLX2,A0A212CLS6,A0A212CSA5,A0A212D3B1,A0A212DE82,A0A212CKV2,A0A212DGZ8,A0A212CQU1,A0A212DFV3,A0A212DGF4,A0A212CFW7,A0A212DGI8,A0A212CDI0,A0A212DGD5,A0A212DAB8,A0A212C2C9,A0A212DII7,A0A212C7I8,A0A212D7S4,A0A212CXX1,A0A212C7N0,A0A212CBJ4,A0A212CEW6,A0A212CGZ9,A0A212CK41,A0A212CK62,A0A212CSG3,A0A212CSP3,A0A212CUT3,A0A212CVR6,A0A…	0.995962	0.99978	0.0487805
GO:0044267	cellular protein metabolic process	P	9	103	180	1060	0.05	0.0971698	under	A0A212DI04,A0A212DIJ0,A0A212CD44,A0A212CH34,A0A212CIR2,A0A212CL29,A0A212CVE3,A0A212CV82,A0A212CVR6	A0A212DI04,A0A212DJ37,A0A212DIJ0,A0A212CGC3,A0A212C020,A0A212C0D2,A0A212C0M5,A0A212C0X5,A0A212C3C2,A0A212C3Y1,A0A212C5H4,A0A212C7U2,A0A212C941,A0A212CAX0,A0A212CD44,A0A212CDM9,A0A212CDX8,A0A212CEU6,A0A212CF44,A0A212CGW8,A0A212CH34,A0A212CI06,A0A212CIR2,A0A212CL29,A0A212CLG8,A0A212CM12,A0A212CMB6,A0A212CN46,A0A212CNF1,A0A212CRK2,A0A212CSY2,A0A212CT69,A0A212CU41,A0A212CVE3,A0A212CWT9,A0A212CWU8,A0A…	0.996056	0.99978	0.0873786
GO:0008152	metabolic process	P	33	277	180	1060	0.183333	0.261321	under	A0A212CA59,A0A212DI04,A0A212DIJ0,A0A212CIW6,A0A212CX07,A0A212D7P1,A0A212CP82,A0A212D3T1,A0A212CI20,A0A212D8Y9,A0A212CXR2,A0A212D3D4,A0A212DGJ0,A0A212C8K3,A0A212CGM4,A0A212CGR6,A0A212CD44,A0A212CH34,A0A212CIR2,A0A212CL29,A0A212CVE3,A0A212CV82,A0A212CXI6,A0A212CE91,A0A212D3M2,A0A172ZQ52,A0A212D9X8,A0A212C6Y8,A0A212CVR6,A0A212C756,A0A212C9H1,A0A212CAB6,A0A212CHT9	A0A212CK95,A0A212C6C3,A0A212DAR1,A0A212CA59,A0A212D2L3,A0A212D5B8,A0A212CDR9,A0A212CAC7,A0A212CAP9,A0A212DI04,A0A212DJ37,A0A212DJ03,A0A212DIJ0,A0A212CGC3,A0A212CIW6,A0A212C2C9,A0A212CIG4,A0A212C826,A0A212CEU4,A0A212CG89,A0A212D2K0,Q9N0M4,A0A212C618,A0A212C9X7,A0A212CDJ2,A0A212CI00,A0A212CKS3,A0A212CLU1,A0A212CRK0,A0A212CTB7,A0A212CU17,A0A212CUW8,A0A212CXN8,A0A212CXT4,A0A212CYP4,A0A212D0T4,A0A212D…	0.997304	0.99978	0.119134
GO:0003824	catalytic activity	F	41	330	180	1060	0.227778	0.311321	under	A0A212D3G0,A0A212CD21,A0A212D3A3,A0A212D8X9,A0A212C171,A0A212CCS7,A0A212CD52,A0A212D925,A0A212CD55,A0A212CDF2,A0A212CZC1,A0A212D7P1,A0A212CX07,A0A212C414,A0A212C4D8,A0A212C4E1,A0A212C4P6,A0A212D3D4,A0A212CE91,A0A212CE28,A0A212D8C1,A0A212CXX1,A0A212CVR6,A0A212CHT9,A0A212CP82,A0A212D3T1,A0A212CV82,A0A212C8P0,A0A212CXI6,A0A212C8F9,A0A212CEK9,A0A212C3W6,A0A212D552,A0A212DI17,A0A212C756,A0A212CAB6,A0A…	A0A212CT24,A0A212DB37,A0A212CPB8,A0A212CSJ5,A0A212D354,A0A212D3G0,A0A212DCT4,A0A212DJ00,A0A212CD21,A0A212CDU4,A0A212CKI9,A0A212C2A8,A0A212C6P2,A0A212C8Z8,A0A212C934,A0A212C982,A0A212CAC6,A0A212CAL2,A0A212CCS5,A0A212CCY8,A0A212CFZ8,A0A212CIG5,A0A212CMR4,A0A212CTQ3,A0A212CVB9,A0A212CVR7,A0A212CXE8,A0A212CZH3,A0A212D0A9,A0A212D132,A0A212D2B0,A0A212D310,A0A212D3A3,A0A212D4U4,A0A212D4V2,A0A212D5H4,A0A…	0.997476	0.99978	0.124242
GO:0043170	macromolecule metabolic process	P	15	153	180	1060	0.0833333	0.14434	under	A0A212CA59,A0A212DI04,A0A212DIJ0,A0A212DGJ0,A0A212C8K3,A0A212CGM4,A0A212CGR6,A0A212CD44,A0A212CH34,A0A212CIR2,A0A212CL29,A0A212CVE3,A0A212CV82,A0A212D3M2,A0A212CVR6	A0A212CK95,A0A212C6C3,A0A212DAR1,A0A212CA59,A0A212D2L3,A0A212D5B8,A0A212CDR9,A0A212DI04,A0A212DJ37,A0A212DJ03,A0A212DIJ0,A0A212CGC3,A0A212C2C9,A0A212CIG4,A0A212C826,A0A212CEU4,A0A212CG89,A0A212D2K0,Q9N0M4,A0A212CT84,A0A212DGJ0,A0A212D331,A0A212CWU8,A0A212CCB7,A0A212CRK5,A0A212D4K0,A0A212D5P4,A0A212C3C2,A0A212C8K3,A0A212CGM4,A0A212CGR6,A0A212CZE3,A0A212D4H4,A0A212DCN6,A0A212CN14,P61357,A0A212CD87,…	0.997589	0.99978	0.0980392
GO:0006807	nitrogen compound metabolic process	P	22	204	180	1060	0.122222	0.192453	under	A0A212CA59,A0A212DI04,A0A212DIJ0,A0A212CX07,A0A212CP82,A0A212D8Y9,A0A212CXR2,A0A212D3D4,A0A212DGJ0,A0A212C8K3,A0A212CGM4,A0A212CGR6,A0A212CD44,A0A212CH34,A0A212CIR2,A0A212CL29,A0A212CVE3,A0A212CV82,A0A212CXI6,A0A212D3M2,A0A172ZQ52,A0A212CVR6	A0A212CK95,A0A212C6C3,A0A212DAR1,A0A212CA59,A0A212D2L3,A0A212D5B8,A0A212CDR9,A0A212DI04,A0A212DJ37,A0A212DIJ0,A0A212CGC3,A0A212C2C9,A0A212CIG4,A0A212C826,A0A212CEU4,A0A212CG89,A0A212D2K0,Q9N0M4,A0A212CX07,A0A212C0Q8,A0A212CD71,A0A212CP82,A0A212CPK9,A0A212CQF6,A0A212CZ49,A0A212D9K1,A0A212CQE7,A0A212D0T4,A0A212DH75,A0A212CE59,A0A212DGI6,A0A212CF41,A0A212D8Y9,A0A212CXR2,A0A212C0F3,A0A212DD89,A0A212C…	0.997751	0.99978	0.107843
GO:0019538	protein metabolic process	P	10	121	180	1060	0.0555556	0.114151	under	A0A212DI04,A0A212DIJ0,A0A212CD44,A0A212CH34,A0A212CIR2,A0A212CL29,A0A212CVE3,A0A212CV82,A0A212D3M2,A0A212CVR6	A0A212DI04,A0A212DJ37,A0A212DIJ0,A0A212CGC3,A0A212C826,A0A212CEU4,A0A212CG89,A0A212D2K0,Q9N0M4,A0A212C020,A0A212C0D2,A0A212C0M5,A0A212C0X5,A0A212C3C2,A0A212C3Y1,A0A212C5H4,A0A212C7U2,A0A212C941,A0A212CAX0,A0A212CD44,A0A212CDM9,A0A212CDX8,A0A212CEU6,A0A212CF44,A0A212CGW8,A0A212CH34,A0A212CI06,A0A212CIR2,A0A212CL29,A0A212CLG8,A0A212CM12,A0A212CMB6,A0A212CN46,A0A212CNF1,A0A212CRK2,A0A212CSY2,A0A212C…	0.998885	0.99978	0.0826446
GO:0071704	organic substance metabolic process	P	27	251	180	1060	0.15	0.236792	under	A0A212CA59,A0A212DI04,A0A212DIJ0,A0A212CIW6,A0A212CX07,A0A212D7P1,A0A212CP82,A0A212D3T1,A0A212D8Y9,A0A212CXR2,A0A212D3D4,A0A212DGJ0,A0A212C8K3,A0A212CGM4,A0A212CGR6,A0A212CD44,A0A212CH34,A0A212CIR2,A0A212CL29,A0A212CVE3,A0A212CV82,A0A212CXI6,A0A212D3M2,A0A172ZQ52,A0A212D9X8,A0A212C6Y8,A0A212CVR6	A0A212CK95,A0A212C6C3,A0A212DAR1,A0A212CA59,A0A212D2L3,A0A212D5B8,A0A212CDR9,A0A212CAC7,A0A212CAP9,A0A212DI04,A0A212DJ37,A0A212DJ03,A0A212DIJ0,A0A212CGC3,A0A212CIW6,A0A212C2C9,A0A212CIG4,A0A212C826,A0A212CEU4,A0A212CG89,A0A212D2K0,Q9N0M4,A0A212C618,A0A212C9X7,A0A212CDJ2,A0A212CI00,A0A212CKS3,A0A212CLU1,A0A212CRK0,A0A212CTB7,A0A212CU17,A0A212CUW8,A0A212CXN8,A0A212CXT4,A0A212CYP4,A0A212D0T4,A0A212D…	0.99937	0.99978	0.10757
GO:0044238	primary metabolic process	P	24	233	180	1060	0.133333	0.219811	under	A0A212CA59,A0A212DI04,A0A212DIJ0,A0A212CIW6,A0A212CX07,A0A212CP82,A0A212D8Y9,A0A212CXR2,A0A212D3D4,A0A212DGJ0,A0A212C8K3,A0A212CGM4,A0A212CGR6,A0A212CD44,A0A212CH34,A0A212CIR2,A0A212CL29,A0A212CVE3,A0A212CV82,A0A212D3M2,A0A172ZQ52,A0A212D9X8,A0A212C6Y8,A0A212CVR6	A0A212CK95,A0A212C6C3,A0A212DAR1,A0A212CA59,A0A212D2L3,A0A212D5B8,A0A212CDR9,A0A212CAC7,A0A212CAP9,A0A212DI04,A0A212DJ37,A0A212DIJ0,A0A212CGC3,A0A212CIW6,A0A212C2C9,A0A212CIG4,A0A212C826,A0A212CEU4,A0A212CG89,A0A212D2K0,Q9N0M4,A0A212C618,A0A212C9X7,A0A212CDJ2,A0A212CI00,A0A212CKS3,A0A212CLU1,A0A212CRK0,A0A212CTB7,A0A212CU17,A0A212CUW8,A0A212CXN8,A0A212CXT4,A0A212CYP4,A0A212D0T4,A0A212D2I7,A0A212D…	0.999544	0.99978	0.103004
GO:0140096	catalytic activity, acting on a protein	F	3	66	180	1060	0.0166667	0.0622642	under	A0A212C171,A0A212CXX1,A0A212CVR6	A0A212CT24,A0A212DB37,A0A212C369,A0A212C171,A0A212CAS3,A0A212CK64,A0A212CKA1,A0A212CKQ2,A0A212CUX4,A0A212CWT5,A0A212D189,A0A212DAL5,A0A212DEE4,A6YLM7,A0A212C7P2,A0A212C8Y6,A0A212C8Z7,A0A212C9V5,A0A212CD10,A0A212CLX2,A0A212CBQ8,A0A212D4S2,A0A212CUS9,A0A212CLS6,A0A212CSA5,A0A212D3B1,A0A212DE82,A0A212CKV2,A0A212DGZ8,A0A212CQU1,A0A212DFV3,A0A212DGF4,A0A212CFW7,A0A212DGI8,A0A212CDI0,A0A212DGD5,A0A212D…	0.999641	0.99978	0.0454545
GO:1901564	organonitrogen compound metabolic process	P	15	173	180	1060	0.0833333	0.163208	under	A0A212DI04,A0A212DIJ0,A0A212CP82,A0A212D8Y9,A0A212D3D4,A0A212CD44,A0A212CH34,A0A212CIR2,A0A212CL29,A0A212CVE3,A0A212CV82,A0A212CXI6,A0A212D3M2,A0A172ZQ52,A0A212CVR6	A0A212DI04,A0A212DJ37,A0A212DIJ0,A0A212CGC3,A0A212C826,A0A212CEU4,A0A212CG89,A0A212D2K0,Q9N0M4,A0A212C0Q8,A0A212CD71,A0A212CP82,A0A212CPK9,A0A212CQF6,A0A212CZ49,A0A212D9K1,A0A212CQE7,A0A212D0T4,A0A212DH75,A0A212CE59,A0A212DGI6,A0A212CF41,A0A212D8Y9,A0A212C0F3,A0A212DD89,A0A212C5F0,A0A212D3D4,A0A212D6Z1,A0A212D5V3,A0A212CG71,A0A212C020,A0A212C0D2,A0A212C0M5,A0A212C0X5,A0A212C3C2,A0A212C3Y1,A0A212C…	0.99978	0.99978	0.0867052
